# Supplementary material for: A nonlinear relationship between systemic inflammation response index and short-term mortality in patients with acute myocardial infarction: a retrospective study from MIMIC-IV
Source: Front Cardiovasc Med. 2023 Jul 24;10:1208171. doi: 10.3389/fcvm.2023.1208171 (PMC10406293; doi:10.3389/fcvm.2023.1208171)
Supplement: Supplementary file 2 [file Datasheet1.csv]

subject_id	icd_code	hadm_id	stay_id	anchor_age	gender	los_hospital	los_icu	race	heart_rate_mean	sbp_mean	dbp_mean	mbp_mean	resp_rate_mean	temperature_mean	spo2_mean	glucose_mean	congestive_heart_failure	peripheral_vascular_disease	cerebrovascular_disease	chronic_pulmonary_disease	rheumatic_disease	diabetes	paraplegia	renal_disease	malignant_cancer	severe_liver_disease	charlson_comorbidity_index	abs_lymphocytes_mean	abs_monocytes_mean	abs_neutrophils_mean	hemoglobin_mean	platelets_mean	wbc_mean	calcium_mean	chloride_mean	sodium_mean	SIRI	ln_SIRI	deaddays	mortality30	mortality90	Hypercholesterolemia	respiratoryfailure	ventricular_tachycardia	hypertension	warfarin	aspirin	lol
10000980	41071	26913865	39765666	73	0	5.81	0.5	2	73.63636364	142.4545455	83.27272727	97.54545455	20.68181818	36.74333333	98.90909091	109.5	1	0	0	0	0	1	0	1	0	0	9	138.86	27.56	347.68	9.8	207	5.35	9.2	106	141.5	69.00519084	4.234181731	1521	0	0	0	0	0	0	0	1	0
10002155	41011	23822395	33685454	80	0	14.17	6.18	3	73.72	108.5833333	55	69.625	16.08	36.29428571	92.64	101	1	0	0	0	0	0	0	1	1	0	10	68.73	22.91	679.4	12.75	185.5	6.7	8.8	105.5	139.5	226.4666667	5.422597767	583	0	0	1	0	0	0	1	0	0
10002495	I214	24982426	36753294	81	1	6.89	5.09	4	106.5526316	97.78378378	56.64864865	65.62162162	21.82051282	36.86166667	97.31578947	298.1428571	1	0	0	0	0	1	0	0	0	0	7	1.1	2.21	33.49	13.65	177.5	32.65	8.05	95.5	130	67.28445455	4.208929223		0	0	0	0	0	1	0	1	0
10005817	41071	20626031	32604416	66	1	8.56	2.36	3	76.73170732	124.3170732	44.53658537	66.3902439	18.30952381	36.8675	97.46341463	156	1	1	0	1	0	1	0	0	0	0	8	111.32	70.18	1015.19	8.5	240	13.5	8.1	106	138	640.011087	6.4614855	768	0	0	0	0	0	1	0	1	1
10006053	41071	22942076	32895909	52	1	1.74	0.02	4	117	NA	NA	NA	29.25	34.78	100	201	0	0	0	0	0	0	0	0	0	1	6	71.78	83.42	801.22	8.65	62	10.1	9.45	110.5	148.5	931.1475676	6.836417769	2	1	1	0	0	0	0	0	0	0
10007058	I214	22954658	32506122	48	1	3.8	2.02	3	65.37037037	122	71.46153846	82.42307692	18.17857143	36.89	98.25	108.5	0	1	0	0	0	0	0	0	0	0	3	1.75	0.81	8.67	12.95	214	11.9	8.8	103.5	138	4.012971429	1.389531972		0	0	0	0	0	0	0	1	0
10010058	I2109	26359957	33060379	80	1	1.06	1.23	1	91.96428571	80.60606061	65.66666667	68.38235294	24.35714286	38.45769231	90.28	133	1	0	0	0	0	0	0	1	0	0	8	1.05	0.64	5.58	11.15	113	12.35	8.65	112.5	143.5	3.401142857	1.22411151	1	1	1	0	1	0	0	0	1	0
10010471	I214	29842315	32119961	89	0	4.83	4.91	3	86.92	104.84	54.28	65.88	15.88	36.6	97.48	136	1	0	0	1	0	0	0	1	0	0	9	0.55	1.11	17.08	11.15	148	15.95	8.5	95	138.5	34.47054545	3.540105204	5	1	1	0	1	0	0	1	1	0
10011365	41071	26712576	37153661	73	0	8.42	8.7	3	96.09090909	100	46.23529412	58.88235294	21.28787879	37.42142857	95.54545455	115	0	0	1	0	0	0	0	0	0	0	5	0.795	0.73	10.145	12.65	234	12.4	8.4	103.5	138.5	9.315534591	2.231683393	9	1	1	1	1	0	1	0	1	0
10012438	I2119	22764825	33768181	65	1	2.81	0.75	3	66.89473684	109.5652174	69.34782609	81.30434783	19.21052632	36.888	95.45833333	131.3333333	0	0	0	0	0	0	0	0	0	0	5	2.57	0.81	7.48	13.4	161	11.5	8.6	104	140	2.357509728	0.857605862		0	0	0	0	0	1	0	1	0
10012552	41071	27089790	33383124	78	1	7.87	3.16	4	70.14814815	122.4655172	55.62068966	73.9137931	16.46428571	36.66521739	96.66666667	137.5	0	0	0	0	0	0	0	0	0	0	5	130.38	22.26	365.17	8.95	145.5	7.6	NA	113.5	143	62.34609756	4.132701081		0	0	0	0	0	1	0	0	0
10014354	I214	22741225	37200209	60	1	3.77	0.84	3	54.90909091	150.9	59.85	82.8	18.09090909	36.644	96.54545455	218.6	0	0	1	1	0	0	1	0	1	0	9	62.095	1.05	4.78	8.85	253.5	68.3	8.8	100	135.5	0.080827764	-2.51543476		0	0	0	0	0	1	0	1	0
10016742	I214	29281842	37057036	58	0	4.96	4.91	2	91.92307692	113.1666667	69.04166667	78.66666667	17.11111111	37.045	97.73076923	143.4	0	0	0	0	0	1	0	0	0	0	4	2.97	1.06	12.79	12.15	406.5	13.65	9.65	101.5	140.5	4.564781145	1.518370571		0	0	0	1	0	0	0	0	0
10017531	41071	22580355	35526828	63	1	31.76	31.81	3	106.2692308	155.6666667	91.70833333	107.3043478	29	36.53833333	95.76923077	214	1	0	0	0	0	1	0	0	0	0	6	92.4	113.19	2097.48	18	211	24.35	7.65	105.5	139.5	2569.413	7.851432747		0	0	0	1	0	1	0	0	1
10021118	I214	24490144	36558922	62	1	7.83	1.49	3	75.68421053	102.7105263	58.36842105	74.55263158	15.69230769	36.61	96.95652174	113.7777778	0	0	0	1	0	0	0	0	0	0	5	2.16	0.32	10.77	11.8	210	13.25	8.5	102.5	136.5	1.595555556	0.467221986		0	0	0	0	0	1	0	1	0
10022584	41071	24600926	32595996	91	1	4.92	2.15	3	67.32432432	109.1212121	58.48484848	70.42424242	14.97297297	36.16428571	99.67567568	127	0	0	0	0	0	0	0	0	0	0	6	136.84	48.81	859.71	9.45	245.5	10.5	8.05	116	145.5	306.653355	5.725717973	19	1	1	0	0	0	0	0	1	0
10030746	I214	22297761	39243130	62	1	5.7	1.2	3	67.47826087	112.826087	49.34782609	67	17.08333333	36.3	96.39130435	146.0952381	0	0	0	0	0	1	0	0	0	0	5	1.27	0.65	7.33	12.85	163.5	8.4	8.75	105.5	141	3.751574803	1.322175699		0	0	0	0	0	1	0	1	0
10030753	I21A1	29738545	39753951	47	0	5.83	0.86	3	89.6	157.8947368	65.89473684	88.63157895	18.3	36.79428571	96.75	213.8	0	1	0	0	0	1	0	1	0	0	8	0.33	0.55	10.11	6.6	255	9.55	8.75	109	138.5	16.85	2.824350657	1019	0	0	0	0	0	0	0	1	1
10034031	I214	28282749	36024371	75	1	10.92	3.23	3	80	104.5	64.02631579	77.47368421	19.63157895	36.74	97.51351351	131.5238095	0	1	0	0	0	0	0	0	0	0	6	1.61	1.26	19.25	11.6	142	24.75	NA	105.5	137	15.06521739	2.712388603		0	0	0	0	0	1	1	1	0
10039708	I214	28258130	33281088	46	0	34.08	16.18	2	80	92.47058824	63.51470588	75.19230769	21.02941176	36.60428571	98	259.25	1	0	0	1	0	0	0	0	0	0	5	1.99	0.84	4.54	7.35	192	10.2	7.1	117	142	1.91638191	0.650438986		0	0	0	1	0	1	0	0	0
10047587	41011	25215637	35837839	74	1	6.75	2.41	3	70.40740741	130.9130435	81.52173913	93.54166667	21.32142857	37.13111111	94.48	158.875	0	1	0	0	0	1	0	0	0	0	7	289.845	49.55	497.65	14.55	212	10	9.4	98.5	132	85.07497973	4.443532982		0	0	0	0	1	0	0	1	0
10047682	I21A1	21592506	34169596	34	1	52.54	13.7	4	138	102.2916667	72	81.70833333	21.55357143	37.59571429	96.875	100.3333333	1	0	0	0	0	0	0	0	0	0	2	4.26	2.79	15.05	8.35	417	22.8	11.85	97.5	137.5	9.856690141	2.288150427		0	0	0	1	0	0	0	0	0
10051074	I214	21350747	34313758	71	0	6.14	1.44	3	77.7037037	114	53.56	70.92	16.07407407	36.63166667	91.40740741	118.25	1	0	0	0	0	1	0	0	0	0	7	2.37	1.02	10.06	13.8	253	12	8.85	96	136.5	4.329620253	1.465479837	341	0	0	0	0	0	0	0	1	0
10054716	41071	25339060	33668354	61	1	8.78	6.04	4	95.30769231	111.4666667	56	73.4	18.83928571	38.07	98.65384615	190.32	0	0	0	0	0	1	0	0	0	0	6	1.625	0.775	25.345	10.6	161	23.8	8.2	110.5	143.5	12.08761538	2.492181407		0	0	0	1	0	1	0	1	0
10055939	I21A1	26362706	37363327	65	1	14.75	5.88	3	99.28	116.9	50.225	71.65	19.2	37.19272727	96.125	108.4444444	0	1	0	1	0	0	0	0	0	0	6	1.54	1.13	22.48	8.05	449.5	21.2	7.4	106	140.5	16.49506494	2.803061241		0	0	0	1	1	1	0	0	0
10058974	41011	26763452	34904321	75	1	5.86	1.2	3	74.66666667	102.7692308	44.92307692	58.23076923	17.81481481	37.085	98.74074074	104.8	1	0	0	0	0	1	0	0	0	0	8	23.04	6.48	688.32	10.45	141.5	10.9	8.4	108.5	141.5	193.59	5.265742521	201	0	0	0	0	0	1	0	0	0
10059952	41071	26572318	38456169	73	1	2.22	1.44	3	60.28	133.8	67.6	86.84	15.96	36.87	95.2	125.3333333	1	0	0	0	0	1	0	0	0	0	7	1.19	0.84	5.84	14.55	155	7	9.4	103.5	141	4.122352941	1.416424103		0	0	0	0	1	1	0	1	0
10066209	I214	27826282	36514617	82	0	7.64	3.68	4	77.89189189	111.7575758	58.87878788	76.52631579	22.25641026	37.544	96.21621622	170.5	0	0	0	1	0	0	0	0	0	0	7	0.7	1.35	19.25	13.1	213	17.65	7.25	105	135.5	37.125	3.614290597	161	0	0	0	1	0	1	0	1	0
10067195	I213	21564201	37801913	59	0	0.72	1.65	3	70.9375	109.75	59.85714286	71.96428571	17.25806452	36.96117647	95.1875	98	0	0	0	0	0	0	0	0	1	0	9	3.23	1.21	12.52	7.4	92	22.2	8.1	98	133	4.690154799	1.545465588	28	1	1	0	0	0	0	0	1	0
10070201	I214	29368106	36555798	74	1	11.73	6.17	3	70.10344828	104.9655172	56.72413793	71.72413793	15.85185185	36.185	96.31034483	143.1578947	0	0	0	1	0	1	0	0	0	0	8	1.16	0.35	9.01	11.65	161	13.3	8.5	102.5	137	2.718534483	1.000092942		0	0	0	1	0	1	0	1	0
10071435	I214	23745288	35746964	86	1	6.2	2.28	3	53.63636364	106.7826087	35.82608696	74.53703704	15.66666667	36.585	97.35	108.8333333	0	1	0	0	0	0	0	0	0	0	6	2.31	0.47	8.22	11	186	11.2	8.8	109	143	1.672467532	0.5143001		0	0	0	0	0	0	0	1	0
10075925	I21A1	24184489	35181339	48	0	4.27	1.4	3	83.95833333	138.375	63.16666667	81	20.24	37.10333333	93.5	247.3333333	1	0	0	0	0	1	0	1	0	0	8	0.95	0.85	8.48	14.5	264.5	11.25	10.1	92.5	137	7.587368421	2.026484815	330	0	0	0	1	0	0	0	1	1
10081883	I214	27069468	34428987	52	1	5.89	3.9	3	99.83333333	122	79.04166667	88.70833333	14.79166667	37.73857143	96.95833333	129.3333333	0	0	1	0	0	0	0	0	0	0	4	1.34	2.17	15.6	12.4	210.5	15.55	8.4	89.5	146	25.26268657	3.229328468	51	0	1	0	1	0	0	0	0	0
10085667	41041	27382550	36886741	60	1	7.91	3.19	3	73.81481481	104.7407407	53.48148148	70.92592593	14.51851852	36.73555556	96.51851852	113.15	0	0	0	0	0	0	0	0	0	0	4	3.03	0.35	10.9	12.15	167	17.45	8.4	101	137	1.259075908	0.230378045		0	0	1	1	0	1	0	1	0
10087025	41071	27602831	35832976	76	0	5.69	1.97	4	85.25	95.88461538	47	59.03846154	13.68421053	36.995	97.57142857	125.8	0	0	0	0	1	1	0	1	0	0	9	207.9	36	648.9	7.5	246	9	8.3	101	135.5	112.3636364	4.721740365		0	0	0	0	0	0	0	0	0
10094679	41011	28902523	36938927	64	1	17.26	15.34	3	63.12903226	105.4482759	86.5862069	91.61290323	24.125	34.00714286	98.70588235	196.6666667	1	0	0	0	0	0	0	0	0	0	6	71.65	82.595	1794.695	13.95	179.5	18.55	7.05	111.5	142	2068.846246	7.634746362		0	0	0	1	1	1	0	1	0
10096420	41012	25396519	35713522	65	1	4.05	1.84	3	86.03448276	105.5652174	68.73913043	77.04347826	19.21428571	36.90571429	94.59259259	143.6666667	1	0	0	0	0	0	0	0	0	0	5	151.13	71.12	1041.4	14	255.5	11.1	8.9	107	138.5	490.0705882	6.194549438		0	0	0	0	1	1	1	1	0
10097659	I21A1	22071424	32530604	71	1	3.85	3.97	3	88.4	120.3461538	61.71153846	75.92307692	28.25	37.75125	95.12	258.125	1	0	0	0	0	1	0	1	0	0	10	1.81	1.85	16.81	13.55	157	20.75	8.25	95	137	17.18149171	2.843832741	4	1	1	0	1	0	0	0	1	0
10098627	41071	20711347	39342860	68	1	2.96	2.89	4	60.91428571	109.71875	46.125	80.4375	15.8	36.89	96.52941176	162.4	0	0	0	1	0	0	0	0	0	0	5	196.31	26.8	429.47	13.85	181.5	9.35	8.7	104	139	58.63071672	4.071258735		0	0	0	0	0	0	0	1	0
10099480	I21A1	21393418	39566959	83	1	7.03	3.08	3	87	114.6818182	77.63636364	86.18181818	23.08	36.7775	93.6	240.8571429	1	0	0	0	0	1	0	0	0	0	7	1.45	0.56	3.79	12.5	119	5.85	8.4	99	137.5	1.463724138	0.380983967	273	0	0	0	1	0	0	0	0	0
10102878	I214	20265910	33312557	56	1	14.63	9.56	3	120.3225806	88.41666667	68.69444444	74.48717949	29.78125	37.05142857	87.89655172	210.3571429	1	0	0	0	0	0	0	1	0	0	6	2.485	2.085	24.9	13.45	217	31.25	7.3	108	136	20.89195171	3.039363999		0	0	0	0	1	0	0	1	0
10103763	I214	21104905	34839583	59	0	17.68	2.85	3	116.3793103	108.1428571	74.78571429	84.92857143	23.55172414	37.73857143	91.86206897	121	0	0	0	0	0	0	0	1	0	0	6	1.32	1.085	8.87	8.95	192	11.6	8	103	137.5	7.290871212	1.986623047		0	0	0	0	0	0	0	1	0
10104308	I214	27400652	33661789	55	1	21.55	14.15	3	72.55172414	117.0689655	64.03448276	81.75862069	15.71666667	36.5475	99.48275862	122.875	1	0	0	0	0	1	0	1	0	0	7	18.9	113.4	1512	9.35	222.5	17.55	8.55	101.5	133.5	9072	9.112948026		0	0	1	1	0	0	0	1	0
10104730	I214	23949226	33077547	69	0	22.78	5.32	3	79.62857143	101.4166667	52.58333333	67.61111111	17.17647059	36.5030303	99.72727273	112.6	0	0	0	1	0	1	0	0	0	0	7	2.27	0.97	17.75	9.5	168.5	17.1	8.3	109	137	7.584801762	2.026146477		0	0	0	0	0	1	1	1	0
10106899	41072	22953864	30008792	86	0	5.42	5.67	3	85.1	102.8333333	45.83333333	59.96666667	18.53125	36.38833333	99.26666667	100	1	0	0	0	0	0	0	0	0	0	6	107.88	49.88	991.8	11.45	322	11.25	8.8	96.5	135.5	458.5741935	6.128122097	5	1	1	0	0	0	1	0	0	1
10107317	41041	28368736	31699832	58	1	1.94	1.05	3	92.66666667	106.8571429	75.92857143	82.89285714	17.66666667	37.09428571	96.83333333	101	0	0	0	0	0	0	0	0	0	0	3	166.8	58.38	1146.75	16.15	220	12.75	8.5	106.5	139	401.3625	5.994865009		0	0	0	0	0	0	0	1	0
10108868	41071	21396883	38662800	56	1	7.79	1.26	3	76.5862069	105.3157895	54.44736842	69.01315789	18.08333333	36.695	97.96551724	146.4411765	0	0	0	0	1	0	0	0	0	0	5	6.94	1.16	20.81	10.65	178	24.7	NA	108	137.5	3.47832853	1.246551871		0	0	0	0	0	1	0	1	0
10109526	41041	22875787	32021881	66	1	2.03	0.95	3	70.11111111	131.3461538	54.69230769	74.30769231	12.96296296	36.554	99.37037037	253	0	0	0	0	0	1	0	0	1	0	12	112.36	57.24	880.86	8.25	158.5	9.55	7.9	103	135.5	448.74	6.106443655	324	0	0	1	0	0	1	0	1	0
10109956	I21A1	26022059	37631738	62	0	30.59	14.31	4	99.12244898	126.3333333	71.125	86.67	21.22916667	36.75785714	97.57446809	225.9	1	0	0	1	0	1	0	1	0	0	10	0.4	0.31	4.46	8.5	207	6.2	7.6	99	138	3.4565	1.240256516		0	0	0	1	0	0	0	0	0
10112880	41071	22092999	36738569	91	0	0.57	0.68	4	89.23809524	95.42857143	41.85714286	52.2	21.66666667	35.11	99.06666667	NA	0	0	1	1	0	0	0	0	0	0	7	91.25	38.69	590.57	13.3	200	7.3	NA	113	149	250.40168	5.523066348	1	1	1	0	1	0	1	0	0	0
10112984	I214	20721573	31093528	62	1	4.38	4.2	3	83.66666667	104.8666667	55.66666667	72.8	15.87096774	36.75285714	98.43333333	132.4761905	1	0	0	0	0	1	0	1	1	0	11	2.05	1.47	23.82	7.4	137.5	26.15	NA	104.5	136	17.08068293	2.837948172	233	0	0	0	0	0	0	0	1	0
10119910	I214	21317576	39258314	68	1	13.96	3.04	2	82.55172414	125.8888889	58.92592593	73.92592593	17.95	36.82625	100	265.5	0	0	1	0	0	1	0	0	0	0	7	1.33	1.18	6.69	8.25	376.5	9.3	8.45	123.5	157	5.935488722	1.78094937	22	1	1	0	1	0	1	0	0	0
10121059	41021	28719267	36408123	57	1	1.58	0.79	3	60.04761905	122.6	71.35	82.45	15.9047619	36.2	95.42857143	127	0	0	0	0	0	0	0	0	0	0	3	227.36	56	815.36	14	284	11.2	8.5	105	137	200.8275862	5.30244676		0	0	0	0	0	1	1	1	0
10123231	41071	20138170	34165631	65	1	4.29	2.03	3	100.3571429	103.2682927	60.14634146	74.8902439	17.04651163	NA	98.47619048	146.047619	0	0	0	0	0	1	0	0	0	0	5	4.03	0.76	20.52	10.1	196	32.5	9.4	106.5	137.5	3.869776675	1.353196799		0	0	0	0	0	1	0	1	0
10124367	41071	25023894	39791256	57	1	5	0.78	2	72.29411765	143.1176471	85.85294118	99.11764706	17.4375	36.69	97	119.3333333	1	0	0	1	0	0	0	0	0	0	5	201.91	28.67	350.14	14	165.5	6.6	8.1	101.5	136.5	49.71776435	3.906362301		0	0	1	0	0	0	1	1	1
10126201	41011	20376756	30033055	50	1	0.86	0.87	3	139.48	92.1	69.06	75.36	32.28	38.46428571	96.2	452.5833333	0	0	0	0	0	1	0	0	0	0	4	212.75	38.85	1583.6	13.65	386.5	29.4	6.6	103	136.5	289.1791304	5.667046325	1	1	1	0	1	1	1	0	1	0
10138124	I214	24246710	39828537	68	0	29.74	2.09	2	102.32	143.6538462	72.03846154	99.38461538	18.75	36.73714286	96.2	112.2	0	0	0	1	0	0	0	0	0	0	4	2.7	1.18	12.17	8.8	358.5	15.95	8.4	106	143	5.318740741	1.671236572		0	0	0	0	0	0	1	0	0
10144378	I2109	28309992	36025378	46	1	7.16	6.86	1	127.16	94.08333333	54.54166667	62.75	31.48	36.79125	94	123.6666667	0	0	1	0	0	0	1	0	1	0	11	0.855	1.005	12.035	9.25	58.5	13.9	8.25	100.5	139.5	14.14640351	2.649460423	8	1	1	0	1	0	0	0	0	0
10145959	I214	28967821	32899729	70	1	6.17	1.04	1	88.72	109.0384615	52.63461538	69.36538462	19.48	37.066	98.96	142.1578947	0	0	0	0	0	1	0	0	0	0	6	1.42	0.17	5.3	8.05	268.5	8.6	NA	105	138.5	0.634507042	-0.454906893		0	0	0	0	0	0	0	1	0
10146570	41071	25606613	33895995	81	0	5.85	1.22	3	89.9047619	128.2173913	56	78.08695652	15.45238095	35.94375	97.85	132.5882353	0	0	0	0	0	0	0	0	0	0	5	70.5	13.16	379.76	8.4	89.5	6.55	NA	112	140	70.88853333	4.26110869		0	0	0	0	0	1	0	1	0
10146602	I214	27382132	31986773	48	1	6.51	2.35	3	89.24	99.26923077	62.11538462	75.26923077	18.03571429	36.98285714	98.48148148	133.66	0	1	0	1	0	1	0	1	0	0	10	2.26	0.35	6.94	8.7	135	8.55	8.2	108	140	1.074778761	0.072114837		0	0	0	0	0	0	0	1	0
10150335	41071	24113307	33705553	72	0	7.93	8.07	4	81.48	113	75.64	95.11538462	15.89655172	36.94428571	98.76	123.5	1	0	0	1	0	0	0	0	0	0	8	0.445	0.89	11.3	9.95	164.5	12.8	9.55	103	146	22.6	3.117949906	8	1	1	0	1	0	1	0	1	0
10150912	41092	29648297	35714185	71	0	12.32	3.28	3	94.18181818	110.8	56.28888889	72.66666667	20.65555556	36.94146341	99.17073171	127.0869565	0	1	1	1	1	1	0	0	0	0	10	286.2	81	1407.6	8.1	157.5	17.8	NA	111.5	136	398.3773585	5.987399693		0	0	0	0	0	1	1	1	0
10151556	41031	20815067	37542315	71	0	52.81	2.49	4	97.57142857	108.9298246	55.92105263	74.97413793	18.25714286	36.85588235	97.62857143	178.5	1	0	0	0	0	0	0	1	0	0	10	1.12	0.47	8.46	11.1	343	10.9	9	96.5	135.5	3.550178571	1.266997904	58	0	1	0	1	0	0	1	1	0
10152017	I21A1	24900647	32991546	60	1	4.62	1.82	3	66.76	146.52	73.56	95.32	22.08	36.75428571	96.64	130.5	1	0	0	1	0	1	0	1	0	0	10	1.39	0.9	8.53	8.8	235	11.35	9.15	109	143	5.523021583	1.708925099	316	0	0	1	0	0	0	0	1	0
10152414	41071	27578173	34547307	54	1	2.64	2.24	3	90.52727273	105.6509434	63.94339623	72.68181818	28.45454545	36.25	95.63829787	366.5384615	0	1	0	1	0	1	0	1	0	0	9	154.77	108.57	2039.73	10.25	460	21.45	8.45	96	128.5	1430.855373	7.266027707	3	1	1	0	0	0	0	0	1	0
10157542	I21A1	29832939	32691391	75	1	19.47	1.92	3	98.92592593	108.04	57.56	68.08	26.2962963	36.90375	92.88888889	267.0714286	1	0	0	1	0	1	0	0	0	0	8	0.97	1.31	21.67	10.6	229.5	23.3	8.1	96	131.5	29.2656701	3.37641516	26	1	1	0	1	0	0	0	1	0
10161722	I21A1	23515798	31219818	59	1	19.11	3.19	2	78.48	134	58.4	75.56	18.88	36.25818182	98.16	97.67647059	0	0	0	0	0	1	0	1	0	0	9	0.48	0.49	6.14	6.95	130	8.35	7.45	104	132	6.267916667	1.835444029		0	0	1	0	0	0	0	1	0
10164170	41071	21635159	37688390	87	0	11.52	1.76	3	104.8611111	99.85714286	50.71428571	62.05714286	20.63888889	37.16	97.22222222	94	1	0	0	1	0	0	0	0	1	0	9	62.64	46.98	1616.46	8	342	17.4	8	101	133	1212.345	7.10031178	11	1	1	1	0	0	1	0	0	0
10168921	41041	23948907	37089355	85	0	3.39	2.09	3	59.81481481	135.08	56.12	74.52	15.40740741	35.79833333	97.22222222	99.5	0	0	0	1	0	0	0	0	0	0	6	216.14	47.08	774.68	12.05	208	9.2	8.55	102.5	137.5	168.7421782	5.128371977	2441	0	0	0	0	0	1	0	0	0
10169726	I214	22012406	35268649	66	1	13.07	1.33	3	85.26315789	103.4736842	48.94736842	65.5125	15.58108108	36.7	97.97222222	138.6111111	1	0	0	0	0	1	0	1	0	0	9	1.67	0.44	6.38	9.2	114	7.1	9.5	104	141.5	1.680958084	0.519363919		0	0	0	0	0	0	0	1	0
10170022	I2119	26174955	30946357	87	0	12.07	6.19	4	102.7011494	111.5674157	58.17613636	74.63636364	26.81818182	36.31422222	92.175	149.8	1	0	0	0	0	0	0	0	0	0	7	0.78	1.115	11.425	9.4	177	13.5	7.95	102.5	137.5	16.33189103	2.793119701		0	0	0	1	0	0	0	1	0
10173670	41011	21801929	32131292	73	0	21.2	13.64	3	NA	NA	NA	NA	NA	NA	NA	152.2857143	1	0	0	0	0	1	0	1	0	0	10	73.01	53.64	1361.86	12.45	289.5	13.75	8.55	93	121.5	1000.550204	6.908305332		0	0	0	1	0	0	0	0	0
10174935	I2119	23150740	33394092	83	0	5.83	3.91	4	80.5	107.96875	56.53125	73.4375	17.69642857	37.2875	99.62068966	154.8461538	0	0	0	0	0	0	0	0	0	0	5	1.835	0.605	7.435	9.75	181	12.55	8.05	107.5	141	2.451321526	0.896627277		0	0	0	0	1	1	0	1	0
10178145	I214	24216685	36095930	91	0	5.72	2.87	2	82.5	126.8181818	50.90909091	68.63636364	16.66666667	36.47333333	97.25	154	0	0	0	0	0	0	0	0	0	0	6	2.11	0.72	7.47	11.3	130	10.7	8.1	123.5	159	2.549004739	0.935702985		0	0	0	0	0	1	0	0	0
10180134	I21A1	27497725	33413600	67	1	14.98	5.2	4	68.8	129.6585366	53.73170732	75.65853659	19.40740741	36.58	97.71428571	135.2173913	0	0	0	0	0	0	0	1	0	0	6	1.11	0.11	9.26	8.15	141.5	11.65	8.9	95.5	133.5	0.917657658	-0.08593088		0	0	0	0	0	0	0	1	1
10180505	I214	22164569	34410900	75	0	5.69	0.71	4	78.625	101.4705882	53.94117647	81.69444444	17.875	36.6825	96	113	0	0	0	0	0	0	0	0	0	0	5	1.56	0.17	7.16	9.75	121.5	9.95	9.15	109	139	0.78025641	-0.248132682		0	0	0	0	0	1	0	1	0
10182211	41072	25797597	32325790	83	0	12.64	1.69	3	66.32	111.16	50.44	62.8	18.44	35.79666667	95	262	1	0	0	1	0	0	0	0	0	0	7	96.03	53.96	1399.955	11.9	314	15.55	8.2	95.5	131.5	786.6455462	6.667777761	120	0	0	0	1	0	0	0	1	0
10184327	I214	28576249	35263906	82	1	3.26	1.35	3	83.10714286	124.0833333	63.125	77.91666667	17.60714286	36.92444444	97.64285714	119	1	0	0	0	0	1	0	1	0	0	9	93.72	43.31	544.57	10.45	311.5	6.3	8.7	101	141.5	251.6573485	5.528068434	2493	0	0	0	0	0	0	0	0	0
10184600	41071	23241135	32831963	82	1	5.89	0.8	4	85.36363636	112.9473684	61.52631579	73.36842105	18	36.70333333	98.13636364	107	1	0	0	0	0	0	0	0	0	0	6	115.7	50.7	1103.7	12.1	233	13.35	8.6	106	139	483.6438202	6.181348727	6	1	1	0	1	0	0	0	1	0
10187866	I214	27483857	35720092	59	0	9.09	1.28	3	78.60714286	115.1071429	59.82142857	76.71428571	19.23214286	36.57857143	97.5	137.5	0	0	0	0	0	0	0	0	0	0	3	3.69	0.4	19.03	10.95	214.5	17.4	8.5	102	139	2.062872629	0.724099491		0	0	0	0	0	1	0	1	0
10189149	I21A1	24478128	38772156	80	0	7.31	2.35	2	80.96875	121.328125	65.125	79.0625	17.9375	36.915	97.78125	131	0	1	0	0	0	0	0	0	0	0	5	163.2	60.18	783.36	10.25	218.5	9.65	8.35	102.5	136.5	288.864	5.665955989		0	0	0	0	0	1	0	0	1
10193428	I214	26652692	30821475	72	1	12.93	1.12	3	79.24	108.2307692	57.07692308	72.88461538	21.26	36.804	95.52	125.047619	0	0	0	0	0	0	0	0	0	0	5	2.18	0.33	14.11	11.35	198.5	19.75	8.5	103.5	135	2.135917431	0.758896265		0	0	1	0	0	1	0	1	0
10197095	I214	29014163	38422103	91	1	11.4	9.26	3	87.28571429	109.9393939	62.03030303	73.18181818	22.17142857	36.90833333	95.48484848	182.6666667	1	0	0	0	0	0	0	1	0	0	8	1.21	1.47	13.72	8.7	282.5	16.55	8.6	98.5	140.5	16.66809917	2.813496663	12	1	1	0	0	0	0	0	1	0
10199560	41071	20334314	32893819	70	1	6.74	4.57	3	66	112.76	69.12	77.73076923	23.08	36.54888889	96.53846154	173.8	1	0	0	0	0	1	0	1	0	0	9	203.3	14.44	152	8.6	84	3.85	10	98.5	133.5	10.79626168	2.379199934	108	0	0	0	1	1	0	0	1	0
10201548	41091	28060898	30974283	69	0	2.03	1.51	3	61.51851852	116.6086957	51.08695652	70.61538462	17.81481481	36.856	93.92307692	179.8333333	0	0	0	1	0	1	0	1	0	0	9	295.36	60.32	637.52	12.3	222.5	9.5	9.25	100.5	138.5	130.1977465	4.869054421		0	0	0	0	0	0	0	0	0
10203444	41071	25550068	37929889	85	0	42.98	43.05	3	96.62962963	106.3076923	45.5	73.11538462	21.96296296	36.065	95.55555556	125.2	0	0	0	1	0	0	0	0	0	0	6	62.8	48.67	1450.68	11.15	468.5	18.6	8.55	98.5	132	1124.277	7.024895441	43	0	1	0	0	0	1	0	0	0
10207476	41072	20906157	30322661	63	0	16.9	2.71	3	63.59090909	111.6666667	56.45833333	69.79166667	17.75	36.28428571	98.12	182.75	0	0	0	0	0	1	0	0	0	0	4	74.165	25.54	1201.2	11.05	153.5	13.75	8.1	114.5	141.5	413.6539877	6.025029846		0	0	1	0	0	1	0	1	0
10209126	I214	23279996	30337986	61	1	11.77	0.42	3	95.2	102	58.8	77.2	16.5	36.63333333	95.3	112	1	0	0	0	0	1	0	0	0	0	6	2.43	0.95	15.31	11.45	210	16.2	9	102.5	139	5.985390947	1.789321658		0	0	1	1	1	1	0	1	0
10209608	I21A1	24841722	32632141	53	1	4.1	1.99	3	80.30769231	148	54.70833333	80.54166667	15.96153846	36.87166667	96.46153846	233.25	0	0	0	0	0	1	0	1	0	0	8	0.52	1.03	14.34	10.05	142	14.85	8.35	94	132.5	28.40423077	3.346538105		0	0	0	0	0	0	0	1	1
10210260	I21A1	20777950	35669234	62	1	5.72	1.34	4	94.61538462	114.1851852	54	69.77777778	18.59259259	36.67090909	98.85714286	131.173913	0	0	0	0	0	1	0	0	0	0	4	3.03	0.4	11.33	10	109	13.85	7.9	103	134	1.495709571	0.402600724		0	0	0	0	0	1	0	1	0
10210981	I2109	22317400	38800147	66	0	4.78	2.66	3	79.28	112.64	76.08	93.63461538	20.84	36.488	95.96	161.3333333	0	0	0	0	0	0	0	0	0	0	4	1.58	0.97	15.5	13.7	279.5	18.1	8.55	105	143.5	9.515822785	2.252955969		0	0	0	0	1	1	1	1	0
10213338	I214	29157166	37284681	48	0	1.49	0.67	2	80.6	139.3333333	72.46666667	88.33333333	21.3125	37.002	99.5	107.3333333	1	0	0	1	1	0	0	1	0	0	7	107.63	33.37	320.07	10.2	113	4.7	7.7	94	136.5	99.23567686	4.597497595	2251	0	0	0	0	0	0	0	0	0
10213803	41071	26821904	33806045	62	1	5.9	3.83	3	117	97.62068966	53.62068966	65.03448276	20.89285714	38.04545455	97.57142857	144.3333333	1	0	0	0	0	0	0	0	1	0	7	15	21	1461	9.4	603	15	7.05	113.5	141	2045.4	7.623348648		0	0	0	0	0	0	0	0	0
10215159	41071	24283593	34569476	67	0	5.98	1.29	3	95.51515152	131.826087	61.95652174	77.82608696	22.14705882	37.263125	97.88235294	118.25	0	0	0	1	0	1	0	0	1	0	8	162.185	34.155	877.28	8.9	440	11.55	8	103	137.5	184.748888	5.218997541		0	0	0	0	0	1	0	1	0
10218060	41011	21462698	32442465	79	1	12.26	2.11	1	73.03703704	132.4583333	64.20833333	81.375	21.7037037	37.13	98.11111111	134.5	0	0	0	1	0	1	0	0	0	0	6	142.1	51.8	485.1	12.6	213.5	7.75	9	90.5	127.5	176.8344828	5.175214169	1369	0	0	0	0	0	1	0	1	0
10218191	41071	29789269	37335507	91	1	4.02	3.72	3	97.29032258	111.7666667	54.46666667	67.36666667	18.32258065	36.81857143	93.96875	352.4285714	1	0	0	1	0	1	0	0	0	0	8	125.4	292.6	1651.1	10.9	114	21.7	7	99.5	125.5	3852.566667	8.256494872	4	1	1	0	0	0	1	0	1	0
10220107	41021	25349952	30210775	80	1	6.9	4.9	4	64.66666667	131.48	65.76	94.17307692	18.28	36.61	96.95833333	129.1428571	0	0	0	0	0	0	0	0	0	0	5	146.25	30.75	558.75	10.7	210.5	7.55	8.7	106.5	139.5	117.4807692	4.766274654	1041	0	0	0	0	0	1	0	1	0
10224171	41072	22869503	30353595	79	1	14.83	3.46	3	97.875	116.52	39.24	61.64	22.48	35.9675	99.25	139.375	1	0	0	1	0	1	0	0	0	0	8	80.73	37.95	558.9	9.25	118.5	7.25	NA	106	136	262.7307692	5.571129817	500	0	0	0	0	0	1	0	0	0
10227155	I21A1	27191372	31968961	45	1	11.85	1.74	2	93.21428571	138.0357143	83.60714286	99.25	21.07407407	37.065	97.96428571	151.0714286	1	0	0	0	0	1	0	1	0	0	7	1.22	0.37	10.16	10.75	165.5	11.65	8.2	81.5	129.5	3.081311475	1.12535531		0	0	0	0	0	0	0	1	1
10227947	41021	29485624	30248366	52	1	3	2.11	4	73.24	147.24	92.24	105.24	25.48	37.1225	95.84	100	1	0	0	0	0	0	0	0	0	0	4	167.58	41.16	766.36	13.05	122.5	11.4	9.3	104	138	188.2287719	5.237658095		0	0	0	0	0	1	0	0	1
10230936	I21A1	20449497	34698361	91	1	7.79	2.02	3	84.11764706	100.1071429	59.89285714	72.62068966	15.27272727	36.542	93.53125	118.25	1	0	0	1	0	0	0	1	0	0	9	0.105	0.195	7.215	10	157	7.55	8.7	100.5	140.5	13.39928571	2.595201401	15	1	1	0	1	0	0	0	0	0
10231100	I214	22879976	33616672	62	1	8.02	5.23	3	83.86666667	93.71875	59.25	71.42424242	18.53448276	37.80444444	97.5862069	215.6428571	1	0	0	1	0	1	0	0	0	0	6	181.08	87.96	1218.12	12.55	222	13.3	7.55	106.5	139	591.7044135	6.383007209		0	0	0	0	0	1	0	1	0
10232836	I214	26893765	38279645	49	1	6.81	1.25	3	78.5	110.4545455	51.86363636	69.31818182	20.08695652	36.54571429	96.90909091	123.125	0	0	0	0	0	1	0	0	0	0	5	1.86	0.55	6.7	8.65	177.5	9.85	8.3	105.5	141	1.981182796	0.683694038		0	0	0	0	0	1	0	1	0
10233597	I2109	27468267	32580800	71	1	28.96	12.52	3	69	105.3928571	65.78571429	86.36206897	20.62962963	36.16111111	99.25925926	144.2	1	0	0	0	0	0	0	0	0	0	6	1.64	2.42	24.3	14.15	245.5	22.25	8.6	110	144	35.85731707	3.579547649		0	0	1	1	1	0	0	1	0
10236621	41042	28846976	30437741	59	1	4.29	2.15	3	57.24	99.72	67.04	74.52	20.64	36.88	97.84	106	0	0	0	0	0	0	0	0	0	0	3	221.02	151.63	2192.21	14.7	181	21.25	8.4	103	138	1503.958023	7.315855594		0	0	0	0	0	1	0	1	0
10244629	I21A1	29363741	35307109	60	1	13.79	2.81	4	95.15384615	131.6153846	91.53846154	103.6153846	14.85185185	37.156	95.46153846	162	1	0	0	0	0	0	0	0	0	0	5	1.15	1.16	11.51	13	172	13.3	8.6	104	141	11.61008696	2.451874285		0	0	0	1	0	0	0	1	1
10247095	I214	22214579	33402319	81	1	5.07	0.49	3	54.6	120.5555556	52.5	76.69444444	13.8	36.71	96.66666667	120	0	0	0	0	0	0	0	0	0	0	5	1.875	0.68	7.975	11.05	117.5	10.75	8.6	107	143	2.892266667	1.062040508		0	0	0	0	0	0	0	1	0
10247549	41071	28809590	39243385	75	1	1.86	1.88	3	74.69230769	98.39285714	51.625	65.01785714	27.35185185	37.33166667	97.17857143	184	0	0	0	0	0	0	0	1	0	0	7	100.455	61.38	1566.02	11.55	275	17.3	8.55	101.5	135.5	956.8693206	6.863666831	2	1	1	0	1	1	0	0	0	0
10247690	I213	24858476	31807172	83	0	6.13	5.22	3	72.21875	108.5833333	38.04166667	70.89393939	16.15151515	36.78833333	98.71875	144.1363636	0	1	1	0	0	1	0	0	0	0	8	3.01	0.68	7.17	10.2	149	13.8	8.75	105.5	138	1.619800664	0.482303095	1302	0	0	0	0	0	1	0	1	1
10248673	41041	20465720	35321223	69	1	5.95	3.61	1	80.125	110.9166667	66.16666667	76.33333333	18.625	36.78833333	95.875	110	1	0	1	0	0	0	0	0	0	0	6	45.54	62.37	878.13	13.55	205.5	10	8.95	102	139	1202.656304	7.092287976		0	0	0	0	0	0	0	0	0
10250159	41011	27149464	36107893	42	1	2.99	0.88	2	80.80952381	114.2857143	76	84.14285714	22.52380952	37.02	97.68181818	266	0	0	0	0	0	1	0	0	0	0	9	161.28	24.48	523.44	13.25	162	6.95	9.05	98	131.5	79.45071429	4.375136883		0	0	0	0	0	0	0	0	0
10251182	41071	29312838	30697709	63	1	18.67	0.67	3	70.58823529	187.3421053	77.60526316	110.5	15.76470588	36.5	97.27272727	233	0	1	1	0	0	1	0	1	0	0	8	145.8	43.2	856.44	12.1	229.5	11.9	9.05	103.5	141.5	253.76	5.536388938	1491	0	0	0	0	0	0	0	1	1
10256906	41071	27366192	34714915	55	1	24.77	2.89	3	76.91666667	138.5416667	67.375	83.33333333	17.29166667	36.59333333	94.875	164.75	0	0	1	0	0	0	0	0	0	0	4	140.27	55.61	623.33	14.55	281.5	7.9	9.3	104	139	247.1189941	5.509869978		0	0	0	0	0	1	0	1	1
10257063	I214	27740574	37420619	68	1	10.55	3.35	3	89.33333333	106.7333333	53.53333333	70.93333333	16.66129032	37.09	96.3	143.3478261	0	0	0	0	0	1	0	0	0	0	5	3.75	1.55	20.21	12.65	243.5	20.15	8.6	103	137	8.353466667	2.122676622		0	0	0	0	0	1	0	0	0
10257550	I214	20105129	39064261	62	0	11.84	6.84	4	93.67741935	108.6666667	55.34722222	64.57894737	20.15625	38.26285714	97.08333333	229.6666667	1	1	0	1	0	1	0	0	0	0	8	1.005	0.965	17.715	11.75	219.5	20.95	8.45	103.5	135.5	17.00992537	2.833797019	128	0	0	0	1	0	1	0	1	0
10259667	41071	24389378	35629197	68	1	5.01	3.14	3	99	132.6153846	65.34615385	78.96296296	20.26923077	37.66111111	95.53846154	254.4444444	1	1	0	1	0	1	0	0	0	0	9	58.31	41.65	1076.95	9.45	195.5	12.65	8	96	132	769.25	6.645416014	3452	0	0	0	1	0	0	0	0	0
10259847	I214	29994296	34976235	86	1	26.87	2.37	3	72.03703704	111.24	53.76	66.84	18.77777778	36.12833333	98.11111111	294.3333333	1	1	0	0	1	1	0	1	0	0	12	1.01	0.645	8.73	7.75	255	10.6	7.55	100.5	137	5.57509901	1.718310077		0	0	0	0	0	0	0	0	0
10260297	I214	27553316	31598080	62	1	7.7	2.34	3	86.4137931	115.2758621	62.68965517	77.51724138	18.03333333	36.895	95.20689655	147.0869565	1	0	0	0	0	1	0	0	0	0	6	2.7	0.39	12.16	10.25	172	15.55	8.8	106	137.5	1.756444444	0.563291564		0	0	0	0	0	0	0	1	0
10261326	I2119	29355740	31807098	82	0	8.93	1.87	4	78.22222222	120.44	76	86.16	20.11111111	36.965	96.69230769	143	0	0	1	0	0	1	1	0	0	0	9	1.515	1.14	9.5	13.15	238	12.35	8.3	96.5	132	7.148514851	1.966904622		0	0	0	0	0	1	0	1	0
10262096	41071	23639696	37729668	91	0	7.71	4.19	2	87.09375	104.1714286	56.31428571	73.16176471	16.8030303	36.17222222	98.5	113.5	0	0	1	0	0	0	0	0	0	0	7	53.75	27.11	1434.91	12.7	129.5	12.3	8.7	104.5	139	723.72856	6.584416405	1744	0	0	0	1	0	1	0	0	0
10264575	41071	27726486	31431400	78	1	6.31	2.36	3	75.74074074	111.5185185	55.07407407	71.30769231	18.45	36.33076923	98	122.7368421	0	1	0	1	0	0	0	1	0	0	8	177.38	18.62	759.5	9.95	169	10.7	8.9	111.5	141.5	79.72651934	4.37860227		0	0	0	0	0	0	0	1	0
10267709	41071	22950361	32344444	65	1	3.88	3.82	3	107.6363636	122.1	62.25	77.05	18.54166667	37.25833333	97.68181818	254.6666667	1	0	0	0	0	1	0	0	0	0	7	868.68	100.32	1301.88	13.8	213	22.8	8.9	99	135	150.3483465	5.012954911	870	0	0	0	1	0	1	0	1	0
10268465	41041	26971392	37580514	72	1	24.67	2.4	3	95.07142857	102	62.5862069	76.55	17.60714286	36.71571429	96.75	125.2857143	1	0	0	0	0	1	0	0	0	0	7	123	79.95	1020.9	14.35	196.5	11.95	8.55	94	128.5	663.585	6.497656954		0	0	0	1	1	0	0	1	0
10269109	I214	24505975	35922464	55	1	2.52	1.26	3	80.5	118.3461538	75.80769231	84.88461538	20.2962963	36.7775	95.03703704	120	0	0	0	1	0	0	0	0	0	0	4	1.66	1.09	11.54	12.7	258.5	13.1	8.7	107	142	7.57746988	2.025179355		0	0	0	0	1	1	0	1	0
10271227	I21A1	20282439	35759923	89	1	4.32	2.16	4	95.84210526	101.8421053	59.71929825	70.92982456	23.45614035	36.64833333	96.31578947	137.5	1	0	0	0	0	0	0	1	0	0	8	0.35	1.25	15.74	13.05	176	21.1	9.25	98	138.5	56.21428571	4.029170919		0	0	0	1	0	0	0	1	0
10274145	41071	28546638	36007916	51	1	15.95	11.11	3	89.76	100.36	49.64	60.68	28.48	37.298	95.92	241.3333333	1	0	0	1	0	1	0	1	0	0	9	158.46	34.75	1189.84	9.9	429	13.95	9.1	91.5	129.5	260.9298246	5.5642515		0	0	0	0	0	0	0	0	0
10274377	41072	29835662	33004853	69	0	2.23	1.02	3	69.81818182	133.2857143	77.0952381	90	13.86363636	36.5975	96.13636364	175	0	1	0	0	0	1	0	0	0	0	6	110.88	20.79	626.01	13.7	165	7.6	9.3	101	137.5	117.376875	4.765389912		0	0	0	0	0	1	0	0	0
10286301	I21A1	28567609	36378944	62	1	10.63	7.51	4	75.625	107.5416667	62.33333333	73.125	14.94230769	36.7775	93.95833333	82.45454545	1	0	0	1	0	0	0	0	0	0	6	0.795	0.4	2.995	9.9	70.5	4.35	8.75	85	138	1.506918239	0.410066664		0	0	1	1	0	0	0	0	0
10289973	41041	26155040	30201512	52	1	18.11	18.16	3	95.11111111	97.43478261	63.04347826	76.86206897	16.27777778	37.57857143	97.25925926	181.3333333	1	0	0	1	0	0	0	0	0	0	5	70.93	50.17	1598.52	13.6	264.5	13.95	7.75	105	136.5	1130.660488	7.030557243		0	0	1	0	1	0	0	0	0
10292195	41001	24824855	34753905	43	1	4.18	1.1	3	92.28	114.3846154	61.03846154	76.37037037	21.76	36.91933333	99.68	146.2352941	0	0	0	0	0	1	0	1	0	0	6	1.44	0.51	15.47	11.75	180	19.45	NA	105	137.5	5.478958333	1.700914998		0	0	0	0	0	0	0	1	0
10292289	41071	27738904	38896050	79	0	7.68	6.71	3	66.56	91.21296296	52.40740741	63.81481481	18.62962963	36.7225	97.81481481	177	0	0	0	1	0	0	0	0	0	0	6	152.76	10.72	483.07	8.85	180	7.95	8.55	105	140	33.89964912	3.523404664		0	0	0	0	0	1	0	1	0
10292574	41041	27565325	35261465	88	0	0.25	0.41	3	111.1666667	90.16666667	52.55555556	57.8	22.4375	NA	98	136	0	0	0	0	0	0	0	0	0	0	5	298.2	28.4	347.9	11	258.5	14.55	7.1	106.5	144.5	33.13333333	3.500539825	1	1	1	0	0	0	1	0	0	0
10294457	I214	21358819	32605398	77	0	6.16	1.01	3	120.5833333	101.6666667	73.56521739	82.625	19.47826087	36.86285714	95.25	185.75	0	0	0	0	0	0	0	0	1	0	7	1.09	1.1	9.57	10	534	13.35	8.75	96	138	9.657798165	2.267765689	203	0	0	0	0	0	1	0	1	1
10296845	41091	22853086	35788799	82	0	1.54	0.36	3	94.4	123.2222222	45.44444444	63.125	17.4	37.695	94.88888889	NA	0	0	1	1	0	0	0	1	0	0	8	52.48	37.72	1523.56	10.65	336.5	15.75	8.65	107	140	1095.05875	6.998563294	762	0	0	1	0	0	0	0	1	0
10296878	41071	26112562	30385813	76	0	3.18	1.12	3	66.59259259	145.44	49.68	72.41666667	19.14814815	37.13428571	96.26923077	183.4285714	0	1	0	0	0	1	0	0	0	0	7	135.1	53.68	291.54	11.25	209.5	5.2	8.5	104	137.5	115.8391355	4.752202465	63	0	1	0	0	0	1	0	0	0
10299054	I214	24484688	36298831	66	1	10.06	1.49	3	88.41666667	103.52	49.64	66.96	19.60416667	36.86333333	98.13636364	128.3636364	0	0	1	1	0	1	0	0	0	0	9	2.91	0.4	8.2	9.45	209	9.8	8.2	103	138	1.127147766	0.119690341		0	0	0	0	0	0	0	1	0
10303904	41071	27581284	34858859	53	1	2.76	1.94	4	83.46153846	112.4782609	76.60869565	84.47826087	15.42307692	36.52	97.34782609	111	0	0	0	0	0	0	0	0	0	0	3	177	31	776	14.4	498.5	9.55	9.6	110	139.5	135.9096045	4.911989992		0	0	0	0	0	1	0	1	0
10305856	41041	22485436	39568320	66	0	2.97	1.35	3	94.64864865	103.8888889	62.03703704	71.67857143	19.2972973	37.125	94.70967742	217	0	0	0	0	0	1	0	0	0	0	5	191.62	41.54	1097.46	11.3	231.5	10.8	8.15	102.5	135.5	237.9109091	5.471896272		0	0	1	0	0	0	0	1	0
10306023	I214	24147094	32699693	76	1	9.89	2.37	4	90.73333333	113.2575758	54.87878788	75.3030303	17.38333333	36.60166667	97.66666667	136.8947368	0	0	0	0	0	0	0	0	0	0	5	1.59	0.6	13.75	12.15	139	17.5	8.2	103	134	5.188679245	1.646479184		0	0	0	0	0	1	0	1	0
10308372	41021	23353575	32577728	68	1	3.11	2.15	4	78.45833333	108.1304348	70.56521739	78.91304348	18.25	36.678	97.58333333	146	1	0	0	0	0	0	0	0	0	0	6	66.43	19.11	818.09	13.6	175.5	9.1	8.7	106.5	137.5	235.3409589	5.461035352		0	0	0	0	0	1	0	1	0
10313200	I214	22869441	37907668	70	0	11	3.29	3	77.75	156.2758621	48.79310345	75.51724138	20.5	36.932	94.40740741	253	0	0	0	1	0	1	0	1	0	1	14	0.53	0.95	16.3	8.75	59.5	18.15	8.1	112.5	144	29.21698113	3.374750086	185	0	0	0	0	0	0	0	1	1
10316898	I214	20812591	35505901	71	0	0.41	0.37	3	93.57142857	89.71428571	61.14285714	65.625	27.1875	36.5	86.28571429	270.25	0	0	0	0	0	0	0	0	0	0	6	5.04	1.68	15.84	11.05	314.5	23.9	7.05	108.5	138	5.28	1.663926098	0	1	1	0	1	0	0	0	1	0
10318823	I214	22023800	35733722	56	1	11.09	1.02	4	84.88	110.9827586	61.56896552	75.43333333	16.96153846	36.56125	96.92	142.5	0	0	0	0	0	1	0	0	0	0	4	4.23	0.72	8.56	13.25	121.5	15.65	8.6	106	139.5	1.457021277	0.37639413		0	0	0	0	0	1	0	1	0
10318991	I214	22852955	38961911	42	0	3.74	1.53	2	101.2325581	131.8867925	89.58490566	99.32075472	17.15116279	36.722	99.91764706	93	1	0	0	0	0	0	0	1	0	0	6	179.4	19.2	391.8	8.55	222.5	5.7	9.1	112.5	142	41.93177258	3.736043835	2258	0	0	0	0	0	0	0	0	0
10321569	41071	24124902	36369992	80	1	19.23	11.35	4	70.15384615	116.0178571	57.64285714	76.55172414	15.59259259	36.63833333	98.48148148	130.1818182	1	0	0	0	0	0	0	1	0	0	8	212.85	17.82	751.41	11.75	153	13.25	8.65	104.5	137.5	62.90874419	4.141685171		0	0	0	0	0	0	0	1	0
10330990	41091	21349618	37514863	85	0	4.79	2.54	4	92.88461538	151.9230769	80.26923077	96.76923077	22.96296296	37.33333333	95.76923077	188.2	1	0	1	1	0	1	1	0	0	0	11	82.65	57	798	13.95	196	10.05	9	106	139.5	550.3448276	6.310545041	37	0	1	0	0	0	0	0	1	1
10336220	I214	26142167	35358441	72	1	0.55	0.6	3	73.45833333	80.74117647	59.62352941	67.36627907	19.19863014	36.5	98.25641026	121.4285714	1	0	1	0	0	0	1	1	0	0	11	0.53	0.655	7.395	12.7	43	8.8	9.55	85	124.5	9.139103774	2.212562325	0	1	1	0	1	0	0	0	0	0
10337521	I214	24642033	39272262	81	1	2.02	2.07	3	111.1428571	101.3666667	50.16666667	68.23333333	30.15517241	36.835	92.42857143	86	0	0	0	1	0	0	0	0	0	1	9	0.33	0.775	14.14	10.75	95.5	16.8	7.65	99	131.5	33.20757576	3.502778035	2	1	1	0	1	0	0	0	1	0
10337761	41091	21388803	38503812	49	0	20.13	9.06	2	108.12	101.7916667	50	62.625	26.72	37.54333333	98.16	130.5	0	0	0	0	0	1	0	1	0	0	5	44.345	7.425	411.715	9.15	90	6.45	7.9	107.5	135.5	68.93638234	4.233184084	411	0	0	0	1	0	0	0	0	0
10342208	I21A1	21977675	34246242	69	0	1.58	1.59	3	62.19230769	113.3114754	53.06557377	74.27868852	24.68867925	37.15857143	96.14	432.1666667	0	0	0	0	0	1	0	1	0	0	9	5.28	0.795	11.445	9.9	263	18.05	9.65	99.5	138	1.723252841	0.544213691	2	1	1	0	0	0	0	0	1	0
10343862	41021	20318684	33455763	67	1	10.15	1.84	3	66.83870968	115.1935484	43.09677419	68.25806452	19.875	37.325	95.74193548	144.5	1	1	0	1	0	1	0	0	0	0	7	53.25	29.82	621.25	9.75	230.5	9.6	7.95	103	135.5	347.9	5.851915082	793	0	0	0	1	0	1	1	0	0
10344957	41011	27658948	34392733	53	1	1.53	1.52	3	72.58333333	117.6956522	69.95652174	80.36363636	16.04166667	37.09333333	96.83333333	101	0	0	0	0	0	0	0	0	0	0	3	241.6	44.8	494.4	14.4	239	8.1	8.9	106	138.5	91.67682119	4.51826958		0	0	0	0	0	0	0	1	0
10345163	41072	21061672	37424433	52	1	5.07	1.83	4	61.90909091	173.1818182	86.95454545	107.2272727	15.31818182	36.866	98	149.25	1	0	0	0	0	0	0	1	0	0	5	149.52	43.61	596.3	10.2	302.5	8.4	7.7	98	135	173.9208333	5.158600215	2475	0	0	0	0	0	0	0	0	1
10345771	I214	23775355	37521308	84	1	10.62	2.15	4	65.7826087	115.48	43	62.72	21.89130435	36.31083333	97.20833333	117.8181818	1	0	0	0	0	0	0	0	0	0	6	3.27	0.69	15.69	13.05	139	17.8	8.85	98.5	133.5	3.310733945	1.1971699		0	0	0	0	0	0	0	1	0
10349095	41011	27630860	32312353	73	0	13.68	2.92	4	78.76923077	135.1111111	82.31481481	96.57692308	15.78571429	37.09571429	100	147	0	0	1	1	0	0	1	0	0	0	9	177.84	63.18	902.07	13.05	279.5	11.75	9.9	104	142.5	320.4722368	5.769795648		0	0	0	0	1	1	0	0	0
10353094	I21A1	24688773	31382866	72	1	15.58	11.12	3	100.7916667	116.3333333	77.75	86.41666667	24.54166667	36.94571429	91.66666667	221.8333333	0	0	0	1	0	0	0	0	0	0	6	0.405	0.465	13.4	11.95	132	14.45	8.5	99.5	141.5	15.38518519	2.733405045	16	1	1	0	1	1	1	0	0	0
10353165	41041	24934605	34010347	59	0	7.98	1.03	3	99	144.1176471	80.76470588	101.2222222	18.77777778	37.4	98.95833333	113.75	0	0	0	0	0	0	0	0	0	0	4	223.65	75.01	931.42	9	192	11.65	8.1	103.5	135	312.3890642	5.744249411		0	0	0	0	0	1	0	1	0
10359261	41091	27797938	32253087	80	0	0.95	1.02	3	94.65517241	100.390625	59.015625	67.40909091	26.64516129	36.9975	94.86956522	186.5	0	0	1	0	0	0	0	1	0	0	9	290.07	172.87	2458.27	13.3	386	25.7	5.75	118.5	138.5	1465.029596	7.289630723	1	1	1	0	1	0	0	0	1	0
10361914	I21A1	27228815	38785896	57	0	1.9	1.91	3	106.1463415	100.8292683	51.68292683	65.53658537	26.9047619	38.89470588	88.07142857	87.5	0	0	0	1	0	0	0	0	0	1	7	0.44	0.27	8.505	13.2	108	11.85	6.65	96.5	129	5.218977273	1.652301458	2	1	1	0	0	0	0	0	0	0
10362557	I214	25476337	36515356	81	0	12.11	3.65	4	80.32258065	104.9333333	56.66666667	65.63333333	19	36.88857143	98.15625	206	0	0	1	0	0	0	0	0	0	0	5	1.08	5.94	19.98	12.8	155	27	8.7	103	141	109.89	4.699479865		0	0	0	0	0	1	0	1	0
10363313	41071	27886356	34620605	70	0	14.99	10.44	4	73.11538462	111.1153846	49.26923077	66.71153846	22.41666667	36.52833333	97.57692308	87.9	0	1	0	1	0	1	0	1	0	0	11	112.075	54.95	1160.575	10.75	164.5	14.05	7.25	102	137.5	569.0260651	6.343926242	15	1	1	0	1	0	0	0	1	0
10364295	I214	22865642	33973078	86	1	7.92	1.78	3	77.14634146	108.4767442	56.73255814	74.3372093	17.3452381	36.22777778	99.51219512	130.0714286	0	0	0	0	0	0	0	1	0	0	7	1.27	0.11	3.21	8	99	7.15	NA	110	139	0.278031496	-1.280020877		0	0	0	0	0	0	0	1	0
10368327	41071	29867223	30946246	66	1	6.24	5.1	2	96.13888889	126.7333333	69.66666667	83.3	21.69444444	36.98428571	95.30555556	176.25	1	1	0	0	0	1	0	1	1	0	13	154	44.88	674.96	8.4	281.5	9.25	8.1	107.5	139.5	196.7026286	5.281693089	600	0	0	1	0	0	0	0	1	1
10370185	I21A1	25355930	37894800	69	0	3.55	0.75	3	102.75	110.9411765	70	77.88235294	19.55	36.722	94.1	209	0	0	0	1	0	0	0	0	0	0	6	2.06	1.08	10.76	14	261	14	10.7	102	139	5.641165049	1.730090613		0	0	0	0	0	1	0	0	0
10373014	I214	25329043	34488224	86	1	3.48	2.98	4	96.40740741	114.9230769	74	86.46153846	24.44642857	36.825	95.2962963	145.2857143	1	0	1	1	0	0	0	0	0	0	8	0.715	0.825	17.515	11.35	143	17.3	8.65	101	145	20.20961538	3.0061585	4	1	1	0	1	0	0	1	1	1
10377080	I214	26699795	36668140	76	1	24.62	5.1	3	74.875	117.2083333	43.58333333	64.625	18.06	36.89	99.68181818	116.5789474	1	0	0	0	0	0	0	1	0	0	9	0.8	0.29	6.52	8.35	136.5	11.2	8	100	133	2.3635	0.860143571	487	0	0	0	0	0	0	0	1	0
10380034	41041	28071767	33464058	69	1	9.82	8.77	4	83.2	98	56.36666667	78.40322581	17.2	37.2272	93.93333333	161	1	0	0	0	0	0	0	0	0	0	6	273.13	80.22	1547.1	15.95	251.5	20.35	8.25	102	138.5	454.393007	6.118962478		0	0	0	1	0	1	1	0	0
10384442	I214	27308046	35148074	70	1	6.72	1.07	3	66.82142857	107.4571429	57.02857143	71.2	17	36.79565217	97.82758621	120.7	0	0	0	0	0	0	0	1	1	0	9	2.38	0.63	10.86	10.4	169	12.65	8.3	105.5	136	2.874705882	1.055950367		0	0	0	0	0	0	0	1	0
10386454	41071	28877629	39779998	84	1	9.03	3.08	1	97.2195122	126.6097561	53.46341463	74.02439024	19.97674419	NA	99.05	118.5	1	1	0	0	0	1	0	1	0	0	10	144.64	48	366.72	10.6	177.5	10	9.5	103	134.5	121.699115	4.801551728		0	0	0	0	0	0	0	1	1
10386878	41041	23617368	32479229	72	0	6.96	3.99	3	92.62686567	96.16666667	50.37037037	61.7962963	22.94827586	36.27	97.55	343.1176471	0	0	0	1	0	1	0	1	0	0	10	236.595	66.355	1472.31	12.35	217	16.5	9.35	103	136	412.9213637	6.023257172		0	0	0	0	0	0	0	0	0
10389768	I214	21411295	36562128	44	1	2.48	1.75	3	62.13793103	109.037037	70.25925926	78.25925926	18.68965517	37.02	95.62068966	131	0	0	0	0	0	0	0	0	0	0	2	1.575	0.645	9.105	13.75	128	11.55	8.6	105.5	138.5	3.728714286	1.316063479		0	0	0	0	0	0	0	1	0
10393494	I214	28848492	32630970	56	1	9.77	1.5	4	88.26923077	108.5714286	70.78571429	85.03571429	16.18518519	36.58333333	95.14814815	122	0	0	0	0	0	0	0	0	0	0	3	3.82	0.53	9.66	13.2	137.5	15.95	7.8	104.5	136	1.34026178	0.292864953		0	0	0	0	0	1	0	1	0
10398333	I214	23217649	31460673	67	0	8.78	6.78	3	79.54054054	129.6875	54.375	81.125	20.64864865	36.93714286	96.66666667	183.2857143	0	0	0	1	0	1	0	0	0	0	5	63.91	40.67	717.95	13.2	176	7.6	8.2	102.5	144	456.8772727	6.124414805		0	0	0	1	0	1	0	0	0
10401052	41071	29261898	33956259	65	1	7.85	1.21	3	84.64516129	102.5666667	54.08333333	67.14516129	18.9375	36.67	97	145.1764706	0	0	0	1	0	0	0	0	0	0	5	148.4	26.5	871.32	11.35	188.5	10.15	NA	105	136.5	155.5928571	5.047242705		0	0	0	0	0	1	0	1	0
10401337	41071	29595723	38400142	62	1	30.76	9.74	2	95.71428571	165.6857143	84.88571429	102.8	20.74285714	36.97363636	98.34285714	117.75	0	0	1	0	0	0	1	0	1	0	13	144.16	26.52	501.16	9.55	175	9	8.55	95	135.5	92.1945283	4.523900783	224	0	0	0	0	1	1	0	0	1
10402762	41071	21155820	39144511	83	1	5	1.07	3	89.61538462	129.36	63.2	79.08	16	36.79	96	117.2	0	0	0	0	0	0	0	0	0	0	4	299.45	72.32	753.71	6.8	172.5	9.6	8.2	90.5	125	182.0280755	5.204160936		0	0	0	0	0	1	0	0	0
10402903	I214	22331866	34317305	82	1	7.69	2.86	4	91.89285714	121.2	61.88	79.04	16.33333333	37.69166667	96.23076923	203.6666667	1	0	0	0	0	0	0	1	0	0	8	0.77	0.87	9.62	10.05	341.5	10.7	8.5	99	141	10.86935065	2.385946961		0	0	0	1	0	0	0	1	0
10408681	I213	26770052	35973102	55	0	4.33	4.29	3	67.73076923	123.4	85.8	93.72413793	14.0862069	NA	99.11538462	226.375	1	0	0	0	0	0	0	0	0	0	5	0.6	0.6	27.69	9.35	230.5	33.55	8.35	101.5	136	27.69	3.321071337	6	1	1	0	1	0	0	0	1	0
10409536	I2119	29415347	36554748	52	1	3.56	0.31	4	98.08333333	99	69	77.84615385	21.25	36.44	96.5	128.5	0	0	0	0	0	0	0	0	0	0	4	2.58	0.55	5.11	13.4	163.5	11.75	8.55	106	142.5	1.089341085	0.085573005		0	0	0	1	0	0	0	1	0
10411149	I214	26400739	38175848	68	1	3.79	2.6	3	87.72413793	122.6538462	65.53846154	81.80769231	17.7	36.84571429	98.14285714	236.875	0	0	0	0	0	1	0	1	0	0	8	2.19	2.64	22.68	10.4	355	23.8	9.8	99	131.5	27.34027397	3.308360852		0	0	0	0	0	0	0	1	0
10413963	I21A1	23822161	39108939	48	1	12.91	2.97	4	80.23333333	112.9	56.76666667	71.26666667	19.41666667	36.87818182	98.7	145.4230769	0	0	0	0	0	0	0	0	0	0	2	1.84	0.09	8.11	9.35	291	13.35	7.75	101.5	135.5	0.396684783	-0.924613312		0	0	0	0	0	1	0	0	0
10416715	I214	24843066	34310308	69	0	121.97	27.35	4	89.51923077	109.8780488	61.06707317	76.68292683	18.52325581	35.96470588	92.87179487	143.952381	0	1	0	0	0	1	0	1	0	0	8	114.3	62.7	1362.6	9.6	92.5	15.45	8.3	103.5	139.5	747.4629921	6.616684795		0	0	0	0	0	0	0	0	0
10417271	I214	20548684	32844127	80	1	14.8	2.06	3	79.54054054	109.5945946	48.43243243	68.56756757	14.24285714	36.37647059	99.61111111	134.1	1	0	0	1	1	1	0	1	0	0	12	1.78	0.42	9.64	10.2	197	12.55	8.75	108.5	139.5	2.274606742	0.821807177		0	0	0	0	1	0	0	1	0
10423466	41071	24868706	38820625	76	0	8.09	8.11	3	80.92	109.6521739	60.39130435	71.86956522	17.5	37.14285714	96.85185185	127.25	0	0	0	0	1	0	0	0	1	0	8	43.32	78.66	1012.32	11.8	193.5	10.05	8.55	97.5	132	1838.16	7.51652035	8	1	1	1	1	0	0	0	0	0
10425151	41021	21343105	33825774	57	1	2.03	1.06	3	69.70833333	127.5652174	79.7826087	90.66666667	14.91666667	36.944	96.125	143	0	0	0	0	0	0	0	0	0	0	3	242.73	38.13	576.6	14.95	245	10.45	9.35	102.5	138.5	90.57701149	4.506200445		0	0	1	0	0	1	0	0	0
10427443	41011	26245059	31951999	47	1	8.21	2.47	3	113.0416667	139.1304348	96.86956522	106.0434783	20.20833333	36.595	97.20833333	280.25	1	0	0	0	0	1	0	0	0	0	4	290.28	62.54	804.76	15.55	256.5	11.4	9.2	99	135	173.383252	5.155504474		0	0	0	0	1	1	1	1	0
10431675	I21A1	23213247	33207337	62	1	5.94	5.95	3	76.89285714	124.9642857	71.21428571	87.18518519	16.21666667	31.65333333	96.5	180.6666667	1	0	0	0	0	0	0	0	0	0	5	1.855	0.335	6.95	12.2	164	10.55	9.05	105	141.5	1.255121294	0.227232216	6	1	1	0	1	1	0	0	0	0
10434069	41071	20753846	31825620	54	0	3.49	1.76	4	100.2692308	95.33333333	57.16666667	65.33333333	11.5	36.53142857	99.76923077	118	0	0	0	0	0	0	0	0	0	1	5	125.775	44.335	620.76	9.6	63	7.95	7.8	95	132	218.8145069	5.38822437		0	0	0	0	0	0	0	0	0
10437898	41071	22066210	36314638	83	0	5.79	3.52	3	78.36363636	125.6060606	51.75757576	71.28125	17.27272727	36.84	96.96969697	75	0	0	1	1	0	0	0	0	0	0	7	1.76	0.7	3.42	9.3	201	5.7	6.9	106	139	1.360227273	0.307651798		0	0	0	0	0	1	0	0	0
10438253	I214	29269604	38146558	67	1	6.05	0.19	3	100.8571429	91.71428571	67.85714286	80.42857143	19.83333333	36.56	97.57142857	NA	0	0	0	0	0	0	0	0	0	0	4	2.56	0.84	15.81	10.5	190.5	14.55	9.3	110.5	139	5.18765625	1.646282006		0	0	0	0	0	1	0	1	0
10438899	I214	23438499	39159483	71	0	11.8	4.57	3	74.5	133.0434783	82.65217391	97.91304348	17.41666667	36.81	95.5	107	0	0	1	1	0	0	0	0	0	0	7	1.37	1.09	6.8	13.9	240	9.7	9.2	103	145	5.410218978	1.688289569	47	0	1	0	0	0	1	0	1	0
10439484	I214	20745629	32365791	73	1	6.21	2.27	3	69.33333333	117.7083333	55.45833333	69.95833333	14.7037037	36.7375	95.53846154	125.4	1	1	0	0	0	1	0	1	1	0	13	2.14	0.71	5.84	7.7	180.5	8.8	7.7	108	140.5	1.937570093	0.661434659	1407	0	0	0	0	0	0	0	1	0
10442543	41071	22826044	34532159	59	1	1.63	1.81	2	121.0416667	108.2608696	47.17391304	61.59090909	33.30769231	38.19111111	98.29166667	112.55	0	0	1	0	0	1	0	1	0	0	9	122.01	89.64	2265.9	9	63.5	29.45	7.75	95.5	127	1664.742857	7.41742595	2	1	1	0	1	0	0	0	0	0
10444896	41041	22583942	36239067	63	1	2.65	1.64	4	66.44444444	107.0384615	60.19230769	71.61538462	16.33333333	36.68428571	97.48148148	118	0	0	0	0	0	0	0	0	0	0	4	80.19	32.67	871.2	14.8	186	9.9	9.9	104	139.5	354.9333333	5.871929978		0	0	0	0	0	1	0	1	0
10450519	41071	25509298	31945709	81	1	2.87	1.01	3	109	119.44	68.96	80.8	24.38461538	37.25	96.23076923	106	1	0	0	1	0	0	0	1	0	0	9	76.72	38.36	1252.18	9.95	193	12.9	9.1	102	141	626.09	6.439494131		0	0	0	0	0	0	0	1	0
10450591	I214	23709322	39683646	72	1	11.73	2.13	4	81.35	96.26041667	52.91666667	68.58510638	15.39473684	36.81666667	97.7027027	122	1	1	0	0	0	0	0	0	0	0	7	3.45	0.6	12.36	9.25	178	21.55	8.4	106	134	2.149565217	0.765265597		0	0	0	0	0	0	0	1	0
10451487	I214	27193816	38939399	91	0	6.51	5.63	3	87.4	103.0357143	57.28571429	67.51851852	22.46774194	38.1237931	94.16666667	141	1	0	0	1	0	0	0	0	0	0	7	1.03	0.73	9.79	9.3	140	13	8.7	98.5	133.5	6.938543689	1.937091909		0	0	0	1	0	1	0	1	0
10456463	41071	25670332	33912578	71	1	11.86	3.11	3	87.5	114.2592593	51	70.68518519	16.11538462	36.868	95.34615385	116.8	0	1	1	1	0	0	0	0	0	0	8	158.6	31.2	1090.7	11.35	199	11.9	NA	107.5	138	214.5639344	5.368607757		0	0	1	0	0	1	0	0	0
10464516	I214	29571072	31554000	67	1	6.05	1.15	3	81.65384615	93.45714286	59.92857143	69.16666667	17.51851852	36.746	98.41666667	125	0	0	0	0	0	0	0	0	0	0	4	2.26	0.72	14.83	12.45	144.5	18	NA	106	138	4.72460177	1.552783276		0	0	0	0	0	1	0	1	0
10464977	41071	23034003	38762244	85	1	10.65	8.54	3	65.03703704	100.0535714	42.46428571	65.79310345	15.28571429	36.95904762	97.22222222	152.6666667	1	0	0	0	0	1	0	1	0	0	9	44.1	65.52	1147.86	12.45	130	11.5	8.05	107	140.5	1705.392	7.441550275		0	0	0	1	0	0	0	1	0
10469316	I214	23534643	34586869	59	0	6.08	3.77	3	70.88	126.2857143	58.14285714	88.25	18.59259259	36.544	96.16	100.75	0	0	0	1	0	1	0	0	0	0	5	1.95	0.62	10.4	11.4	182.5	18.6	8.2	102.5	137.5	3.306666667	1.195940633		0	0	0	0	0	1	0	1	1
10473631	I21A1	24119162	33605593	69	1	1.92	1.89	3	78.66666667	134.0571429	60.14285714	75.65714286	23.19444444	36.96625	96.22222222	143.5	1	0	0	0	0	0	0	0	0	0	6	106.26	59.34	1190.94	12.25	229	15.1	8.3	101.5	136	665.0703896	6.499892884		0	0	0	0	0	1	0	1	0
10473653	41071	23601674	33796887	78	1	2.78	0.62	4	69	152.9333333	79.13333333	96.66666667	19.625	36.59333333	96.46666667	105.8333333	0	0	0	1	0	0	0	0	0	0	6	67.32	54.45	826.65	16.25	204	10.5	8.9	104	138.5	668.6139706	6.505206869		0	0	1	0	0	1	0	1	0
10473769	41051	28160486	35888826	71	0	2.89	1.02	4	71.22222222	124.2307692	59.57692308	75.14814815	19.33333333	36.91285714	98	243.1428571	0	0	0	0	0	1	0	0	0	0	7	157.38	32.25	1090.05	13.15	215	13.15	8.9	103	137.5	223.3709016	5.408833626		0	0	0	0	0	1	0	0	0
10483653	I214	27601659	35719117	65	0	4.69	2.24	4	72.32258065	94.66666667	59.02380952	70.66666667	17.69642857	36.78666667	98.32258065	121.6363636	0	0	0	0	0	1	0	0	0	0	6	3.66	0.89	17.14	9.65	251	24.7	NA	104.5	136	4.167923497	1.42741795		0	0	0	0	0	0	0	1	0
10485425	I21A1	27469101	39095027	47	0	22.75	3.52	2	72.52	112.64	71.72	80.96	21.16	36.88714286	90.6	300.8571429	1	0	0	1	0	1	0	0	0	0	6	0.54	1.06	12.44	11.5	195	13.9	8.3	95.5	140.5	24.41925926	3.195372135	645	0	0	0	1	0	0	0	0	0
10487009	I214	23303992	35692443	58	1	8.57	2.19	4	73.33333333	117.9655172	60.51724138	77.96551724	17.5862069	36.68666667	98.89655172	118.7894737	0	0	0	0	0	0	0	0	0	0	3	1.42	0.36	6.85	8.25	121	7.8	7.9	115	141	1.736619718	0.551940533		0	0	0	0	0	0	0	1	0
10494276	I214	24342575	37806229	63	1	7.92	1.29	3	74.77419355	111.5806452	47.87096774	65.35483871	15.4516129	36.60285714	97.06451613	131.0454545	0	0	0	0	0	1	0	0	0	0	6	1.59	0.41	14.12	8.75	191	14.8	8	106.5	143	3.641006289	1.292260097		0	0	0	0	0	1	0	1	0
10496339	I214	20178731	30365893	63	0	5.98	2.11	3	96.73076923	120.5217391	67	85.08695652	15.83333333	37.5025	98.875	125	1	0	0	1	0	0	0	0	0	0	5	150.93	38.61	966.42	11.15	376	9.55	8.2	107.5	141.5	247.2237209	5.510293679		0	0	0	1	0	1	0	0	0
10496867	I214	28949950	30178928	63	1	10.84	2.01	3	84.27027027	103.6923077	67	79.15384615	17.19736842	36.53111111	96.21621622	115.625	0	1	0	0	0	0	0	0	0	0	5	1.98	0.75	9.91	13.3	162.5	16.35	8.5	106.5	137	3.753787879	1.322765431		0	0	0	1	0	0	1	1	0
10502783	I214	24547902	32038971	50	1	9.85	2.04	3	89.91176471	107.2083333	57.11111111	71.73611111	22.35294118	37.57	96.76470588	123.95	0	0	0	0	0	0	0	0	1	0	5	3.69	0.62	9.19	10.4	158.5	17.3	NA	103	137	1.544119241	0.434453677		0	0	0	0	0	1	0	1	0
10504004	41061	23626217	33445477	67	1	10.13	2.89	4	97.76923077	98.2	59.9875	77.36507937	19.10526316	37.68181818	100	216.125	1	1	0	0	0	0	0	0	0	0	7	218.5	57	1616.9	9.35	323.5	18.2	7.6	104	137	421.8	6.044531268		0	0	0	1	0	1	0	1	0
10506944	41071	22608118	31315884	67	0	3.97	1.86	3	71.56	148.1176471	49.17647059	79.21212121	15.72	36.812	93.56	197.5227273	1	0	0	0	0	1	0	1	0	0	11	1.335	0.5	10.565	9.75	183	12.5	8.65	101	140.5	3.956928839	1.375468179		0	0	0	0	0	0	0	1	1
10509305	41091	27629385	38848838	78	1	0.16	0.34	3	87.5	89.75	37.75	47.58333333	17.57142857	NA	82.33333333	369.5	1	1	0	1	0	1	0	0	0	0	9	269.735	99.25	3267.35	12.4	215.5	38.85	7.8	103	135.5	1202.233627	7.091936462	0	1	1	0	0	0	0	0	1	0
10511344	I213	20471702	31637506	64	1	1.46	0.25	3	75.5	141.375	73.875	90.125	14.1	36.555	96.9	103	1	0	0	0	0	0	0	0	0	0	6	1.45	0.46	4.55	11.8	155.5	6.4	8.8	107	139.5	1.443448276	0.367034887		0	0	0	0	0	1	1	1	1
10512325	41091	23868644	35688562	61	1	9.63	6.99	3	57.77272727	98.04347826	69.7826087	80.47826087	17.47826087	33.31052632	98.42857143	145.7916667	1	0	1	0	0	0	0	0	0	0	6	147.615	75.935	1897.55	14.85	257.5	15.25	8.2	105.5	135.5	976.1234241	6.883589038	521	0	0	0	1	0	1	0	1	1
10513104	I2102	27823908	31575960	61	1	12.85	1.76	3	112.7142857	136	89.52380952	102.7619048	25.80952381	37.61833333	94.23809524	101	0	0	0	0	0	0	0	0	0	0	4	0.875	1.015	9.705	12.45	77	11.6	8.4	95	141	11.2578	2.421061222		0	0	0	0	0	0	0	0	0
10517237	41072	28910434	31191980	79	1	24.66	7.98	4	107.8571429	97.96551724	49.82758621	65.93103448	18.43103448	37.60375	98.65517241	127.3333333	1	0	0	0	0	0	0	0	0	0	6	111.6	27.9	2566.8	11	449	25.25	7.35	105	132.5	641.7	6.464120905		0	0	0	0	0	0	0	1	0
10520608	41071	20056344	33312952	78	1	10.85	3.08	4	78.96153846	112.5	47.76923077	66.61538462	17.35185185	NA	97.80769231	133.9411765	1	0	0	1	0	1	0	1	0	0	10	155.23	4.73	262.73	9.55	62	6.35	NA	109.5	137.5	8.005623269	2.080144203		0	0	0	0	0	0	0	0	0
10520715	41071	25692477	31264829	81	1	14.01	1.21	3	93.6875	127.4	65.5	79.7	22.09090909	37.03666667	93.96875	184.375	0	1	0	0	0	1	0	1	1	0	12	21.6	2.4	3.9	10.45	167	0.3	9.25	96.5	133.5	0.433333333	-0.836248024	631	0	0	0	0	0	0	0	1	0
10525200	41071	23409627	39152528	47	1	2.64	0.61	3	77.26315789	122.2631579	69.52631579	80.05263158	17.21052632	36.5725	94	129	0	1	1	1	0	0	0	0	0	0	5	430.05	82.35	1270.02	15.7	239.5	17.8	8.9	103	139.5	243.1953191	5.493864903		0	0	0	0	0	0	0	1	0
10526039	I214	26282150	32911376	84	0	1.55	1.6	4	112.4242424	109.25	78.25	84.41935484	26.73333333	34.91166667	73.76923077	180.1111111	0	0	0	1	0	0	0	0	0	0	7	1.535	1.54	17.93	7.45	82.5	22.8	8.85	108.5	152	17.98840391	2.889727323	1	1	1	0	0	0	1	0	0	0
10528589	I214	22414279	39647318	84	1	24.82	3.93	3	77.625	112.1666667	54.375	86.44	18.91666667	36.78666667	92.625	101.5	0	0	1	0	0	0	0	0	0	0	7	0.67	1.14	12.31	17.15	593.5	14.4	8.5	103	136	20.94537313	3.041917769		0	0	0	1	0	1	0	1	0
10535061	41011	27087987	32228018	61	1	10.09	2.04	3	63.38461538	110.9130435	62.43478261	74.91666667	19.92307692	36.32	94.07692308	123.3333333	0	0	0	1	0	0	0	0	1	0	7	440.86	58.96	817.4	14.9	255	14.05	8.9	102	135.5	109.3179331	4.694260454		0	0	0	0	0	1	0	0	0
10536786	41071	20461850	37291931	84	0	5.63	0.83	3	77.8	148.55	58.75	81.36842105	18.25	36.7075	95.55	142.6666667	1	0	0	1	1	1	0	1	0	0	11	149.04	52.44	702.88	10.4	154.5	8.2	8.2	107	139	247.3096296	5.510641113		0	0	0	0	0	0	0	0	1
10541043	I214	26321293	35360521	63	0	13.66	1.46	3	67.57142857	110.4814815	52.62962963	71.96296296	15.64285714	36.45875	97.2	129.4347826	1	0	0	1	0	0	0	0	0	0	6	4.03	0.33	15.94	8.55	138	21.5	7.9	106	137	1.305260546	0.266402673		0	0	0	0	0	0	0	1	0
10541600	I214	24519789	39806522	74	1	7.64	3.36	4	69.33333333	105.5121951	49.65853659	67.26190476	14.38461538	36.5	98.85714286	126.6818182	1	0	0	0	0	1	0	1	0	0	10	1.44	0.38	4.04	8	171	8.55	NA	105.5	137.5	1.066111111	0.064017552		0	0	0	0	0	0	0	1	0
10542559	I214	21483911	33469569	78	0	6.6	1.31	4	92.08333333	116.44	57.66	74.5	13.41666667	36.25625	98.375	147.0526316	0	0	0	0	0	1	0	0	0	0	7	3.03	0.54	9.86	8.3	148.5	18.05	8.4	104.5	135	1.757227723	0.56373741		0	0	0	0	0	1	0	1	0
10545747	I214	25020409	34649276	74	1	9.67	9.75	3	101.2068966	104.1785714	61.53571429	72.42857143	22.9	36.42272727	95.13793103	225.8888889	1	1	0	0	0	0	1	1	0	0	11	0.39	0.77	18.14	9.5	264.5	30.75	7.8	92	132	35.81487179	3.57836322	10	1	1	0	1	0	0	0	1	0
10546543	41071	25253133	31357103	50	1	6.66	2.27	4	78.04545455	102.9782609	62.89130435	75.41304348	15.04166667	36.636	97.65217391	129.1764706	0	0	0	0	0	0	0	0	0	0	3	255.36	27.84	657.6	10.95	161.5	11.95	NA	108	136	71.69323308	4.272396365		0	0	0	0	0	1	0	1	0
10552042	I2109	22182193	37758010	84	1	5.94	3.06	3	68.7826087	116.0869565	65.13043478	80.30434783	23.66666667	36.60285714	95.08333333	114	0	0	0	0	0	0	0	0	0	0	5	1.32	0.74	7.43	12.35	184	9.05	8.95	102.5	141.5	4.16530303	1.426789029		0	0	0	0	0	1	1	1	0
10552974	41071	26135703	39616760	38	0	11.69	5.05	3	105.76	146.3333333	90.95833333	103.7916667	19.59615385	37.69222222	98.11538462	163.25	0	0	1	1	0	0	0	0	0	0	5	65.7	33.58	1353.42	12.8	96	13.7	7.5	108.5	146.5	691.748	6.539221727		0	0	0	0	0	0	0	0	0
10558918	41071	28672223	32275117	91	0	4.18	2.13	3	65.32	149.7916667	66.5	87.16666667	21.28	36.74	95.68	113.75	1	0	1	0	0	0	1	0	0	0	8	1.67	0.34	3.28	11.3	160	5.75	9.5	107.5	140	0.667784431	-0.403789865		0	0	1	0	0	0	0	1	0
10559377	41011	28348476	35359444	45	1	48.62	48.54	4	110.7142857	103.6571429	52.45714286	71.54285714	28.71621622	36.72285714	98.60606061	108.125	1	0	0	1	0	0	0	0	0	0	11	77.25	38.25	812.225	11	40.5	13.25	6.15	95.5	126.5	402.1696602	5.99687404	63	0	1	0	1	0	0	0	1	0
10559499	I214	29161897	34864358	68	1	6.11	1.04	3	81.8	112.0909091	59.40909091	72.72727273	20.85	36.678	96.15	150.1428571	0	0	0	0	0	1	0	0	0	0	5	2.13	1.73	9.44	11.55	90.5	30.2	8.8	106.5	139	7.667230047	2.036955409		0	0	0	0	0	0	0	1	0
10565616	I214	21618127	35303418	47	1	19.57	3.51	3	94.59090909	106.1034483	62.06896552	82.62068966	19.16666667	36.88470588	98.19047619	248.3333333	0	0	1	0	0	1	0	1	0	0	7	0.16	0.16	15.48	9.25	311.5	12.3	10.85	90	133	15.48	2.739548868	20	1	1	0	0	0	0	0	1	0
10567046	I21A1	27037572	31682241	78	0	13.29	0.33	2	79.5	138.125	72.125	86.875	21.625	36.19	97.875	319.3333333	1	0	0	0	0	1	0	1	0	0	10	1.83	0.87	6.42	12.2	167.5	11.3	8.7	99.5	137.5	3.052131148	1.115840084	856	0	0	1	1	0	0	1	1	0
10569045	I2129	25885236	32856647	67	1	4.51	0.57	1	56.2	113.7333333	62.86666667	78.4	20.4	36.585	96.6	129.5	1	0	0	0	0	1	0	1	0	0	10	3.96	1.89	6.09	12.3	247	12.3	8	103	136	2.906590909	1.066980886		0	0	0	1	0	0	0	1	0
10572581	41072	23707889	34675153	79	1	5	2.86	3	80.40740741	108.88	56.08	68.66666667	20.37037037	36.5675	95.80769231	106	0	1	0	0	0	0	0	0	0	0	6	163.08	37.13	651.05	6.6	553.5	8.7	8	104	138	148.2308468	4.998770834		0	0	0	0	0	1	0	0	0
10573891	I214	21962520	32330210	67	1	8.71	1.48	3	78.67924528	105.1126761	53.30985915	68.45833333	15.63829787	36.57307692	98.73239437	129.4285714	0	0	0	0	0	0	0	0	0	0	4	1.21	0.51	10.8	9.65	141.5	12.65	7.8	107	139	4.552066116	1.515581221		0	0	0	0	0	1	0	1	0
10574143	41071	24472033	30649324	86	0	8.99	4.98	3	77.48	103	49.45833333	61.625	16.90384615	36.65666667	99.07692308	117.6666667	1	0	0	1	0	0	0	0	0	0	7	57.65	14.15	565.6	11.1	189	8.7	7.9	112.5	145	138.8246314	4.933211492	370	0	0	0	1	0	1	0	1	0
10574967	41071	28316724	30591212	57	1	2.82	0.99	3	74.88461538	111.84	66.12	76.44	16.38461538	36.67666667	95.92307692	164.3333333	1	0	0	0	0	1	0	0	0	0	5	264.6	42.84	516.6	12.75	225	8.75	8.95	103	138.5	83.64	4.426521875		0	0	0	0	0	1	1	0	0
10576646	41071	22924618	34307010	70	0	4.86	2.18	1	84.03225806	102.2592593	52.25925926	62.92592593	23.80645161	36.77272727	99.44444444	282.0714286	1	0	1	0	0	1	0	0	0	0	9	2.54	0.62	6.32	13.5	188.5	10.75	7.8	116	147.5	1.542677165	0.433519326		0	0	0	0	0	1	1	1	0
10578325	I21A1	28370826	34295805	38	1	3.54	0.56	2	80.86666667	139.5714286	74.42857143	88.35714286	28.53333333	35.944	95.6	131	0	0	0	1	0	0	0	0	0	0	1	343.35	60.9	605.85	12.3	223	10.5	NA	102	136.5	107.459633	4.67711527		0	0	0	0	0	1	0	0	0
10578743	41071	26807851	34404648	71	1	17.41	5.67	3	111.030303	116.625	51.0625	66.84126984	22.04411765	36.66307692	95.12121212	110.3333333	0	1	1	0	0	1	0	1	0	0	10	28.5	57	731.5	7.9	345.5	8.8	6.95	103	139.5	1463	7.288244401	1727	0	0	0	0	0	0	0	1	1
10578941	41071	28771931	36427560	64	1	2.63	1.19	3	84.79310345	114.0740741	65.81481481	77.18518519	17.14285714	37.24571429	94.67857143	139.75	0	0	0	0	0	0	0	0	1	0	6	110.16	12.24	1226.72	16.1	131	13.15	9.9	102	139	136.3022222	4.914874642		0	0	0	0	0	1	1	1	0
10580148	I214	29425443	32025098	57	1	52.48	37.06	2	85.42857143	113.9916667	62.825	76.74166667	18.35714286	36.75	99.4047619	140.25	0	1	0	0	0	0	0	0	0	0	4	1.16	0.84	8.4	10.75	119	13.15	6.75	103	136	6.082758621	1.805458314		0	0	0	0	0	0	0	1	0
10580201	I21A1	27253187	34836511	52	0	1.6	0.41	2	66.35714286	133.5714286	81.07142857	93.64285714	15.14285714	36.33333333	97.28571429	156	0	0	0	0	0	1	0	0	0	0	3	184.22	27.45	383.69	11.45	180	5.3	9.3	102	140	57.17235099	4.046070407		0	0	0	0	0	1	0	1	1
10581311	I214	23815944	30343099	75	0	8.81	1.13	3	61.76923077	118.85	51.24137931	72.8	12.76923077	36.46166667	97.76923077	122.5789474	0	0	0	0	0	0	0	0	0	0	5	1.91	0.18	4.1	8.15	106.5	10.6	8.3	107.5	136	0.386387435	-0.950914696		0	0	0	0	0	1	0	1	0
10583763	I21A1	24320098	39148901	81	0	7.53	2.54	3	79.82051282	107.452381	67.05952381	80.57142857	13.56410256	35.61	97.65789474	134.1	0	1	0	0	0	0	0	0	0	0	5	150.04	28.52	1031.68	9.95	249.5	17.95	NA	101.5	132.5	196.1044628	5.278647491	2897	0	0	0	0	0	1	0	1	0
10586946	I214	25138352	31930796	84	1	10.92	1.24	3	80.04761905	114.1428571	56.38095238	77.57142857	14.69565217	36.695	99.04545455	106.0714286	0	0	0	1	0	0	0	0	0	0	6	1.06	0.24	9.79	8.35	105.5	11.5	8.2	106	136	2.216603774	0.795976193		0	0	0	0	0	0	0	1	0
10588808	I2109	28762550	35506599	82	1	1.57	1.83	4	68.16666667	107.6857143	59.62857143	80.6122449	17.8	34.11	99.61111111	247.7272727	1	0	0	0	0	1	0	0	0	0	8	1.05	0.735	7.765	10.45	144	9.65	7.3	102.5	135.5	5.4355	1.692951513	2	1	1	0	1	0	0	0	1	0
10590693	I2119	27517673	35321486	82	1	7.95	2.97	3	79.15789474	101.0526316	56	74.41025641	24.77631579	37.71	97.10526316	146.3333333	1	0	0	1	0	0	0	0	1	0	9	0.61	1.95	17.94	12.9	162.5	19.3	7.3	108	142.5	57.34918033	4.049158551		0	0	0	1	0	0	0	1	0
10597368	I21A1	21458401	35594086	67	0	7.07	3.03	3	107.7741935	125	66.90322581	83.77419355	21.25806452	36.71333333	93.36363636	256.875	1	1	0	0	0	1	0	1	0	0	10	2.09	0.56	17.47	13.85	239.5	16.85	9.1	94.5	137.5	4.680956938	1.543502563		0	0	0	1	0	0	0	1	0
10598121	41072	24060352	37515104	59	1	7.01	1.58	3	88.54166667	123.7727273	67.09090909	79.5	16.70833333	36.80666667	99.375	201	0	0	1	0	0	0	0	0	0	0	4	176.105	123.78	1932.045	9.7	524.5	20.85	6.8	119.5	142	1357.988303	7.213759695		0	0	0	0	0	1	0	1	0
10602639	I21A1	21558122	39298047	73	1	3.58	0.82	3	86.85714286	117.3157895	61.47368421	73.89473684	21.14285714	36.805	93.85714286	119.5	0	0	0	1	0	0	0	0	0	0	5	0.49	0.95	7.06	12.25	147.5	10.2	8.4	100	135.5	13.6877551	2.616501645	690	0	0	0	0	0	0	0	0	1
10608343	41072	27302315	39698989	78	1	8.73	1.19	4	76.92	114.56	58.48	76.72	13.96153846	36.778	97.47826087	127.4	0	0	0	0	0	1	0	0	0	0	6	126	30.24	670.32	10.85	200	10.45	NA	106	136.5	160.8768	5.080638855		0	0	0	0	0	0	0	1	0
10612446	41011	24649880	31014810	87	0	0.73	1.04	4	67.83333333	110.3333333	67.55555556	78.27777778	18.63157895	36.49666667	97.66666667	113	1	0	0	0	0	0	0	0	0	0	6	362.1	85.2	942.88	12.9	269.5	14.85	9.15	98.5	135.5	221.8541176	5.402020038	1	1	1	0	0	1	1	0	0	0
10612635	I214	28974695	32285961	58	1	13.69	1.19	4	91.53333333	102.671875	57.734375	71.484375	19.08888889	36.86666667	98.60465116	138.85	0	0	0	0	0	1	0	0	0	0	4	2.64	0.32	8.83	9.05	150.5	13.6	8.8	106.5	138	1.07030303	0.067941814		0	0	0	0	0	1	0	1	0
10614286	41071	25272169	33206685	63	1	5.74	2.93	4	86.65217391	124.0434783	72.39130435	84.86956522	23.91304348	36.815	94.56521739	110.25	0	1	0	1	0	0	0	0	0	0	7	264.18	64.26	825.86	10.85	668.5	11.65	8.7	106.5	138	200.8848649	5.302731932		0	0	0	0	0	1	0	1	0
10618339	I214	26145445	39256561	65	1	7.57	1.32	3	99	124.4210526	69.36842105	84.2	18.875	36.69857143	95.73684211	175.2	0	0	0	1	0	1	0	0	0	0	7	3.46	0.65	17.51	10.95	134.5	20.1	8.6	101	132	3.289450867	1.190720641		0	0	0	0	0	1	0	1	0
10623490	I2119	24449903	37620076	87	1	6.24	6.42	3	60.48	128.8	53.68	70.24	23.44	35.33	98.54545455	188	1	1	1	1	0	0	0	0	0	0	9	3.435	0.785	11.435	13.35	168	14.25	7.95	101.5	142	2.613238719	0.960590341	7	1	1	0	0	0	0	0	1	0
10623685	I214	23732021	34786999	63	1	11.63	1.96	3	68.47619048	106.4285714	56.0952381	69.85714286	22.6	NA	99.54166667	121.9545455	1	0	0	0	0	0	0	0	0	0	5	2.06	1.03	16.05	13.75	176.5	14.45	8.1	101	137.5	8.025	2.082561669		0	0	0	0	0	0	0	1	0
10624517	41072	29826516	38230755	83	0	20.06	8.12	3	63.93103448	110.7222222	59.55555556	78.9	20.01724138	36.44090909	89.81481481	141.2692308	1	0	0	0	0	0	0	0	0	0	7	71.505	46.6	975.18	11.15	115.5	11.8	8.4	85.5	121	635.5274177	6.454455233	221	0	0	0	1	0	1	0	1	0
10627556	41071	26061098	33689924	81	1	6.07	1.94	3	71.68421053	116.1025641	52.25641026	69.35897436	14.05405405	36.87285714	98.76315789	93	1	1	0	0	0	0	0	1	0	0	9	0.64	0.69	5.25	9.65	197	5.95	8.75	102	139.5	5.66015625	1.733451498	358	0	0	0	0	0	0	0	1	1
10629722	I214	23111609	38489724	59	1	2.77	1.51	3	73.84210526	125.9444444	75.27777778	86.16666667	17.71052632	36.85	95.92105263	105	0	0	0	0	0	0	0	0	0	0	3	1.53	0.51	6.44	14.05	190.5	7.3	8.8	103.5	139	2.146666667	0.763916251		0	0	0	0	0	1	1	1	0
10629866	41071	25312995	39421579	66	1	4.81	0.78	3	66.85714286	130.4736842	84.26315789	95.31578947	18.35	36.7	95.95	109	1	0	0	0	0	0	0	1	0	0	7	143.17	44.29	833.27	16.55	153	9.5	8.7	107.5	140.5	257.7741727	5.552083902		0	0	0	0	0	0	1	1	0
10631509	I214	29871774	39652103	53	0	19.11	6.41	2	89.16	155.7916667	87.29166667	106.3333333	14.8	36.69333333	97.08	107.125	0	0	0	1	1	0	0	0	0	0	5	0.6	0.81	8.76	11.1	120	11.05	8.05	97	141	11.826	2.470300497		0	0	0	1	0	1	0	1	0
10635366	I214	21645152	38084655	73	1	10.12	6.24	3	77.86956522	116.96	56.12	73.24	18.60869565	37.11	98.08695652	140.1666667	0	0	0	0	0	1	0	1	0	0	9	1.22	0.49	9.43	8.7	136	11.4	8.7	105.5	139.5	3.787459016	1.33169535		0	0	0	0	0	0	0	1	0
10636023	I214	25910991	31340693	68	0	5.61	1.83	2	78.18181818	112.9090909	62.5	73.68181818	16.41304348	36.60428571	98.77272727	126.3333333	0	0	0	0	0	1	0	0	1	0	7	2.17	1.25	8.155	7.15	266	12.25	9.15	104.5	140.5	4.697580645	1.54704762		0	0	0	0	1	1	0	0	0
10639820	I21A1	24237197	36192138	48	0	9.93	1.9	3	83.66666667	81.33333333	49.33333333	75.2	15.86206897	33.6	99.43478261	251.4615385	0	0	0	0	1	0	0	0	0	0	4	0.66	1.92	22.755	8.8	182.5	25.9	8.65	106.5	136	66.19636364	4.192625531		0	0	0	1	0	1	0	0	0
10641343	I21A1	23056216	39280278	81	0	11.72	2.33	3	82.21212121	118.5454545	43.90909091	65	18.07142857	35.83666667	96.63636364	133.6521739	0	1	1	0	0	0	0	1	0	0	9	2.3	0.19	15.74	8.65	191	17.25	8	111	139.5	1.30026087	0.262564913		0	0	0	1	0	0	1	1	0
10648758	I214	25578020	38638712	86	0	13.96	2.18	4	81.77777778	113.2592593	45.07407407	62.92592593	17.10714286	36.83461538	97	135.0555556	1	0	0	0	0	1	0	0	0	0	8	1.21	0.5	8.27	8.5	159.5	14.6	8.6	106	140	3.417355372	1.228866969		0	0	0	0	0	0	0	1	0
10651616	41071	22636628	35413275	67	1	12.01	1.18	3	76.25	110.5416667	65.91666667	79.91666667	17.8	36.42142857	98.95833333	126.6521739	0	0	0	0	0	1	0	1	0	0	6	153.51	52.36	969.85	10.85	115	15.2	8.3	107	138.5	330.8015504	5.80151865		0	0	0	0	0	0	0	1	0
10652536	41071	24696812	36369973	54	0	12.45	6.74	3	74.82608696	116.5681818	63.63636364	76.76666667	24.07	37.78333333	99.89130435	143.5	1	0	1	1	0	0	0	0	0	0	6	111.52	25.84	1209.04	8.9	301.5	12.45	8.05	109	142.5	280.1434146	5.635301667		0	0	0	0	0	1	0	1	0
10656271	41071	24211702	37645123	74	1	10.9	4.1	3	79.92592593	107.8148148	54.81481481	75.546875	16.80357143	36.50666667	97.03703704	118.5294118	0	0	0	1	0	1	0	0	0	0	7	267.12	82.68	1213.17	9.2	274.5	16.4	9.2	100	134	375.505	5.928271787		0	0	0	0	0	1	0	0	0
10658139	41071	27870863	36446053	81	0	10.76	3.89	4	81.06060606	117.21875	32.9375	67.32258065	13.36764706	NA	97.72727273	131.5925926	0	0	1	0	1	1	0	0	0	0	8	177	22	796	10.55	204	13.75	7.8	109	137.5	98.93785311	4.594491907		0	0	0	0	0	0	0	0	0
10659015	I2119	27825917	34239798	76	1	12.01	1.31	3	75.57692308	111.3214286	48.96428571	69.14285714	19.7037037	36.83333333	98.65384615	130.8333333	0	0	0	0	0	1	0	0	0	0	7	1.52	0.53	10.73	9.35	170.5	12	8.1	103	137	3.741381579	1.319454949		0	0	0	0	1	1	0	1	0
10662378	41072	27459628	32435567	68	1	6.97	1.31	3	87.56666667	115.4137931	61.4137931	77.10344828	21.61290323	36.77241379	99.03225806	128.7727273	0	1	0	0	0	0	0	0	0	0	5	132.3	20.3	535.5	10.65	124	7.4	NA	115	141	82.16666667	4.408749705		0	0	1	0	0	1	0	1	0
10666715	I214	25226414	32430020	69	1	4.06	3.99	3	82.5	99.23076923	55.46153846	67.80769231	15.32142857	37.01916667	96.85714286	109.3333333	0	0	0	0	0	0	0	0	1	0	11	0.545	0.25	11.285	7.25	79	10.8	7.05	96	125	5.176605505	1.644149533	15	1	1	0	0	0	0	0	1	0
10667849	41091	28642859	34258949	86	0	9.64	1.88	3	91.47826087	96.7826087	45.04347826	64.20833333	15.18	36.95	99	159.375	1	1	0	0	0	0	0	1	0	0	9	68.31	30.69	888.03	9.7	123.5	7.05	7.95	110	138	398.97	5.988886226		0	0	0	0	0	0	0	0	0
10670085	41071	24126885	37397408	73	0	4.31	1.45	3	93.46428571	104.3461538	47.96153846	61.96153846	25.07142857	37.685	98.17241379	161.8333333	1	0	0	0	0	1	0	0	0	0	7	198.36	52.2	1463.34	11.4	224.5	14.35	9.05	98	139	385.0894737	5.953475706	2551	0	0	1	0	0	1	0	1	0
10670234	41071	22749325	36574692	70	1	22.11	2.16	3	71.48275862	114.6785714	66.78571429	78.27586207	17.31034483	36.03555556	98.34482759	142	0	1	0	0	1	1	0	1	0	0	11	255.6	55.8	1463.4	11.3	345	18	8.4	107.5	140	319.4746479	5.766677921	433	0	0	0	0	0	0	0	1	1
10670524	I214	22307297	33603836	62	1	18.99	3.06	3	50.20588235	94.0625	62.5625	73.375	12.91176471	36.45142857	95.20588235	139.1666667	0	0	0	0	0	0	0	0	1	1	9	0.5	2.63	14.01	12.1	91.5	18.5	7.7	105.5	136.5	73.6926	4.299902387	116	0	0	0	0	0	1	0	0	0
10672760	I214	29544909	33273368	43	1	6.84	3.1	3	87.36842105	134.5	74.83333333	92.33333333	19.35	36.875	96.42105263	182.7	1	1	0	0	0	1	0	1	0	0	9	1.6	0.12	6.97	10.5	326	15.95	9.15	102.5	137.5	0.52275	-0.648651941		0	0	0	0	0	0	0	1	0
10680114	I214	27213293	35553378	79	0	14.91	2.64	4	73.2962963	110.037037	54.11111111	74.92592593	15.71153846	36.28272727	96.03703704	133.6538462	0	0	0	0	0	1	0	0	0	0	6	2.42	0.88	11.16	8.75	278.5	16.4	9.45	100	135	4.058181818	1.400735045		0	0	0	0	0	1	0	1	0
10682684	I214	22505131	33358417	57	1	9.27	2.11	3	75.97560976	110.7073171	58.31707317	72.90243902	16.80357143	36.40571429	99.63414634	116.825	0	0	1	0	0	1	0	0	1	0	9	1.33	0.38	5.21	11.55	177	9.35	8.6	109.5	143.5	1.488571429	0.397816887		0	0	0	0	0	1	0	1	0
10684803	41071	21808573	30900203	75	0	7.17	0.7	4	106.4347826	93.4	58.72	68.8	23.04	36.31333333	91.94736842	273.3333333	0	0	0	1	0	0	0	1	1	0	10	77.44	20.68	332.2	8.2	54.5	9.75	7.9	96.5	130	88.7125	4.485400804	8	1	1	0	0	0	0	0	0	0
10684958	41072	26251383	33609250	87	0	4.23	0.59	3	78.4	117.6	56.33333333	71.13333333	27.13333333	35.72333333	95.6	NA	1	0	0	0	0	0	0	1	0	0	7	46.72	12.41	662.11	11.6	120	7.3	NA	98	139	175.8729688	5.169761966	199	0	0	0	0	0	0	0	0	0
10685285	41071	24072945	32032096	65	1	7.94	2.11	4	84.12903226	110.862069	71.55172414	80.4137931	22.41935484	36.92857143	97.23333333	180.5	0	0	0	1	0	0	0	0	0	0	5	0.805	0.5	33.045	8.4	339.5	34.35	7.15	112	139.5	20.52484472	3.02163609	333	0	0	0	0	0	1	0	0	0
10693510	41071	23386199	37315341	91	0	2.22	0.37	3	82.7	118.5	57.9	70.9	22.2	36.29333333	96.8	154	1	0	0	0	0	0	0	0	0	0	6	75.64	28.52	1130.88	13.55	205	10.7	11.3	103.5	142	426.397377	6.055371721	335	0	0	0	0	0	1	1	1	0
10705890	41071	21239116	33110990	58	1	13.79	0.92	2	69.30769231	123.3269231	58.96153846	75.05769231	14.71153846	36.61	98.84615385	128.875	0	1	0	0	0	1	0	1	0	0	9	196.14	4.62	202.86	8.1	124.5	7.05	NA	110.5	139.5	4.778286938	1.564082101		0	0	0	0	0	0	0	1	0
10706377	I214	29551518	34462883	52	1	11.77	3.12	3	87.31818182	110.8636364	55.68181818	70.54545455	20.36363636	36.756	97.22727273	140.7368421	1	0	0	0	0	1	0	0	0	0	6	1.57	0.55	9.8	9.75	167	9.6	8.9	102	137	3.433121019	1.233469766		0	0	1	0	0	1	0	1	0
10710251	41091	29795375	33443287	58	1	4.91	1.19	3	70.73076923	118.3888889	60.22222222	77.38888889	15.42307692	36.32666667	98.16	115.6875	0	0	0	0	0	0	0	0	0	0	3	151.28	37.82	1012.6	11	164	11.45	NA	107.5	138	253.15	5.533982198		0	0	0	0	0	1	0	1	0
10711229	I21A1	26594274	34167437	75	0	2.29	1.36	3	60.65517241	137.875	55.375	76.54166667	15.11538462	36.184	95.75	97.33333333	0	0	0	0	0	1	0	0	0	0	5	112.4	18.44	319.78	8.85	179	4.6	8.8	106.5	139	52.46212811	3.96009154	3316	0	0	1	0	0	1	0	0	0
10714454	I214	27637712	36266441	82	0	17.44	1.43	3	63.64	108.4	51.16	64.96	18.28	36.685	96.08	113.3333333	1	0	0	0	0	0	0	0	0	0	7	0.855	0.99	13.65	9.55	194.5	16.05	8.7	101	138	15.80526316	2.760342996		0	0	0	0	1	0	0	1	0
10717732	41071	29250995	38753669	50	0	8.98	2.99	3	78.60655738	144.75	63.675	83.25	16.62068966	36.26444444	99.23333333	162.8571429	1	0	1	0	0	1	0	1	0	0	8	125.675	114.245	1605.62	6.2	263.5	19	8.4	100.5	138.5	1459.590666	7.285911309		0	0	0	1	0	0	0	1	1
10719064	41021	25842167	32500302	85	1	17.09	14.35	3	92.06	102.9622642	38.16037736	66.77358491	18.28301887	NA	98.32	178.4210526	0	0	0	0	0	1	0	1	0	0	8	92.04	34.22	1050.2	11.95	180	17.5	NA	103	134	390.4589744	5.967322905		0	0	0	1	0	0	0	0	1
10724345	I214	21052741	33757749	60	0	0.83	0.87	3	80.13043478	122	60.15384615	74.84615385	22.29166667	36.82	93.58333333	102.3333333	1	1	0	0	0	1	0	0	0	0	7	214.5	41.25	470.25	13	250	7.5	8.6	103	135	90.43269231	4.504605843		0	0	0	0	0	1	0	1	0
10725599	41071	25856558	38689541	81	0	8.38	8.68	3	70.82608696	124.5909091	62.13636364	77.31818182	16.59090909	36.67	99.47826087	143	0	0	0	0	0	1	0	0	0	0	6	95.2	53.55	695.3	10.45	132.5	8.7	9.25	106	138.5	391.10625	5.968979262	9	1	1	1	1	1	1	0	1	0
10728130	I214	27702113	35788118	64	1	6.94	2.8	3	84.125	115.9259259	62.22222222	78.22222222	16.68	36.555	96.79166667	126.0588235	0	0	0	0	0	0	0	0	0	0	4	2.33	0.68	9.98	13.35	194.5	13.7	8.55	106	140	2.912618026	1.069052342		0	0	0	0	0	0	0	1	0
10731211	I214	20254898	38386680	71	1	6.94	1.99	3	76.55	106.7	53.34259259	70.97272727	14.91463415	36.61	98.625	129.8571429	0	0	0	0	0	1	0	0	0	0	6	2.21	0.33	13.22	8.4	151.5	23.3	8.1	108	140	1.974027149	0.680075694		0	0	0	0	0	1	1	1	0
10731700	41092	28197110	38300969	43	0	6.15	2.28	3	81.5483871	91.36	62.32	68.88	17.48387097	37.40291667	98.35483871	80.5	1	1	0	1	1	0	0	0	0	0	6	138.93	18.48	165.33	9.05	128	3.35	8.65	101.5	136	21.99163895	3.090662334	30	1	1	0	0	0	0	0	1	0
10733134	41071	21570927	34705644	87	1	11.74	7.39	3	64.92307692	119.84	71.2	82.32	14.38888889	37.63111111	99.53846154	135.5	0	0	1	0	0	1	0	1	1	0	12	3220.06	51.26	1239.56	12.7	94	46.6	8.6	104	136	19.73250362	2.982267206	11	1	1	0	1	0	0	0	1	0
10733381	I214	23759589	34067416	61	1	9.05	1.48	4	86.60526316	103.74	63.66	77.58	15.58974359	37.0325	96.52631579	147.3333333	0	0	0	0	0	1	0	0	0	0	5	2.93	0.3	9.73	12.25	134	15.9	8.1	106	138	0.996245734	-0.003761331		0	0	0	0	0	1	0	1	0
10734586	I214	23667796	31656929	72	0	5.98	1.13	4	84.07692308	122.4482759	54.96666667	73.36666667	20.88888889	36.555	98.32	126.7777778	1	0	0	1	0	0	0	1	0	0	9	1.81	0.54	13.56	9.3	142	16.75	7.95	106.5	139.5	4.045524862	1.397611298		0	0	0	0	0	0	0	1	0
10742189	41011	24129272	39496181	75	0	0.16	0.19	2	83	118.5	72	116.5	22	35.44	94.5	NA	0	0	0	0	0	1	0	0	0	0	6	125.4	52.8	1133.88	13.8	275	13.2	NA	107	141	477.4231579	6.168403221	0	1	1	0	0	0	1	0	1	0
10745571	41071	25514334	36848739	79	1	8.34	1.85	3	67.72	114.12	51.16	68.48	18.64	38.09666667	96.72	129	1	1	0	0	0	0	0	1	0	0	9	29.7	14.225	426.5	9.3	147	4.75	6.8	104	138.5	204.2748316	5.319466301	24	1	1	0	0	0	0	0	1	0
10745745	I21A1	20195310	36351539	69	1	13.79	13.79	3	69.33333333	117	59.68965517	72.96551724	22.69354839	37.6	95.88461538	130	0	0	0	1	0	0	0	0	0	0	4	1.75	0.93	14.47	8.35	264.5	18	8.8	109	151.5	7.689771429	2.03989106		0	0	0	1	1	1	0	0	0
10747985	41071	27154866	38166072	89	0	0.83	0.81	3	96.75	84.69047619	43.57142857	56.30952381	24.9047619	36.18666667	88.45	155	1	0	0	0	0	0	0	1	0	0	7	0.67	1.37	6.01	8.45	198.5	10.4	9.6	96.5	136.5	12.28910448	2.508713055	1	1	1	0	1	0	0	0	0	0
10749008	I21A1	26494878	38543530	58	0	9.92	6.17	3	69.43333333	148.8	68.3	87.66666667	22.58333333	36.99142857	99	176.75	0	0	0	1	0	1	0	0	0	0	6	122.14	59.1	1774.97	9.25	576.5	18.5	8.2	101	138.5	858.8564516	6.755601797		0	0	0	1	0	1	0	0	0
10751641	I21A1	25120627	38880278	78	0	6.98	1.17	3	66.68181818	142.1363636	48.22727273	74.27272727	18.31818182	36.69	97.72727273	305.875	1	0	0	1	0	1	0	1	0	0	10	1.575	0.77	8.21	9.15	227	10.65	8.75	102.5	142.5	4.013777778	1.389732887	22	1	1	0	1	0	0	0	1	1
10755791	I21A1	28108626	38925671	82	0	1.77	2.82	1	120.76	110.4583333	81.16666667	90.75	30.12	37.36571429	96.12	225.6875	1	0	0	0	0	0	0	1	0	0	9	0.38	1.1	11.94	13.85	90.5	13.4	6.35	115	144	34.56315789	3.542788314	2	1	1	0	1	0	0	0	0	0
10756776	I2102	24477686	39506188	40	0	7	1.99	4	93.09677419	111.7333333	65.2	76.33333333	16.90625	37.00166667	99.93333333	113.5	0	0	1	0	0	0	1	0	0	0	5	2.23	0.75	5.3	8.6	324.5	8.1	8.1	102.5	137.5	1.782511211	0.578023163		0	0	0	1	0	1	0	1	0
10758024	I21A1	24707558	33676435	91	1	4.05	1.16	3	75.55555556	104.0384615	59.96153846	70.38461538	16.32	36.51857143	95.96296296	161	0	0	0	0	0	0	0	0	0	0	6	0.21	0.21	10.08	8.8	189.5	8.6	7.8	104.5	138	10.08	2.310553263		0	0	0	0	0	1	0	1	0
10758974	41012	21950450	37374181	64	1	20.38	14.47	3	85.275	99.25641026	59.52564103	72.52325581	22.74390244	37.13571429	97.23809524	144	1	0	0	0	0	0	0	0	0	0	5	84	84	1032	12.05	202.5	12.8	8.45	106	139	1032	6.939253946	36	0	1	0	1	1	0	1	1	0
10759268	41071	25392244	30376513	63	1	2.28	0.37	3	76.66666667	112.4375	65.4375	75.875	22.83333333	37.09333333	96.05263158	117	1	0	0	1	0	0	0	0	0	0	7	1.23	0.81	8.99	13.2	135	11.2	9	99.5	138.5	5.920243902	1.778377648		0	0	0	1	1	0	0	1	0
10763166	41072	28019748	37322694	41	0	6.88	2.01	4	95.51612903	99	61.24242424	73.421875	17.90322581	36.32428571	97.19354839	241.5	1	0	0	1	0	1	0	0	0	0	5	187.21	108.08	1626.99	11.55	522.5	21.7	9.7	92	134.5	939.2931959	6.845127673		0	0	0	0	0	1	0	1	0
10763460	I214	21967181	39420552	70	0	5.58	1.44	3	113.3214286	130.5217391	62.52173913	81.17391304	24.64285714	36.956	95.39285714	212.1666667	1	0	0	1	0	0	0	0	0	0	7	6.96	1.19	15.22	10.45	238	19.65	9.4	94	144	2.602270115	0.956384185	6	1	1	0	1	0	0	0	0	1
10765329	I214	29804288	38797570	67	1	9.84	1.06	3	83.96428571	110.137931	64.82758621	80.68965517	15.56451613	36.685	98.28571429	111.6	0	0	0	1	0	0	0	0	0	0	5	1.32	0.12	6.66	11.85	148	11.05	8.2	102.5	133.5	0.605454545	-0.501775788		0	0	0	0	0	0	0	1	0
10765488	41072	25839711	35123065	80	1	3.8	3.71	3	79.75	90.44	50.2	59.84	19.35714286	36.61	97.17857143	110	1	0	0	1	0	0	0	0	1	0	9	0.53	0.4	12.37	6.9	97.5	11.35	8.95	102	136.5	9.335849057	2.233861727	86	0	1	0	0	0	0	0	1	0
10765786	I2119	28641643	37623787	59	1	2.86	0.84	3	73.66666667	157.6774194	93.35483871	108.2580645	15.31034483	36.802	97.64285714	132	1	0	0	0	0	0	0	0	0	0	4	1.92	0.51	3.23	16	201	9.55	9.75	99	137	0.85796875	-0.153187602		0	0	0	0	0	0	1	1	1
10766131	I214	23740277	34736760	77	0	15.88	1.22	2	70.48	135.44	69.12	84.6	14.96	36.95142857	99.24	122.75	0	1	0	0	0	0	0	0	0	0	5	0.91	0.38	10.17	12.8	141.5	9.45	9.7	101	136	4.246813187	1.446168863	309	0	0	0	0	0	1	0	0	0
10767156	I21A1	23105756	38087895	67	1	11.97	2.53	2	70.7826087	149.9545455	56.77272727	80.40909091	18.85416667	36.92666667	99.65217391	88	1	0	0	0	0	1	0	1	0	0	9	0.73	0.44	8.15	7.75	157	8.45	7.75	110.5	143	4.912328767	1.59174812		0	0	0	1	0	0	0	1	1
10771869	41011	21056293	31913120	87	1	-0.6	0.48	4	45	105.5	49.5	61.75	21.66666667	37	99	NA	0	0	0	0	0	0	0	0	0	0	5	309.72	122.82	1326.1	12	282	17.8	NA	92	128	525.8672414	6.265048788	0	1	1	0	0	0	1	0	0	0
10776490	I21A1	24961844	36865861	70	0	25.51	17.03	4	76.68	115.3461538	64.92307692	81.42307692	19	37.4225	94.52	177.75	1	0	0	0	0	0	0	1	0	0	8	0.29	0.14	3.17	11.6	199.5	4.3	7	113	143	1.530344828	0.425493088		0	0	0	1	0	0	0	1	0
10779068	41041	24169731	35749886	53	1	4.05	2.16	4	92.65384615	104.1538462	59.84615385	80.51923077	18	37.30230769	99.19230769	142.9166667	0	0	0	0	0	0	0	0	0	0	3	273.32	87.06	1250.88	11.4	194.5	15.9	8.2	106.5	139	398.4399707	5.987556849		0	0	0	0	0	0	0	1	1
10780669	I214	29118941	38998748	69	1	17.56	5.66	3	60.84615385	90.24	53.44	62.24	14.5	36.56666667	94.2962963	127.4	1	0	0	1	0	0	0	0	0	0	7	0.43	1.575	3.435	12.05	120	4.4	9.1	106.5	139.5	12.58168605	2.532242268	461	0	0	0	0	0	1	1	1	0
10781312	I214	24474381	30284873	80	1	2.24	2.36	3	107.1923077	113.6666667	53.74074074	62.37931034	28.64814815	NA	96.84615385	268.1521739	1	0	0	0	0	1	0	1	0	0	9	3.15	0.3	10.95	6.95	153	10.1	7.65	104	144	1.042857143	0.041964199	2	1	1	1	1	1	0	0	0	0
10781468	I21A1	28329410	33931053	74	1	8.2	3.13	2	82.20833333	136.0434783	40.60869565	63.47826087	17.125	36.7375	99	92.375	0	0	0	1	0	1	0	1	1	0	13	230.55	33.93	582.03	9.6	145.5	6.8	8.65	104	137.5	85.65724528	4.450353813	1827	0	0	0	0	0	0	0	0	1
10784423	I21A1	29616692	37211192	77	1	8.84	8.78	4	86.55555556	112.68	58.04	77.64	21.51851852	37.55578947	97.2962963	285.875	0	1	1	0	0	1	0	1	0	0	11	2.03	1.16	5.53	10.7	84	9.05	8	116.5	150.5	3.16	1.150572028	64	0	1	0	1	0	0	0	0	0
10785126	I214	29407488	32526470	74	1	4.38	1.35	3	91.79166667	120.96	66.12	82.56	22.90384615	36.695	98.25	140.75	1	0	0	0	0	1	0	1	0	0	9	198.8	49	1145.2	9.5	156.5	14	7.5	112	141	282.2676056	5.642855577	1395	0	0	1	0	0	0	0	1	0
10785608	41071	28290632	34084478	70	1	28.63	17.38	3	106.9761905	98.04237288	69.88983051	78.54237288	24.39473684	38.1	95.96226415	164.875	1	1	0	1	0	0	0	0	0	0	8	144.955	49	1383.89	11.75	170.5	14.45	7.25	107.5	140	467.80456	6.148050602		0	0	0	1	0	1	1	1	0
10791410	I214	29613480	31606980	56	1	4.75	1.2	3	80.06451613	115.2285714	57.02857143	72.08823529	18.77941176	36.72	97.64516129	132.05	0	0	0	0	0	0	0	0	0	0	4	2.2	0.41	12.88	12.65	103.5	21.5	7.4	110.5	141	2.400363636	0.875620241		0	0	0	0	0	1	1	1	0
10791772	I214	26096086	30172592	84	0	9.82	8	3	74.11764706	138.1538462	67.46153846	87.07692308	20.82352941	36.71333333	93.52941176	163	1	0	0	0	0	0	0	0	0	0	11	1.12	0.57	6.13	13.8	211	7.55	8.8	104	144	3.119732143	1.137747146	149	0	0	0	0	0	0	0	0	1
10792714	41072	27521086	35070476	53	1	3.83	2.68	3	79.28	90.86538462	53.86538462	71.96153846	20.92	37.08333333	97.24	136.5	1	0	0	0	0	0	0	0	0	0	4	223.345	49.51	2138.46	13.45	242	24.45	8.4	103.5	139	474.043093	6.161298231		0	0	0	0	1	1	0	0	0
10794198	41071	29225683	33105339	34	1	7.75	2.85	4	108.8095238	133.4285714	94.0952381	102.5238095	18.06818182	36.935	97.9047619	122	0	0	0	1	0	0	0	0	0	0	3	80.58	101.12	1390.4	14.3	93.5	12.3	6.7	105.5	140.5	1744.815686	7.464404205	58	0	1	0	0	0	0	0	1	0
10795434	I214	22600832	31427806	80	0	5.74	1.67	2	94.34615385	115.45	68	79.75	19.875	36.964	97.2173913	183.2857143	1	0	0	0	1	0	0	1	0	0	10	1.91	0.11	8.48	13.75	128.5	11	8.95	145	179	0.488376963	-0.716667705	5	1	1	0	1	0	0	0	0	0
10800948	I214	22237741	36730087	76	1	14.61	3.55	3	82.89655172	159.8846154	74.61538462	95.23076923	18.35	38.01785714	99.13793103	313.1875	1	0	0	0	0	1	0	1	0	0	10	1.375	1.235	11.65	9.35	453.5	14.1	8.55	101.5	138	10.46381818	2.347923419		0	0	1	1	0	0	0	1	0
10801908	I214	26625457	33185124	73	0	7.08	7.15	4	76.35714286	106.4285714	57.53571429	71.53571429	22.75862069	36.76428571	98.17857143	161.6666667	1	1	0	1	0	1	0	0	0	0	9	0.88	1.29	9.84	10.35	169.5	10.7	8.2	109.5	143.5	14.42454545	2.668931301	8	1	1	0	1	1	0	0	1	0
10802070	41071	27526169	31860554	72	0	10.84	1.93	3	88.61538462	114.32	59.96	73.12	27.07692308	36.585	93.33333333	90.43478261	1	1	0	1	0	1	0	1	0	0	13	100.8	29.12	2103.36	10.1	168	19.65	7.9	95	134	607.6373333	6.409578213		0	0	0	1	0	0	0	0	0
10802781	41011	27852226	34423323	64	0	4.16	3.21	3	91.13043478	105.7391304	60.26086957	71.08695652	19.73913043	36.315	98.14285714	132.5	1	0	0	0	0	0	0	0	0	0	5	96.28	97.44	958.16	11.2	289.5	12.4	8.65	89	127	969.7040964	6.87699097		0	0	0	0	0	1	1	0	0
10803787	41071	28425981	35850375	55	1	9.98	1.3	4	92.15384615	101.7407407	58.72222222	71.77586207	19.38888889	36.83166667	98.66666667	121.1333333	0	0	0	0	0	0	0	0	0	0	3	137.74	15.52	807.04	12.05	109	9.85	NA	107	139	90.93408451	4.510134898		0	0	0	0	0	0	0	1	0
10804100	I214	24816792	39033740	84	0	9.28	3.11	3	82.90909091	108.8	51.67142857	72.07142857	18.74285714	36.68875	97.87878788	138.0416667	0	0	1	0	0	0	0	0	0	0	6	4.44	0.57	4.92	9.05	222.5	21.8	9.2	104.5	138.5	0.631621622	-0.459464764		0	0	0	0	0	1	0	1	0
10804661	41072	22859404	32583936	76	0	9.26	7.35	3	81.62068966	124.7777778	58.88888889	75.51666667	15.51851852	36.0736	97.65517241	129.952381	1	0	1	0	0	1	0	1	0	0	10	147.06	58.14	1477.44	8.9	180	20.85	NA	112	145	584.104186	6.370079368		0	0	0	0	0	0	0	0	0
10805035	41041	21310071	30943318	77	1	2.68	1.07	3	68.95652174	117.5909091	48.81818182	64.36363636	19	37.28375	96.60869565	99	0	0	1	0	0	0	0	0	0	0	5	211.2	52.8	1307.2	14.65	205.5	14.8	8.3	101.5	137	326.8	5.789348363	800	0	0	0	0	0	1	0	0	0
10809084	41001	20730433	30836797	54	1	4.55	1.76	4	71.32	139.5416667	84.75	97.625	20.96	36.89	96.73913043	94.6	0	0	0	0	0	0	0	0	0	0	3	81.84	77.88	1153.68	14.2	201	13.2	8.45	104	140	1097.856774	7.001115171		0	0	0	0	1	0	0	1	0
10809326	41071	22350919	38588436	73	1	16.91	16.92	4	93.875	98.26086957	56.2173913	79.45833333	18.27777778	36.62	98.76	144.5	1	0	0	1	0	0	0	0	0	0	7	66.41	48.09	2161.76	12.65	202	22.35	8.5	115.5	144	1565.412414	7.355904591	131	0	0	0	1	0	1	0	0	0
10811782	41071	25941164	30720110	80	0	4.17	1.55	3	100.6382979	97.14814815	57.7037037	67.51851852	20.48	36.57	94.68	123.75	1	1	0	0	0	1	0	0	0	0	9	140.64	41.59	835.43	10.1	219.5	10.3	8.55	109.5	140	247.0529984	5.509602882	60	0	1	0	0	0	1	0	1	0
10813665	41071	24659410	38705147	85	1	5.57	1.25	3	81.28571429	101.6315789	55.31578947	66.92105263	17.71428571	36.57625	94.23809524	99	1	0	0	1	0	0	0	1	0	0	9	71.7	47.8	1840.3	9.8	191.5	18.75	8.5	105	135.5	1226.866667	7.112218773	1073	0	0	0	0	0	0	0	1	0
10815600	41021	25341876	37356607	63	0	6.12	2.17	3	93.33333333	105.9	74.56666667	81.6	21	36.945	98.83333333	157.3333333	1	0	1	0	0	1	0	0	0	0	7	164.975	59.935	1406.495	13.65	251.5	14.2	8.8	99.5	137.5	510.9760741	6.236322767		0	0	0	0	0	1	0	1	0
10816916	41031	26290158	39383887	79	0	2.08	1.21	4	79.68	113.25	70.5	80.25	19.92	36.776	95.28	133	0	0	0	0	0	0	0	0	0	0	5	135.66	40.47	357.96	13.35	225.5	7.75	8.8	103	138	106.7863866	4.670830452		0	0	0	0	0	0	0	1	0
10820044	I21A1	24845951	30268731	74	0	5.76	2.05	3	88.192	112.2083333	67.66666667	81.66666667	17	36.783	98.33333333	100.3333333	1	1	0	0	0	0	0	0	1	0	10	4.06	1.2	6.96	8.5	225	12.4	8.65	107	142.5	2.057142857	0.721318058	188	0	0	0	0	0	0	0	1	0
10829250	I214	21227574	33545896	68	1	5.01	1.23	4	69	119.5961538	57.26923077	77.84615385	17.68	36.68285714	98.64	120.3684211	0	0	0	0	0	0	0	0	0	0	4	1.24	0.16	5.29	9.85	121.5	7.5	7.6	110	139	0.682580645	-0.381874597		0	0	0	0	0	1	0	1	0
10830719	41071	28808602	36328790	79	1	8.75	2.76	3	109.1481481	109.0322581	57.48387097	78.1	19.24	36.37833333	97.45833333	146.2	1	1	0	0	0	1	0	0	0	0	9	176.28	40.56	1332.24	10.5	281	15.6	8.7	109	140	306.5330973	5.725325734	1201	0	0	1	0	0	1	0	1	0
10833257	I21A1	29271856	33355048	83	1	3.4	0.53	3	77.90909091	108.1	58.1	69.4	17.18181818	36.09333333	96	NA	1	0	0	0	0	0	0	0	0	0	5	212.4	37.76	923.94	14	140	13.25	8.3	99	136.5	164.256	5.101426186	3865	0	0	0	0	0	1	1	1	0
10836802	41071	25803695	35719201	88	0	4.74	0.81	3	72.33333333	133.3478261	65.65217391	82.65217391	24.20833333	36.70333333	97.66666667	218.75	1	0	0	0	0	1	0	1	0	0	9	38.69	23.36	666.49	10.25	111.5	7.75	7.2	114	144	402.4090566	5.997469125		0	0	0	0	0	0	0	1	0
10839017	I213	26497286	35282172	68	0	3.16	1.79	3	93.41935484	102.84	54.28	65.6	25.3	36.72333333	96.03333333	132.375	1	0	0	0	0	1	0	0	1	0	13	0.98	0.44	4.54	11.6	434.5	6.3	8.8	100	137.5	2.038367347	0.712149167	362	0	0	0	0	0	1	0	1	0
10839034	41072	29535095	30776850	82	0	8.74	5.67	2	116.7586207	132.1538462	80.34615385	98.30769231	18.68965517	36.75153846	99.84615385	155.625	1	1	0	1	0	1	0	1	0	0	10	289.21	32.83	451.01	8.15	160.5	9.15	8.15	108.5	141	51.19690986	3.935679176	102	0	0	0	1	0	0	0	0	1
10840398	41011	27014609	32586939	56	1	4.03	2.1	3	81.22222222	117.75	70.95454545	81.09090909	18.11111111	36.97333333	93.93181818	92	0	0	0	0	0	0	0	0	0	0	3	312.48	54.88	739.2	13.6	232.5	10.85	9.6	103.5	138.5	129.8236559	4.866177037		0	0	0	0	0	0	1	1	0
10844468	I214	20367176	31505387	54	0	6.54	1.14	3	88.15625	136.8555556	66.34444444	88.18888889	17.84090909	36.94428571	97.90625	196.7826087	0	0	0	0	0	0	0	0	0	0	3	0.54	0.4	19.58	9.3	279	21.05	7.7	105.5	138	14.5037037	2.674404045		0	0	0	0	0	0	0	1	0
10844573	I214	23997020	36086745	70	0	4.39	5.33	4	93.60869565	103.36	60.44	74.48	16.66666667	NA	96.56	159.6666667	0	0	0	0	0	1	0	0	0	0	6	1.91	0.64	17.45	11.2	350.5	20.5	7.3	99	137.5	5.847120419	1.765949304	5	1	1	0	0	0	1	0	1	0
10847680	I214	29561612	39957610	45	1	10.43	2.25	3	68.2962963	117.1481481	48.03703704	66.81481481	20.5	37	97.96	125.7619048	0	0	0	0	0	1	0	1	0	0	6	1.62	0.15	5.35	8.35	118	11.85	NA	98	132	0.49537037	-0.702449573	316	0	0	1	0	0	0	0	1	0
10847889	I214	25032266	39018361	56	1	7.52	3.74	3	87.40625	95.16666667	50.83333333	66	20.6969697	NA	98.125	115.6521739	1	0	0	0	0	1	0	0	0	0	6	1.69	0.59	9.76	9.6	156	13.95	NA	106	138	3.407337278	1.225931129		0	0	0	0	0	0	0	1	0
10849130	41071	23414777	35801262	75	1	4.02	1.93	4	75.36666667	121.7931034	59.86206897	74.37931034	20.9375	37.265	96.48148148	136	0	0	0	0	0	0	0	0	0	0	5	197.1	153.3	1752	7.75	186	18.85	7.3	104.5	138	1362.666667	7.217198843		0	0	0	1	0	1	0	0	0
10853852	41011	27253226	33961809	52	1	3.14	1.22	1	87.80769231	129.2727273	90.36363636	97.95454545	17.96153846	36.6	96.38461538	262.875	0	0	0	0	0	1	0	0	0	0	5	136.65	45.545	731.03	14.55	201.5	8.9	8.9	100	133	243.6499184	5.495732434		0	0	0	0	0	1	0	1	0
10853896	I214	23383004	32052866	70	0	12.04	8.11	3	90.72	121.28	48.04	69.12	19.42307692	37.19888889	96.96	162.25	1	0	0	1	0	1	0	0	1	0	10	0.79	1.115	18	8.15	139.5	20	7.95	104.5	139	25.40506329	3.234948496		0	0	0	1	0	0	0	1	0
10859320	I214	21110600	30344094	91	0	5.03	2.31	2	63.15384615	150.6034483	54.51724138	82.13793103	18.69230769	36.6275	98.5	103.6666667	1	0	0	0	0	0	0	1	0	0	7	113.95	19.61	371.53	11.35	225.5	6.05	8.5	103.5	135	63.93772093	4.157909499	1209	0	0	0	0	0	0	0	1	0
10859819	41091	22107844	32567915	68	1	4.31	4.13	3	70.81818182	134.5	80.25806452	93.06060606	19.80882353	NA	100	143.75	0	0	0	0	0	0	0	0	0	0	4	173.75	58.38	1149.53	14.8	302.5	14	8.6	109	140.5	386.24208	5.956464323	5	1	1	0	1	0	0	0	1	0
10862710	41071	27022927	31480953	23	1	13.98	4.77	3	105.5	119.6666667	69.0952381	79.71428571	23.14705882	36.87	99.45454545	117.3684211	0	0	0	0	0	0	0	0	0	0	1	145.665	166.335	2155.88	15.4	133	24.65	7.2	105	140.5	2461.801392	7.808648634		0	0	0	0	0	1	0	1	0
10867166	41011	22308116	34661380	87	1	10.66	6.11	3	98.74074074	120.6296296	73.85714286	97.17857143	19.88888889	37.03666667	94.25925926	183.8571429	1	0	0	0	0	1	0	1	0	0	9	123.58	101.93	1005.78	14.25	148.5	12.35	9.6	104	142.5	829.5772407	6.720916222		0	0	0	0	0	0	0	1	0
10869829	41071	25238191	36888936	52	1	12.03	3.15	3	81.64	111.75	45	65.35714286	12	35.5	99.24	117	0	1	0	0	0	0	0	0	0	0	5	0.57	0.13	3.46	9.85	113	7.35	8.1	107	141	0.789122807	-0.236833321		0	0	0	0	0	0	0	1	0
10872563	41041	21923997	39335430	74	0	0.12	0.2	3	54.33333333	82.33333333	51	60.66666667	27.77777778	36.56	71	NA	0	0	0	0	0	0	0	0	0	0	5	2.51	0.52	7.57	9.6	140	10.8	NA	115	147	1.568286853	0.449983847	0	1	1	0	1	0	0	0	0	0
10872648	I214	21019849	31288923	60	1	12.68	1.79	3	68.90909091	105	58.72413793	73.55172414	14.25	36.36428571	99.77272727	124	0	0	0	1	0	0	0	1	0	0	7	1.69	0.84	15.08	11.75	143.5	20.15	8	106	140	7.495384615	2.014287447		0	0	0	0	0	0	0	1	0
10873363	I214	28636663	38628071	63	0	1.27	0.28	4	54.18181818	140.8	71.4	91.1	16.63636364	36.89	96.72727273	NA	0	0	0	0	0	0	0	0	0	0	4	1.57	0.63	7.36	12.3	243	9.9	9.3	103.5	138.5	2.953375796	1.082948854		0	0	0	0	0	0	0	1	0
10875110	41072	26144123	36505078	75	0	4.53	4.51	3	84.72727273	125.137931	68.85714286	91.20689655	18.671875	37.148	97.42424242	160.5	1	0	0	1	0	0	0	0	0	0	7	66.79	36.24	1407.27	9.3	363.5	16.75	8.65	104.5	142	763.5793502	6.638017049		0	0	0	0	0	1	1	0	0
10877728	41071	26063830	31030623	85	1	5.13	1.03	4	78.57142857	110.3846154	46.73076923	66.57692308	18.79310345	36.38416667	98.26923077	143.1764706	0	0	1	1	0	0	0	0	0	0	7	1.14	0.25	11.3	8.1	116.5	12.4	7.6	103	133.5	2.478070175	0.907480102		0	0	0	0	0	1	0	1	0
10881820	41011	27757885	37663697	48	1	4.72	1.54	4	78.79487179	124.5714286	78.82142857	88.96428571	18.53846154	36.53833333	97.02631579	175	1	0	1	0	0	0	0	0	0	0	4	134.485	42.95	1172.285	15.85	307	13.55	8.7	98.5	138.5	374.3885247	5.925294094		0	0	0	0	0	1	1	1	0
10884861	I214	25003939	34156717	69	1	19.03	7.17	1	113.9	93.65217391	61.39130435	72.59375	24.37878788	38.137	95.26666667	310.2727273	0	0	0	0	0	1	0	0	0	0	4	0.395	0.155	6.46	13.9	65.5	8.95	8.3	100.5	137.5	2.534936709	0.93016867		0	0	0	1	0	1	0	1	0
10887653	I214	27225287	30609093	76	1	5.82	2.65	3	65.96	122.173913	41.125	60.79166667	19.40740741	37.02875	95.23076923	308.5892857	1	0	0	1	0	1	0	1	0	0	11	1.405	0.95	14.075	9.75	205	16.55	9.25	94	135	9.516903915	2.253069577		0	0	0	0	0	0	0	1	0
10888007	41071	23296210	34903620	67	1	12.68	5.55	3	94.11538462	106.75	41.0625	82.48214286	18.16666667	37.69111111	96.65384615	221.5454545	1	0	0	1	0	1	0	1	0	0	10	172.53	33.21	588.06	10.6	252.5	10.95	7.8	105.5	139	113.1946479	4.729108885		0	0	0	1	0	0	0	1	0
10895795	41071	21048102	30345372	91	1	4.19	2.23	4	84.07407407	98.44	54.6	64	28.34615385	36.84333333	94.30769231	78	0	0	0	0	0	0	0	0	0	0	4	104.88	53.96	578.36	15.8	127	6.1	8.45	106.5	139	297.562029	5.695622704	415	0	0	0	0	0	1	0	1	0
10901772	41041	26912823	31558682	46	0	2.11	2.07	3	71	90.8	57.375	64.43478261	14.29166667	36.335	96.82608696	234.375	1	1	0	0	0	1	0	0	0	0	5	288.85	26.16	758.64	11.7	265	9.85	NA	101	133.5	68.70701887	4.229851361		0	0	0	0	0	0	0	0	1
10902350	41041	25864126	30658720	78	1	5.06	3.04	3	83.79166667	146.3913043	77.69565217	94.29166667	17.7826087	35.56285714	94.95833333	168.8181818	0	0	0	0	0	1	0	1	0	0	8	44.55	22.95	1279.8	12.6	283	13.65	10.45	108.5	139	659.2909091	6.491164877		0	0	0	0	0	0	0	0	0
10904094	I21A1	22904140	32283773	63	1	13	5.21	3	61.88	98.36	50.96	65.52	18.8	36.73714286	95.36	154.3333333	1	1	0	1	0	0	0	0	1	0	14	0.23	0.25	5.35	7.8	256	5.9	8.45	97.5	137.5	5.815217391	1.76047817	56	0	1	0	1	0	0	0	0	0
10909143	I214	29830422	39552350	78	0	8.33	2.6	3	61.84375	134.5666667	62.66666667	79.46666667	17.84848485	36.73625	98.39285714	87	0	0	1	0	0	0	0	0	0	0	6	0.73	0.2	2.18	9.15	54.5	2.85	8.2	102.5	130.5	0.597260274	-0.515402291	8	1	1	0	0	0	1	0	0	0
10909568	41071	29114446	32893138	80	1	15.18	0.67	3	78.82352941	116.8235294	42.47058824	61.11764706	21.76470588	37.3325	95.05882353	171.8	1	0	0	0	0	1	0	1	0	0	10	146.8	57.1	1668.76	10.9	188.5	21.35	7.9	109.5	142	649.0885286	6.475569115	16	1	1	0	0	0	0	0	1	0
10909733	I21A1	24069749	30958856	87	0	10.42	1.24	4	80.61904762	112.65	67.7	78.7	24.45348837	36.60285714	95.42857143	126.5	1	0	0	0	0	0	0	0	0	0	7	0.645	0.64	34.86	10.95	112	37.6	7.35	113	139.5	34.58976744	3.5435579		0	0	0	1	0	0	0	0	0
10910764	41072	28172682	30783747	60	1	4.28	1.14	3	87.22222222	107.6052632	66.5	79.80263158	14.27631579	36.60294118	97.25	126.7	0	0	1	1	0	0	0	0	0	0	6	250.86	101.7	3006.93	10.3	342	26.3	NA	105	135.5	1219.025676	7.105807192		0	0	0	0	0	1	0	1	0
10911400	I214	24219983	36593558	57	0	15.84	1.33	4	80.61290323	121.8064516	53.77419355	71.03225806	17.20967742	36.46	97.77419355	147.6190476	1	1	0	1	0	1	0	1	0	0	8	219.2	41.1	1109.7	8.8	266.5	16.4	8.6	104.5	138.5	208.06875	5.337868554		0	0	0	0	0	0	0	1	0
10911778	I214	22998438	34860999	68	1	67.92	1.05	3	102.4074074	114.625	59.08333333	71.95833333	24.65384615	36.91666667	95.81481481	136.5	1	0	0	0	0	0	0	0	1	0	7	3.5	2.79	1.51	7.65	24	7.85	8.85	103.5	137	1.203685714	0.185388278		0	0	0	0	0	0	0	0	0
10912167	I214	28361990	34305760	54	1	2.89	0.53	4	61.25	117.8421053	68.26315789	82.68421053	18.4	36.53666667	96.95	217	0	0	0	0	0	1	0	0	0	0	4	2.67	0.78	5.99	13.3	209.5	9.15	8.9	102.5	138.5	1.74988764	0.55955158		0	0	0	0	0	0	0	1	0
10915025	I214	26351077	36963228	63	1	6.89	2.39	4	74.65217391	118.2916667	62.375	79.66666667	15.72916667	36.62	95.43478261	119.225	0	0	0	0	0	0	0	0	0	0	4	2.06	0.5	7.18	9.15	145.5	13	NA	105.5	135	1.742718447	0.55544622		0	0	0	0	0	1	0	1	0
10920228	I2109	23466911	37783060	59	0	14.3	10.12	4	79.42857143	115.75	55.82142857	74.85714286	23.68333333	38.23625	93.11538462	94.33333333	1	0	0	0	0	0	0	0	0	0	5	0.94	0.42	4.29	8.7	216.5	4.85	8	99	148	1.916808511	0.650661569		0	0	0	1	0	0	0	1	0
10920734	41001	20090300	30684905	56	1	3.81	0.81	2	60.8	94.52631579	66.15789474	72.68421053	21.68421053	36.812	97.2	103	0	0	0	0	0	0	0	0	0	0	4	1.91	0.88	7.59	13.85	212	10.35	8.1	102	136.5	3.496963351	1.251894978		0	0	0	0	0	1	1	1	0
10921820	41071	24218275	32295181	64	1	5.58	3.63	3	69.8125	110.9130435	55.95652174	69.76595745	19.5	36.751	98.15217391	162	0	0	0	0	0	0	0	0	0	1	7	106.65	63.2	616.2	6.45	167	8.85	8	108	142.5	365.1555556	5.900323442		0	0	0	0	0	0	0	0	0
10922589	I214	23265469	30769172	50	1	16.91	7.21	4	98.71428571	114.3870968	61.5483871	77.38709677	21.29545455	36.81333333	94.23809524	125.2380952	0	0	0	0	0	0	0	0	0	0	3	1.65	0.54	14.67	12.45	172.5	16.05	7.9	105.5	139	4.801090909	1.568843165		0	0	0	1	0	1	0	1	0
10931276	I214	25586233	38017506	83	1	2.49	2.5	4	94.44	93.4	47.84	61.92	28.56	36.844	93.08	99.33333333	1	0	0	1	0	0	0	1	0	0	9	0.51	0.76	11.47	11.2	111.5	10.75	8.7	107.5	142.5	17.09254902	2.838642639	2	1	1	0	1	0	0	0	1	0
10938096	I214	26498873	32970582	80	1	17.19	1.26	3	66.21428571	111.7073171	48.31707317	63.31707317	18.39285714	36.71555556	99	131.5	1	0	0	0	0	0	0	1	1	0	11	8.335	1.06	15.075	10	185.5	29.3	8.45	108	145	1.917156569	0.650843135	17	1	1	0	0	0	0	0	1	0
10941013	I21A1	23594837	35504084	88	0	9.01	0.97	2	87.82608696	158.1304348	65.86956522	91.2173913	28	36.86	94.86956522	214.4	1	0	0	1	0	1	0	1	0	0	11	0.79	0.12	6.93	7.4	248.5	9.3	9.2	100	145	1.052658228	0.051318611	102	0	0	0	1	0	0	0	1	0
10942537	I21A1	23159420	32188573	64	1	20.17	11.62	3	99.8627451	115.1938776	53.47959184	72.10204082	15.96601942	38.62846154	95.7745098	126	1	0	0	1	0	0	0	0	1	0	9	1.28	2.68	0.49	8.55	28	5.75	8.45	104	138.5	1.0259375	0.025606829	323	0	0	0	1	0	0	0	0	0
10942558	41071	21808056	31554357	72	1	13.95	0.85	3	86.86046512	125.92	66.6	80.6	15.71428571	35.6325	99.35135135	167.5	0	1	1	0	0	1	0	1	0	0	13	182.6	41.8	1962.4	10.05	592	20.6	8.35	107.5	139.5	449.2240964	6.107521864	61	0	1	0	0	0	0	0	0	0
10943396	41021	28007525	30236633	70	1	2.59	0.64	4	73	113.9375	60.8125	73.3125	19.3125	37.1825	97.9375	105	0	0	0	0	0	0	1	0	0	0	7	251.02	103.18	1175.02	14	196.5	13.35	NA	102.5	140	482.983681	6.179982866		0	0	0	0	0	0	0	1	1
10943740	41041	24044476	36713898	56	1	5.98	1.16	3	106.3076923	108.0961538	53.94230769	75.86538462	14.19811321	NA	99.77358491	119.7222222	0	0	0	0	0	1	0	0	0	0	4	258.64	19.52	929.64	9.5	137.5	10.4	6.8	110.5	138	70.16150943	4.250799862		0	0	0	0	0	0	0	1	0
10947173	41011	27700357	39605142	73	1	16.05	1.24	3	92.375	105	68.58333333	76.79166667	16.8	36.79571429	96.75	120.7142857	1	1	1	0	0	1	0	0	0	0	9	172.2	60.9	463.4	11.7	260.5	6.85	8.7	99.5	134.5	163.8853659	5.099167195	45	0	1	0	0	0	1	0	1	0
10952108	41071	22809535	35709593	88	0	19.12	19.3	2	74.75862069	103.6666667	64.23333333	71.28333333	19.97916667	35.95888889	98.55172414	88.55555556	0	0	0	0	0	1	0	1	0	0	9	50.52	37.74	1030.5	8.8	191	13.3	8.05	106	139.5	769.8153207	6.646150643	19	1	1	0	1	0	0	0	0	0
10952156	I21A1	26929743	32705947	87	1	3.63	2.35	3	99.02380952	92.675	58.65853659	66.3902439	22.54761905	36.43714286	95.26190476	124.3333333	1	0	0	0	0	0	0	0	0	0	7	1.35	1.6	18.54	9.4	184.5	20.25	7.85	111	147	21.97333333	3.089829597	3	1	1	0	0	1	0	0	0	0
10956924	41071	29915321	30830525	85	1	4.65	1.09	3	91.30769231	127.36	51.12	69.12	16.46153846	36.84285714	96.19230769	132	1	0	0	0	0	0	0	1	0	0	8	54.39	89.67	1311.24	12	110	11.95	9.4	108.5	142.5	2161.774054	7.678684485	1726	0	0	0	0	0	0	0	1	0
10963917	I21A1	24068553	36013444	64	1	17.1	3.11	3	136.64	116.8	71.36	84.04	23.8	36.63	94.92	158.5	1	0	0	0	0	0	0	0	0	0	6	0.94	1.78	11.41	13.8	200	13.05	8.45	99.5	134	21.60617021	3.072978932		0	0	0	0	0	0	0	1	0
10968810	I214	21320984	35957643	74	1	30.69	7.89	2	69.75	139.4	59.52	79	17.19230769	37.71428571	96.29166667	113.75	1	0	0	0	0	1	0	1	0	0	10	1.03	1.28	13.61	8.5	79.5	16.35	7.9	102	135	16.91339806	2.828106092		0	0	0	1	0	0	0	0	1
10969969	41071	20144099	32647776	63	0	3.49	2.15	2	83.86666667	134	69.1	85.43333333	21.20689655	36.69375	94.76666667	156	1	0	0	1	0	1	0	0	0	0	7	200.38	52.46	595.12	10.9	437	9.35	8.8	98	134	155.8039485	5.048598476		0	0	0	0	0	0	1	0	0
10973532	I2119	23304170	35964709	48	0	4.72	0.83	4	93.21052632	130.7272727	78.72727273	89.27777778	17.42105263	36.588	98.16666667	121	0	0	0	0	0	0	0	0	0	0	2	1.18	0.57	13.44	7.85	248	11.2	7.1	111.5	140.5	6.49220339	1.870601978		0	0	1	0	0	1	0	1	0
10975446	41072	27750600	31235315	81	1	5.94	1.92	3	113	141.75	65.45	82.7	24.29166667	36.49333333	97.32	393	1	1	1	0	0	1	0	0	0	0	11	133.4	46.4	1264.4	11.5	236.5	13.6	8.15	102.5	141	439.7913043	6.086300306	202	0	0	0	0	0	1	0	0	0
10976054	I21A1	22215240	35699431	75	1	9.18	1.26	3	82.625	117.82	53.64	70.98	14	36.60285714	96.875	130.2631579	1	1	0	0	0	1	0	1	0	0	11	0.61	0.41	9.4	9	208	12.8	8.1	109	143	6.318032787	1.843407892		0	0	0	0	0	0	0	1	0
10976989	I214	22809361	39863808	73	1	12.1	3.1	3	79.70833333	107.6521739	51.45833333	69.8	19.6	36.76956522	96.125	167.625	0	0	0	0	0	1	0	0	0	0	6	2.34	1.46	16.09	11.05	163.5	22.65	NA	105.5	136.5	10.03905983	2.306483467		0	0	0	0	0	1	1	1	0
10985522	41072	21733007	31508108	85	1	3.81	0.8	3	71.68421053	133.4210526	45.94736842	67.42105263	16.26315789	36.41	97.94736842	80.2	0	1	0	0	0	1	0	1	0	0	8	191.34	22.275	188.295	7.35	80.5	4.2	8.2	118	143	21.92051388	3.087422905	51	0	1	1	0	0	0	0	1	0
10986871	41071	23849391	34769011	84	0	3.68	1.18	2	74.69565217	136.6190476	55.33333333	77.80952381	16.54545455	37.20714286	97.8	221.3846154	0	0	0	0	0	1	0	0	0	0	6	103.24	24.36	444.28	10.1	221	5.75	8.45	110	139.5	104.8301124	4.652341062		0	0	0	0	0	1	0	1	0
10991084	41041	20300491	37791342	89	0	4.73	2.84	3	88.42424242	125.962963	63.85185185	80.35714286	16.09677419	36.3475	97.5483871	107.6666667	0	0	1	0	0	0	0	0	0	0	6	69.69	25.25	905.97	11.05	218.5	9.6	8.7	103.5	142	328.25	5.793775513	3893	0	0	0	0	1	0	0	1	0
10991174	I214	27535812	34328169	73	1	16.09	3.28	3	83	127.9545455	68.95454545	81.47619048	18.7037037	36.875	95.52941176	119	1	0	0	0	0	1	0	0	0	0	7	29.96	1.27	10.97	15.2	170.5	38.5	8.6	109	141	0.465016689	-0.765681984		0	0	0	0	1	0	1	1	1
10991718	41051	23300340	32734954	83	1	4.31	2.16	3	56.32142857	133.3846154	61.11538462	78.80769231	18.31034483	36.678	96.71428571	111.3333333	1	0	0	0	0	0	0	0	0	0	6	67.64	28.12	648.28	12.05	154.5	7.55	8.75	105.5	141	269.5096629	5.596604245		0	0	0	0	1	1	0	1	0
10992347	I214	28248553	33785845	82	0	4.32	1.29	3	81.55172414	116.4516129	53.58064516	73.90322581	18.1	35.97777778	98.44827586	133.9166667	0	0	0	0	1	1	0	0	0	0	6	2.21	0.28	6.33	8.2	119.5	11.1	NA	110	138.5	0.80199095	-0.220657955		0	0	0	0	0	1	0	1	0
10992783	I21A1	25268342	33447487	78	1	50.71	19.54	3	102.375	109.1612903	65.22580645	75.70967742	24.71212121	37.50857143	98.64516129	274.6	0	0	0	0	0	0	0	0	1	0	6	0.25	0.05	0.26	7.3	57	0.8	7.35	104	139.5	0.052	-2.95651156	215	0	0	0	1	1	0	0	0	0
10994587	I214	21578614	37318397	64	1	12.29	1.39	3	82.41666667	117.1666667	61.83333333	78.125	19.63043478	36.42	98.95833333	129.5714286	0	0	0	0	0	1	0	0	0	0	5	1.7	0.39	9.94	11.1	132	12.2	8.3	106.5	138.5	2.280352941	0.82433023		0	0	0	0	0	1	0	1	0
10995217	41091	26010486	35756815	55	1	1.72	0.41	3	81.5	123.4	78.4	89.2	24.7	36.79666667	97.6	99	0	0	0	0	0	0	0	0	0	0	2	261.25	62.5	850	13.3	391	10.9	9.2	99.5	139	203.3492823	5.314925103	42	0	1	0	0	0	1	0	0	0
10997446	41091	29945219	32155184	76	0	30.66	1.78	2	94.34615385	141	75.84	91.48	17.76923077	37.2175	97.69230769	302.4	0	0	0	0	0	1	0	0	0	0	5	146.8	32.85	370.1	8.75	18	5.7	8.6	102.5	137.5	82.81869891	4.416653868	382	0	0	0	0	0	1	0	0	0
10999395	I214	22094873	38103258	29	0	23.85	12.19	3	97.75675676	99.13157895	52.26315789	64.71052632	28.41891892	36.93095238	97.67647059	222.45	1	1	0	0	0	0	0	0	0	0	3	0.7	0.23	10.76	7.9	49.5	14.05	7	96.5	134.5	3.535428571	1.262834529		0	0	0	1	0	1	0	0	0
11005929	41071	26051211	32548487	82	1	9.25	0.92	3	94.59090909	133.5454545	83.09090909	96.04545455	19.95454545	36.2925	96.59090909	77	1	0	0	0	0	0	0	1	0	0	8	117.71	16.39	1320.14	10.9	109.5	14.45	8	122	147	183.816962	5.213940491	10	1	1	0	0	0	0	0	0	1
11011834	I214	24123980	35642172	72	1	46.78	0.69	4	115.05	118.6470588	78.58823529	89.64705882	22.05	36.75	94	213	1	0	1	0	0	1	0	0	0	0	8	1.89	0.75	3.55	11.7	290	6.6	9.1	98.5	137.5	1.408730159	0.342688702		0	0	0	0	1	0	1	1	0
11012243	I214	21947404	33751885	72	1	17.63	9.84	3	116.56	106.3846154	52.92307692	71.75806452	21.93181818	36.61333333	97.73076923	120.8461538	1	1	0	1	0	1	0	1	0	0	11	0.9	1.15	18.15	7.5	175	25.65	8.45	97.5	132	23.19166667	3.143793019	42	0	1	0	1	0	0	0	0	0
11012358	41011	22246329	32549016	48	1	4.92	3.05	2	94.56756757	141.6315789	76.36842105	96	20.78378378	37.165	98.88888889	111	0	0	0	0	0	0	0	0	0	0	2	197.58	109.47	2349.6	15.85	234	18.75	8.45	105	135	1301.805405	7.171507353		0	0	0	0	0	0	0	1	0
11013191	I21A1	22272639	39266796	76	0	2.15	1.86	3	83.39285714	121.75	64.64285714	78	19.35714286	36.80714286	93.60714286	83	0	0	0	0	0	0	0	1	0	0	7	2.07	0.94	10.43	11.9	110.5	10	8.9	103.5	140.5	4.736328502	1.555262258		0	0	0	0	0	0	0	1	0
11015268	I214	21493655	36400963	68	1	1.08	1.14	3	95.42105263	120.2857143	55.71428571	74.86842105	26.40384615	36.8252381	97.08695652	203.7142857	0	0	0	0	0	0	0	0	0	0	4	0.58	2.2	18.73	11.7	248.5	17.05	8.35	90.5	138.5	71.04482759	4.263311052	2	1	1	0	1	0	1	0	0	0
11016931	I214	24826446	34512688	83	0	7.3	1.35	3	70.45454545	126.2272727	58.22727273	75.09090909	14.63636364	36.93714286	93.86363636	118	0	1	1	1	0	1	0	1	0	0	13	1.19	0.305	3.225	7.65	89.5	4.85	9.15	96.5	138	0.82657563	-0.190463859	88	0	1	0	1	0	0	1	1	0
11020538	41071	24715789	33786587	59	0	8.04	0.89	3	81.46428571	148.1923077	74.26923077	91.11538462	17.46428571	36.588	97.88	114	0	0	1	0	1	0	0	1	0	0	7	54.8	42.47	1245.33	11.95	150.5	12.55	9.1	98	135.5	965.13075	6.872263584	344	0	0	0	0	0	0	0	0	0
11021463	I214	22765148	38816044	74	1	8.58	1.01	3	74.18518519	115.5333333	62.36666667	79.36666667	18.42857143	36.935	97.74074074	120.2352941	0	0	1	0	0	0	0	0	0	0	6	2.02	0.8	11.96	10.95	119.5	17.25	7.6	108	138	4.736633663	1.555326686		0	0	0	0	0	1	0	1	0
11021643	41072	26510606	34772646	64	0	8.94	5.16	4	67.64516129	156.2333333	55.23333333	81.1	26.85483871	37.59111111	93.8	154.2222222	1	1	0	1	0	1	0	1	0	0	12	81.18	29.7	868.23	10.85	196.5	8.8	8.05	107	136.5	317.645122	5.760934791		0	0	1	1	0	1	0	1	1
11022086	41071	24455623	39569718	51	0	2.71	0.86	3	86.90909091	112.1904762	62.33333333	73.61904762	14.95454545	36.54444444	98.0952381	129.75	0	0	0	1	0	0	0	0	0	0	5	165.6	28.8	1241.28	8.95	315	11.4	7.8	106	138	215.8747826	5.374698529		0	0	0	0	0	1	0	0	0
11022245	41071	29881372	31599600	60	1	13.39	8.57	3	80.6	109.2692308	38.40384615	57.78846154	25	36.92142857	99.76	103.75	1	0	1	0	0	0	0	0	0	0	7	192.5	45.42	1169.185	7.2	216.5	14.3	7.35	109.5	139	275.8669231	5.619918587	1815	0	0	0	1	0	1	0	1	0
11023651	I213	21867262	31189433	58	1	8.05	2.22	3	65.84615385	122.8461538	57.53846154	74.03846154	15.03703704	36.89	95.81481481	125.5652174	0	0	0	0	0	0	0	0	0	0	3	1.55	0.46	11.28	9.9	202.5	16.15	8.4	105.5	139	3.347612903	1.208247526		0	0	0	0	0	0	0	1	0
11023786	I214	28224073	30223617	63	0	9.06	1.11	3	80.12	132.92	67.76	85.52	24.07692308	37.00166667	97.88	188	1	0	0	1	0	1	0	0	0	0	8	0.98	0.66	16.36	12.6	265.5	19.55	9.25	99	133.5	11.01795918	2.399526595	556	0	0	0	1	0	0	0	1	0
11024909	I214	28129031	31892172	52	1	4.72	2.2	4	75.19230769	128.6875	60.65625	80.3125	15.16666667	36.67571429	99.84	144	0	0	0	0	0	1	0	1	0	0	6	2.09	0.83	9.27	8.25	116	11.55	NA	108	138	3.68138756	1.303289735		0	0	0	0	0	0	0	1	0
11025657	I214	24556511	34760621	76	1	7.04	3.07	3	83.88	102.5	59.61764706	70.76470588	14.73076923	37.40909091	98.64	134.4347826	0	0	0	0	0	1	0	0	0	0	6	3.44	0.85	10.31	10.25	139.5	14.65	8.45	104	138.5	2.54752907	0.935123897		0	0	0	0	0	1	0	1	0
11034192	41071	20365445	34324719	86	0	5.76	1.19	3	82.38461538	109.375	53.83333333	66.5	18.67857143	36.61714286	99.96153846	128.5	0	0	0	0	0	0	0	0	0	0	6	116.72	80.66	929.28	9.45	113.5	13.55	7.45	114	142.5	642.1840713	6.464874978		0	0	1	0	0	1	0	1	0
11036070	I214	20558511	38625056	75	1	12.53	1.44	4	65.68181818	109.56	55.36	69.625	19.11538462	36.63428571	98.08	230.7777778	0	0	0	1	0	1	0	0	0	0	7	3.625	2.08	17.54	11.4	307.5	21.2	8.4	98.5	136	10.06433103	2.308997592		0	0	0	0	0	0	0	1	0
11036284	I214	25697125	30539577	56	1	12.01	1.05	4	81.86956522	113.6875	72.35416667	83.04166667	16.2173913	37.13529412	99.77272727	105.8666667	0	0	0	0	0	0	0	0	0	0	3	0.64	0.2	3.58	8.15	122.5	7.5	7.3	104	137	1.11875	0.112211991		0	0	0	0	0	0	0	1	0
11038236	41071	25624230	39484318	81	1	1.49	2.48	4	61.68	121.875	48.79166667	67.125	25.23076923	37.23555556	98.5	288.5714286	0	1	0	0	0	1	0	1	0	0	11	168.31	55.46	967.095	6.5	297	11.2	7.85	112	144	318.6684612	5.764151256	2	1	1	0	0	0	0	0	0	0
11043981	41072	22690082	37733385	86	1	6.36	4.28	4	96.78461538	88.74603175	55.01587302	62.92063492	20.27692308	36.51	96.34848485	182.4	1	0	0	0	0	1	0	1	1	0	11	56.33	26.2	1222.23	9.1	222.5	15.45	8.55	94.5	138	568.4790698	6.342964496	113	0	0	0	0	0	0	0	1	0
11047227	41041	26571031	31687317	91	0	11.87	4.71	3	67.51851852	122.9444444	51.36111111	74.86111111	20.10714286	37.03777778	99.62962963	177.3333333	1	0	0	0	0	1	0	0	0	0	7	44.4	42.92	1391.2	8.2	298	11.95	8.2	100.5	131.5	1344.826667	7.204020411	721	0	0	0	0	0	1	0	0	1
11048724	41071	27947904	30407667	86	1	2.93	2.95	4	84.66666667	151.7407407	55.96296296	78.48148148	18.22222222	36.746	95.59259259	106.5	0	0	0	0	0	0	0	1	0	0	7	232.32	137.28	1355.2	10.2	116.5	17.4	7.8	99	139.5	800.8	6.685611228	112	0	0	0	0	0	0	0	1	1
11052100	41071	25775236	38728789	84	1	7.99	7.3	3	78.82608696	131.2692308	54.15384615	75.92307692	19	36.35571429	97.86956522	74.375	0	0	0	0	0	1	0	0	1	1	15	104.86	48.19	876.945	10.45	407.5	10.4	7.35	96	128.5	403.0133468	5.99896968	10	1	1	1	1	0	1	0	1	1
11053008	I21A1	24753669	30588504	70	0	12.78	8.75	3	82.40540541	135.24	81.6	97.48	17.72972973	36.92861111	95.69444444	80	1	0	0	1	1	0	0	0	0	0	8	1.25	0.77	7.16	14.1	95	9.55	6.4	109.5	145.5	4.41056	1.484001666		0	0	0	1	0	1	0	1	0
11058328	I214	24489691	30856482	55	1	7.85	2.2	3	77.525	114.0909091	78.51515152	97.53191489	23.575	36.63	94.95	112.3333333	1	0	0	0	0	0	0	0	0	0	4	4.37	1.51	12.89	13.95	254	16.85	8.85	97	131.5	4.453981693	1.493798459		0	0	0	0	0	1	0	0	0
11058350	41071	28774571	30270407	78	1	1.15	1.17	3	74.53846154	119.0416667	70.75	82.375	16.38461538	36.77	98.88461538	119	0	0	0	0	0	0	0	0	0	0	5	55.29	38.89	1480.575	10.5	108.5	15.85	7.2	112	141	1041.410052	6.948330893		0	0	0	0	0	0	0	0	0
11059748	I2111	25135118	32484484	75	1	2.79	1.03	4	67.12	101.3478261	60.04347826	68.56521739	19.84615385	36.66833333	95.35	269	0	0	0	0	0	1	0	0	0	0	7	1.74	0.62	4.69	12.25	120	7.05	8.4	102.5	136.5	1.671149425	0.513511668		0	0	0	0	0	0	0	1	0
11062262	I214	20892886	36477265	63	0	11.65	2.12	4	76.33333333	97.78947368	56.26315789	68.36904762	18.5	36.695	98.02857143	125.7	0	0	1	0	0	1	0	0	0	0	6	3.41	0.73	10.51	10.2	148.5	19.9	8.6	110.5	140	2.249941349	0.810904149		0	0	0	0	0	1	0	1	0
11062890	I214	20311542	31480869	64	0	11.54	4.14	3	93.07407407	122.3333333	78.91666667	91.375	19.51851852	38.10769231	97.40740741	106	0	0	0	0	0	0	1	0	1	0	8	1.01	1.21	8.22	13	334	10	7.95	100.5	131.5	9.847722772	2.287240238	16	1	1	0	0	0	1	0	0	1
11067354	I214	28472903	38302296	75	1	11.73	3.15	3	92.34615385	99.1	44.3	66.78571429	16.59259259	37.08380952	97.92592593	175.8095238	1	1	0	0	0	1	0	1	0	0	11	2.65	0.93	9.25	9.4	135	14.3	8.25	105	140.5	3.246226415	1.177493219		0	0	0	0	0	0	0	1	0
11068484	I214	29776604	36415334	87	0	27.7	2.1	2	75.96153846	140.2916667	70.29166667	86.45833333	22.65384615	36.77	94.65384615	110.2	1	0	1	0	0	0	0	1	1	0	11	0.76	0.7	3.59	10.25	126.5	5.05	9.2	102	140.5	3.306578947	1.195914104	159	0	0	0	1	0	0	0	1	0
11069386	41071	27292368	32941831	91	0	2.18	1.14	3	93.5	122.0416667	60.29166667	74.875	28	37.5	95	141.5	1	1	0	0	0	0	0	0	0	0	7	61.23	36.11	1460.1	11.25	329.5	13.4	9.5	106	142.5	861.0846154	6.758192775	17	1	1	0	0	0	1	0	1	0
11071390	I214	27971930	36457462	69	1	6.01	1.37	3	79.71428571	110.3928571	56.25	72.39285714	14.75925926	36.69428571	97.92857143	139.0952381	0	0	0	0	0	0	0	0	0	0	4	1.65	0.29	13.44	13.05	192.5	15.95	7.8	105.5	138	2.362181818	0.859585691		0	0	0	0	0	1	0	1	0
11072205	41071	23030245	35209568	88	0	7.55	4.71	4	78.16	114.0833333	53.33333333	73.40740741	17.85185185	37.11555556	98.16	281.1428571	0	0	1	0	0	1	1	0	0	0	10	93	83.7	753.3	7.55	471	12.75	7.7	108.5	138	677.97	6.519103039		0	0	0	1	0	1	0	1	0
11073972	I214	22971868	34312250	73	1	9.43	2.57	3	95.66666667	155.6315789	75.94736842	95.52631579	25.91666667	36.5975	91.91666667	153.2	0	0	0	1	0	1	0	1	0	0	9	0.21	0.33	10.31	9.6	268.5	10.5	8.85	106	141.5	16.20142857	2.785099422	564	0	0	0	1	0	0	0	1	1
11078706	I214	29037009	31301136	70	1	9.02	0.5	3	51	100.4166667	54.25	65.66666667	15.41666667	36.92333333	95.16666667	125.5	0	0	0	1	0	0	0	0	0	0	6	1.44	0.23	7.98	11.8	143	12.15	8.4	107.5	136	1.274583333	0.242619328		0	0	0	0	0	0	0	1	0
11080635	I214	20288647	33008524	73	0	7.95	1.01	3	84.91666667	106.9583333	53.16666667	71.3	18.74	NA	99.71428571	126.2105263	1	0	0	0	0	0	0	0	0	0	6	2.71	0.59	11.41	8.45	208	16.85	7.8	106	136	2.484095941	0.909908787		0	0	0	0	0	0	0	1	0
11082391	41071	22596088	33206088	74	1	5.65	2.27	4	78.74074074	131.44	79.56	91.96	19.51851852	36.95285714	94.92857143	215.9285714	1	0	0	0	0	1	0	1	0	0	9	60.2	48.16	1609.92	9.65	281	14.65	8.35	105.5	144	1287.936	7.160796216		0	0	0	0	0	0	1	0	0
11084808	41071	23979285	38392587	83	0	9.37	1.52	3	86.875	118	55.8	76.24	16.44	36.34333333	96	113.5238095	0	1	0	0	0	0	0	0	0	0	6	150.42	34.88	899.25	10.15	144.5	13.7	8	107.5	138	208.5217391	5.3400433		0	0	0	0	0	1	0	1	0
11085469	I2119	28165126	36050184	59	0	2.65	0.3	4	66.14285714	108.1666667	68.16666667	80	15.83333333	36.695	99.83333333	116	0	0	0	0	0	0	0	0	0	0	3	2.03	0.27	7.71	11.5	178	10	8.1	111.5	140	1.02546798	0.025149075		0	0	0	0	0	1	0	1	0
11088384	41071	22167318	37380953	66	1	19.05	3.75	4	77.13513514	127.7027027	65.36486486	84.62162162	27.16216216	37.29666667	95.32432432	129.3333333	1	0	0	0	0	0	0	1	0	1	9	115.44	23.31	962.37	9.8	532	11.1	7.4	104	138	194.3247115	5.269530531	722	0	0	0	0	0	0	0	0	1
11089487	41071	20088508	38056332	73	0	0.2	0.24	3	104.5	93.66666667	62	69	24.3	36.72	96	NA	0	1	0	0	0	1	0	0	0	0	7	22	48.4	72.6	12.4	160	2.2	6.6	107	134	159.72	5.073422282	0	1	1	0	0	0	1	0	0	0
11089729	I214	27021321	37395251	91	0	15.57	6.7	4	109.2608696	106.9565217	56.91304348	73.65217391	16.97826087	36.65	97.61904762	116	1	0	0	1	0	0	0	1	0	0	9	1.57	0.7	10.03	8.95	215	10.6	8.4	106.5	147.5	4.471974522	1.497830039	25	1	1	0	1	0	0	1	1	0
11095636	41041	21937919	38908376	79	0	14.28	8.77	3	74.32	117.48	47.56	68.64	18.34615385	36.88	97.8	129	1	0	1	0	0	0	0	0	0	0	6	191.84	93.28	1464.32	10.55	232.5	15.75	8.2	96	135.5	712.0088073	6.568090281	1241	0	0	0	1	0	1	0	0	0
11096086	41071	24976948	34673076	74	1	2.69	1.64	4	62.82608696	134.9090909	64.31818182	85.77272727	17.60869565	36.805	97.72727273	123.5	0	1	0	0	0	0	0	0	0	0	6	141.97	55.38	574.31	13.25	147.5	7.9	8.8	102.5	136.5	224.0282299	5.41177207		0	0	0	0	0	1	0	1	0
11097035	I21A1	25351140	38403965	75	0	5.2	2.19	3	91.28	98.81481481	48.27777778	65.90740741	19.88461538	36.85625	98.44	113.6842105	0	0	0	0	0	0	0	0	0	0	5	2.51	0.82	10.37	8.9	151.5	11.45	NA	105.5	137	3.387808765	1.22018333		0	0	0	0	0	0	0	1	0
11099902	41051	27305289	33627324	86	0	1.01	1.11	4	103.875	110.08	48.48	71.64	20.39583333	36.545	97.75	156.8333333	0	0	0	0	1	1	0	0	0	0	7	210.7	105.35	1818.9	11	318	20	7.75	105.5	135.5	909.45	6.812840021	1	1	1	0	1	0	1	0	1	0
11101614	I21A1	23299340	30212938	77	0	28.9	23.63	3	79.125	122.173913	57.26086957	80.27272727	27.09259259	37.20166667	99.39130435	170.375	1	0	1	0	0	0	1	0	0	0	9	1.98	2.31	28.05	9.65	498.5	29.5	7.75	98	135.5	32.725	3.488139312		0	0	0	1	0	0	0	0	0
11102322	I214	20231448	34807032	62	0	8.89	2.57	3	88.66666667	121.1290323	53.77419355	74.74193548	16.4516129	36.6862069	97.2	119	1	0	1	0	0	0	0	0	0	0	6	1.51	0.11	3.92	7.6	116.5	8.7	8.6	105.5	139.5	0.285562914	-1.25329291		0	0	0	0	1	1	1	1	0
11106524	41071	28196196	39135062	61	1	8.46	1.49	2	57.70833333	116.0416667	49.41666667	69.58333333	15.70833333	35.73166667	94.625	158	0	1	0	0	0	1	0	1	0	0	8	95.55	27.65	213.15	8.75	129	4.15	8.1	117	138.5	61.68076923	4.1219722	2136	0	0	0	0	0	0	0	1	0
11109493	I214	29266756	39789330	53	1	4.43	1.13	1	104.2	116.3108108	64.54054054	79.14864865	15.87878788	37.17941176	99.5625	127.9	0	0	0	0	0	0	0	0	0	0	2	248.49	28.71	695.97	9.7	116.5	11.45	NA	109	133	80.41087649	4.387149447		0	0	0	0	0	1	0	1	0
11110244	41011	20571703	38336735	63	1	2.96	1.12	3	76.12	123.173913	67.95652174	79.91304348	20.54166667	36.892	96.375	324.1666667	1	0	0	0	0	1	0	0	0	0	6	106.11	65.5	1133.15	15	200	13.6	8.85	97	132.5	699.4753086	6.550330495		0	0	0	0	0	1	0	0	0
11113889	41072	27420146	32830443	85	1	2.61	0.9	3	58.47619048	108.4736842	47.15789474	62.15789474	20.13636364	35.81	96.31818182	173	0	0	0	1	0	1	0	0	1	0	12	43.4	4.9	90.3	8.95	161	1.4	9.4	103.5	135.5	10.19516129	2.321913224	274	0	0	0	0	0	1	0	1	0
11114754	41071	28081729	33102011	79	1	13.85	4.09	3	84.38709677	111.9354839	62.85483871	87.35483871	18.046875	36.27541667	98.80645161	139.1086957	0	0	0	1	0	0	0	1	0	0	8	137.715	70.83	113.07	8.95	219.5	3.25	8.45	105	137	58.15450822	4.063103403		0	0	0	0	0	0	1	0	0
11123733	41071	26137188	33455698	89	1	12.88	1.8	3	56.70833333	141.75	76	94.38461538	20.68	36.522	99.16666667	119	0	0	0	0	0	0	0	0	0	0	5	71.4	37.4	221	14.25	147.5	4.25	9.15	107.5	139	115.7619048	4.751535537	1863	0	0	0	0	0	1	0	1	0
11125170	I214	25037316	38889196	82	0	7.47	0.86	3	87.375	116.4666667	73.8	86.73333333	24.1875	36.89	96.3125	117.3333333	1	1	0	0	0	0	0	1	0	0	10	0.52	0.54	16.08	13	162	17.3	8.8	103	141	16.69846154	2.815316592	175	0	0	0	0	0	0	0	1	0
11125397	41091	27435128	38057546	60	1	5.26	1.59	4	102.7916667	101.40625	65.125	75.171875	17.72	36.722	94.33333333	124.6	0	0	0	1	0	0	0	0	0	0	5	216.32	29.44	1015.04	10	165	15.2	7.4	107	139.5	138.1415385	4.928278801		0	0	0	0	0	1	0	1	0
11126841	I21A1	20425081	31732778	84	1	13.94	4.68	2	102.6	105.8	69.32	80.28	19.12	36.76857143	98.08	223.5	1	0	1	0	0	1	0	0	0	0	9	0.96	0.615	6.335	7.3	219.5	8.6	7.7	108	145.5	4.058359375	1.400778797	32	0	1	0	1	0	0	0	1	0
11127081	I214	23394193	32115488	68	1	9.03	2.03	4	83.4	116.1333333	44.8	65.9	16.85	36.38777778	96.9	130.2352941	0	1	0	0	0	0	0	0	0	0	5	1.79	0.23	5.91	11.35	108.5	7.45	7.7	104	139	0.759385475	-0.275245758		0	0	0	0	0	1	0	1	0
11127127	I21A1	27797071	32117398	91	0	11.77	3.75	4	73.25925926	107.0384615	52.65384615	68.38461538	18.625	37.12653846	98.39285714	185.1666667	1	0	0	1	0	1	0	1	0	0	11	0.72	1.36	16.98	8.15	192	17.85	8	99	138	32.07333333	3.468024948		0	0	0	1	1	0	0	1	1
11128013	41031	22129205	36766215	71	0	18.84	8.64	3	66.34482759	102	37.47222222	66.08333333	17.93103448	36.82714286	99.33333333	134	0	0	0	0	0	0	0	0	1	0	11	1.025	0.84	17.03	7.8	390	19	8.3	100.5	133.5	13.95629268	2.635930495	35	0	1	0	1	0	1	0	1	0
11128977	41031	23856904	33948720	48	1	5.24	3.16	4	92.10714286	94.81481481	73.22222222	84.51666667	19.55555556	36.768	94.84615385	131.3333333	1	0	0	0	0	0	0	0	0	0	3	221.76	136.08	2139.48	14.8	159	24.2	9.3	101.5	139.5	1312.862727	7.17996532		0	0	0	0	0	1	0	1	0
11129835	41071	25447858	36471889	43	0	60.83	61.02	2	NA	NA	NA	NA	NA	NA	NA	171.6666667	1	0	1	1	0	0	0	0	0	0	5	84.18	24.84	1269.6	11.65	294.5	14.6	7.75	106.5	141	374.6360656	5.925955063	61	0	1	0	1	0	0	0	1	0
11131127	I214	20717597	33793876	70	1	5.03	2.34	4	74.13636364	105.2272727	51.45454545	68.86363636	14.7826087	36.712	99.63636364	162.2105263	0	1	0	0	0	1	0	0	0	0	8	1.04	0.54	7.62	9.8	261	13.5	8.1	104.5	135	3.956538462	1.375369517		0	0	0	0	0	1	0	1	0
11132868	I2109	28033793	38861872	44	1	2.4	1.32	3	90.60714286	115.3461538	84.80769231	91.88461538	20.28571429	36.712	98.66666667	173	1	1	0	0	0	0	0	0	0	0	5	2.13	0.68	8.435	12.95	160.5	10.7	8.5	98.5	135.5	2.69286385	0.990605255		0	0	0	0	0	1	0	1	0
11133122	41071	24759759	37679806	53	0	2.92	1.87	4	62	104.9148936	61.78723404	71.76595745	17.93333333	36.60428571	97	145.5	0	0	0	1	0	1	0	0	0	0	5	257.5	48.75	932.5	13.95	250.5	12.95	9.1	105.5	140	176.5412621	5.173554629		0	0	0	0	0	1	0	1	0
11134545	41071	22212424	38118311	80	1	1.08	1.05	3	69.25806452	120.3333333	57.95833333	74.04	19.74193548	36.61166667	97.66666667	84.33333333	0	1	0	0	0	0	0	0	0	0	5	168.64	40.12	464.44	14.8	206.5	6.4	8.8	98	140.5	110.4917742	4.704941076	3149	0	0	0	0	0	0	0	0	0
11143810	I21A1	28027018	30445274	69	1	6.59	1.94	3	101.7428571	82.6875	63.5625	74.77142857	20.16666667	36.5	96.08571429	132.5	0	0	0	0	0	0	0	0	0	0	4	0.74	0.56	17.3	12.45	193.5	14.5	8	98.5	136.5	13.09189189	2.571993099		0	0	0	0	0	1	0	1	0
11143866	41041	23495620	39380560	71	0	2.26	1.3	4	60.03571429	129.6666667	70	83.2962963	19.78571429	36.6675	95.54545455	100.6666667	0	1	0	0	0	0	0	0	0	0	6	148.92	23.46	325.38	12.05	174.5	5.05	8.4	106.5	141	51.25849315	3.936881324		0	0	0	0	0	1	0	1	0
11144031	I214	21495589	39821124	67	0	16.5	3.4	1	91.03571429	102.5806452	55.93548387	69.58064516	20.72580645	NA	98.73333333	140.88	1	0	0	0	0	1	0	0	0	0	6	2.235	0.305	9.265	8.55	95	10	8.55	107	140.5	1.26435123	0.234559129		0	0	0	0	0	0	1	1	0
11144294	I21A1	29912137	32757118	81	1	14.23	14.18	3	67.29166667	130.8333333	75	90.95833333	18.25	36.76142857	94.33333333	88	0	0	0	0	0	0	0	0	0	0	5	0.75	0.92	8.16	8.45	412	10.4	8.5	101.5	137.5	10.0096	2.303544632	64	0	1	0	1	0	1	0	1	1
11144354	41051	22709440	34096140	78	0	6.92	6.83	3	91.71875	113.030303	55.93939394	82.2027027	18.18181818	36.80967742	96.92592593	141.2307692	0	0	0	0	0	0	0	1	0	0	8	180.25	119	1445.5	9.6	123	13.35	8.1	107	142.5	954.3106796	6.860989278	7	1	1	1	0	0	0	0	1	0
11144600	41090	27666624	38462481	61	1	13.08	13.07	4	91	102.2380952	60.41666667	72.06818182	15.9673913	37.26142857	93.02173913	94	0	0	1	1	0	0	0	0	0	0	7	53.7	42.3	784.8	11.1	307.5	9.9	7.3	96	144	618.1944134	6.426802993	13	1	1	0	0	0	1	0	0	0
11144743	I2102	28932155	31518309	84	0	0.5	0.66	4	89.33333333	129.5	69.78571429	83.35714286	26.76315789	36.7	84.72222222	413	0	0	0	0	0	1	0	0	0	0	7	0.63	0.11	9.66	10.9	208	10.5	7.2	103	140	1.686666667	0.522754195	1	1	1	0	1	0	1	0	1	0
11148678	I21A1	26451505	31973347	73	1	6.37	1.2	3	78.96428571	101.15625	54.6875	69.59375	17.92857143	36.552	98.21428571	111.7333333	1	0	0	0	0	0	0	0	0	0	5	138.02	37.52	1148.38	10.5	121.5	13.9	NA	110.5	140	312.1809709	5.743583055		0	0	1	0	0	1	1	1	0
11148989	I214	20600308	37926038	41	1	7.2	2.22	3	94.03225806	98.80645161	60.25806452	78.390625	17.85714286	36.9025	98.22580645	121.8571429	1	0	0	0	0	0	0	0	0	0	3	1.83	0.89	9.05	12	116.5	10.25	7.95	103.5	136	4.40136612	1.481914975		0	0	0	0	0	0	0	1	0
11149702	I214	27254541	37388511	65	1	5.78	1.84	4	83.45454545	118.03125	62.1875	77.375	15.12121212	37.01	96.09090909	128.3333333	1	1	0	0	0	0	0	1	0	0	8	2.4	0.795	6.895	8.65	128.5	10.9	8.65	104	141	2.28396875	0.82591461		0	0	0	0	0	0	0	1	0
11153253	I214	24621818	35951623	73	1	6.44	1.31	3	86	122.1891892	66.43243243	83.02702703	17.83333333	36.85142857	94.14285714	126.9130435	0	0	0	0	0	1	0	0	0	0	6	0.95	0.21	9.03	10.45	229.5	12.1	8.5	103	135	1.996105263	0.691197914		0	0	0	0	0	1	0	1	1
11153536	I214	28098133	33248154	51	1	10.85	1.3	4	95.93939394	99.41509434	56.67924528	70.50943396	15.85294118	37.25192308	97.84848485	116.4444444	0	0	0	0	0	0	0	0	0	0	3	2.8	0.33	11.19	10.65	164	12.65	8	109	141	1.318821429	0.276738481		0	0	1	0	0	0	0	1	0
11154055	I2119	27595560	37902445	53	1	7.95	0.74	2	76	126.2777778	63.38888889	76.83333333	19.47619048	36.8175	95.05	330.4	1	1	0	0	0	1	0	1	0	0	9	1.21	0.58	7.57	10.3	202.5	9.35	8.4	96.5	130	3.628595041	1.288845532	1623	0	0	1	0	0	1	0	1	0
11156530	41011	25290996	30900273	83	1	2.97	1.15	4	95.38461538	111.64	70.64	80.08	20.30769231	36.70333333	94.88461538	117	1	0	0	0	0	0	0	0	0	0	6	356.07	111.54	938.08	14.6	177	14.3	8.6	105	139	293.8563855	5.683091163		0	0	0	0	0	0	1	1	0
11163240	41071	21701640	33716573	58	1	9.75	0.1	4	87.6	102.75	67.5	76	25.8	NA	96.8	115.5	0	0	0	0	0	0	0	0	0	0	3	233.93	53.64	1186.04	11.75	218	15.8	9.9	106.5	138.5	271.9582166	5.605648439		0	0	1	0	0	0	1	0	0
11163643	41071	22331245	36157087	72	1	27.19	3.09	3	105.5652174	122.8333333	80.70833333	89.91666667	25.47826087	37.156	93.73913043	187.5	1	0	1	0	0	1	0	1	0	0	11	66.5	42.75	836.95	12.3	224	12.45	9.2	108	145.5	538.0392857	6.287931579	73	0	1	0	0	0	0	1	0	0
11164118	I21A1	27678020	36471874	64	0	12.79	0.53	4	103.3846154	109	68.61538462	80.84615385	17.92307692	37.366	99.61538462	293.8333333	1	0	0	0	0	1	0	0	0	0	7	1.2	1.34	16.89	10.2	255	18.95	8.5	98.5	136	18.8605	2.937069788		0	0	0	0	0	0	0	1	0
11164848	41071	25671821	38209073	71	0	2.92	2.14	3	112.8653846	103.8333333	43.48148148	60.12037037	27.0877193	38.515	90.12280702	255.5	1	0	0	1	0	1	0	0	0	0	8	208.26	64.56	2341.38	9.85	427.5	26.45	7.5	99	134	725.8210545	6.587303503	3	1	1	0	1	0	1	0	1	0
11165060	41071	29991539	36423523	69	1	24.56	22.75	3	110.9375	103.4117647	60.41176471	81.85135135	27.44285714	37.934	98.51428571	243.8888889	1	0	0	0	0	1	0	0	0	0	8	74.8	61.6	960.3	9.6	180.5	11.55	8.5	94.5	135.5	790.8352941	6.673089721	148	0	0	0	1	1	1	0	1	0
11167834	I214	24480219	31865868	91	0	19.03	4.17	3	96.16	99.28	61.48	69.28	22.92	37.32625	95.4	229.3333333	1	0	0	0	0	0	0	1	0	0	8	0.28	0.43	13.49	10.3	173	14.2	7.8	111	142	20.71678571	3.030944276	19	1	1	0	1	0	0	0	0	0
11168650	I214	26714990	38370551	52	0	11.79	4.81	3	112.1929825	99.10483871	57.37903226	71.03225806	21.37288136	36.35	98.74509804	245	0	0	0	0	0	0	0	0	0	1	6	75.93	69.75	1529.47	9.05	165	17	6.85	98.5	133	1404.985282	7.247782107	3051	0	0	0	1	0	0	0	0	0
11170201	41071	25833052	30333302	37	0	6.59	1.31	4	87.5862069	122.862069	75.5862069	89.75862069	17.15	36.58166667	96.96551724	111.5714286	0	0	0	0	0	0	0	0	0	0	1	2.41	0.4	6.28	11.25	261	15.05	NA	104	137.5	1.042323651	0.041452501	241	0	0	0	0	0	0	0	1	0
11170647	I2109	24699477	33701233	59	1	2.95	0.71	4	87.61111111	102.0588235	62	71.17647059	21.83333333	37.266	95.61111111	107	0	0	0	0	0	0	0	0	0	0	3	2.4	0.52	10.93	13.1	264.5	14.5	8.7	102.5	136.5	2.368166667	0.862116097		0	0	0	0	0	0	0	1	0
11171196	I21A1	21257020	36238664	75	1	11.1	4.99	3	65.32	112.1724138	57.06896552	75.68965517	25.33333333	NA	97.92	220.6666667	1	0	0	1	0	0	0	0	0	0	7	5.825	1.4	9.84	12.9	192	18.5	8.75	109	143.5	2.364978541	0.860768948		0	0	0	1	1	1	0	1	0
11171390	I214	29792071	36975364	63	1	9.8	5.2	3	86.59259259	106.0740741	50.51851852	65.2962963	19.55357143	36.42857143	95.07407407	142.5454545	1	0	0	0	0	1	0	1	0	0	9	1.09	0.4	14.86	9.7	180.5	22.7	8.6	98.5	135	5.453211009	1.696204611		0	0	0	0	0	0	0	1	0
11171525	41071	23313829	30007288	61	1	1.47	1.47	4	87.48	120.6086957	76	85.52173913	19.4	36.812	95.66666667	106.5	0	0	0	0	0	0	0	0	0	0	4	224.84	67.16	1156.32	14.2	219	12.95	8.8	104	138.5	345.3942857	5.844686622		0	0	0	0	1	1	0	1	0
11172056	41071	28838532	39079041	82	0	2.83	0.57	3	61.35714286	141.6428571	63.28571429	82.42857143	18.92857143	36.585	97.92857143	145	1	0	0	0	0	0	0	0	0	0	5	587.6	79.1	384.2	11.5	181	9.1	8.5	101.5	142	51.71923077	3.945829681	1092	0	0	0	1	0	1	1	1	0
11172882	41071	20530980	39722547	64	1	10.96	0.09	3	50	138	80.5	87.33333333	13.66666667	NA	100	NA	0	0	0	0	0	0	0	0	0	0	4	84.94	79.46	1202.86	13.75	125	10.15	7.05	110.5	139.5	1125.256129	7.025765959		0	0	0	0	0	0	0	1	0
11173142	I21A1	29152733	38387857	81	1	1.83	0.83	3	68.95833333	124.6666667	70.38095238	83.23809524	20.08333333	37.044	96.42105263	113	0	0	0	0	0	0	0	0	0	0	5	130.64	52.44	730.48	13.3	188.5	8.75	8.65	102	134.5	293.2208451	5.680926063	3984	0	0	0	0	0	1	0	0	0
11175733	I214	27856712	30974510	46	0	11.07	4.07	4	96.6	106.5925926	55.22222222	72.40740741	20.61538462	36.866	98.8	147.55	0	0	0	0	0	1	0	0	0	0	4	7.45	0.3	21.46	9.85	347	27.7	NA	104.5	137.5	0.864161074	-0.1459961		0	0	0	0	0	1	0	1	0
11178405	41001	22322588	38135686	52	1	2.38	1.28	3	78.74193548	127.962963	82.74074074	94.75862069	16.29032258	36.46333333	98.74193548	124	0	0	0	0	0	0	0	0	0	0	3	279.72	35.91	1551.69	13.7	325	14.75	7.9	104	138	199.2034459	5.294326644		0	0	0	0	0	1	1	0	0
11178609	I21A1	20599643	34446234	75	0	11.67	0.71	3	70.4	112.1176471	52.29411765	66	24	37.03	96.65	86.33333333	1	0	0	1	0	0	0	0	0	1	10	0.99	0.79	17.03	10.55	217.5	16.85	9.6	108	143.5	13.58959596	2.609304497	777	0	0	0	0	0	0	0	0	0
11180102	41072	25731950	32244151	75	1	12.95	2.8	3	80.875	110.56	58.16	71.76	25.04166667	36.66666667	95.08695652	161.9166667	1	0	0	0	0	1	0	0	0	0	7	87	101.5	1203.5	11.8	216	14.5	8.4	112.5	139.5	1404.083333	7.247139937		0	0	0	0	0	1	0	1	0
11180546	41091	25048838	36547795	88	1	11.84	7.95	3	68.93548387	123.5	62.8	77.1	18.19354839	36.256	96.06451613	127.25	0	0	0	1	0	0	0	0	0	0	6	207.9	36.9	645.3	12.45	235	9.05	8.4	104.5	139	114.5337662	4.740869681		0	0	0	0	0	0	0	0	0
11180969	I21A1	23777401	37532998	67	1	6.85	2.9	4	81.29411765	NA	NA	81.91428571	17.5	NA	97.08571429	132.6111111	0	1	0	0	0	0	0	0	0	0	4	1.085	0.725	7.45	9.15	146.5	12.25	9.3	104	140	4.978110599	1.605050421	326	0	0	0	0	0	1	1	1	0
11182724	I214	29940312	31220814	48	1	5.66	1.47	3	74.28	105.7096774	55.93548387	70.90322581	16.65384615	37.25833333	98.28	129.9	0	0	0	0	0	0	0	0	0	0	3	3.8	1.2	13.98	11.4	161.5	19.45	NA	104.5	138	4.414736842	1.484948227		0	0	0	0	0	0	0	1	0
11182822	41071	22951112	32744241	74	1	8.13	5.3	3	86.79310345	114.1428571	58.4	75.6	15.79411765	37.7225	95.72413793	176.5714286	1	0	0	1	0	1	0	0	0	0	8	161.98	64.08	1550.38	10.55	311.5	15.9	7.25	105.5	137.5	613.3371429	6.418914773		0	0	0	1	0	1	0	0	0
11183379	41071	20447874	31675734	45	1	4.58	1.76	3	91.19047619	105.0227273	60.52272727	70.86363636	19.20930233	36.685	94.93181818	131	0	0	0	0	0	0	0	0	0	0	2	49.4	74.1	1729	11	502	18.6	7.3	110	135	2593.5	7.860763594		0	0	0	0	0	0	0	1	0
11188427	41091	20410126	34807373	55	0	8.11	8.07	3	65.75	102.5357143	56.17857143	66.03571429	17.734375	NA	99.82758621	203.5	0	0	0	1	0	0	0	0	0	0	4	71.07	52.53	901.25	13.65	299.5	15.35	8.1	110.5	142.5	666.1413043	6.501501817	8	1	1	0	1	0	1	1	0	0
11190374	I2129	23643112	31573677	62	0	4.19	1.44	3	76.75	100.25	62.04166667	73.66666667	24.04166667	36.675	98.20833333	130	0	0	0	0	0	0	0	0	1	0	10	0.11	0.015	0.32	10.15	225	0.45	7.55	96.5	131.5	0.043636364	-3.131864448	376	0	0	0	0	0	1	0	0	0
11191438	41071	20179421	39793956	77	0	10.82	9.97	4	105.1612903	119.3333333	69.86666667	79.73333333	20.625	36.87	95.16129032	362.5384615	1	0	0	1	0	1	0	1	0	0	12	0.63	0.42	19.74	11.45	206	20.95	8.55	98	131.5	13.16	2.577181926	109	0	0	0	1	1	0	0	1	0
11192169	I214	26793173	39467910	78	1	7.72	1.76	3	68.88235294	98.11111111	51.96296296	62.14814815	22.5	36.85222222	95.17647059	109	1	0	0	0	1	0	0	0	1	0	13	0.54	0.53	11.265	10.1	230.5	11.95	8.25	101.5	136	11.05638889	2.403008441	32	0	1	0	0	0	0	0	1	0
11194776	41072	24945821	38848710	54	0	11.71	5.7	4	60.69230769	119.3461538	56.61538462	71.92	19.96296296	36.29666667	97.61538462	134.4	1	0	0	1	0	1	0	1	0	0	8	90.09	30.3	786	7.5	223.5	8.75	8.35	105.5	143.5	264.3556444	5.577295334		0	0	0	1	0	0	0	0	0
11198895	41041	28383961	33216968	82	0	4.59	4.72	3	97.27272727	99.85714286	49.78571429	61.69767442	23.18181818	36.56833333	92.79069767	189.3333333	1	0	0	1	0	0	0	0	0	0	7	62.025	48.345	1629.77	8.7	568.5	17.5	7.2	105.5	136	1270.314077	7.147019454	5	1	1	0	0	0	1	0	0	0
11203019	41091	25542426	32561859	50	0	15.1	7.2	3	60.1875	112	67.23529412	76.77777778	23	36.93571429	95.3125	136.6666667	0	0	0	0	0	1	0	0	0	0	5	148.74	72.36	1108.18	8.25	233.5	11.45	7.95	115.5	143	539.1145946	6.289928154		0	0	0	1	0	1	0	1	0
11203208	41071	27967352	35441098	65	0	25.73	2.93	4	53.5	107.4230769	53.03846154	79.7037037	15	36.6588	98.30769231	147	1	0	0	0	0	1	0	1	0	0	9	98.28	31.98	645.84	8.15	157	7.65	9.65	93	135	210.1542857	5.347841955	355	0	0	0	0	0	0	0	1	0
11204646	41071	25807107	39530365	63	0	6.5	1.82	3	65.68	124.7142857	59.38095238	75.36363636	16.48	36.32714286	96.07692308	117.5714286	1	0	0	1	0	0	0	0	0	0	5	84.24	54.54	370.98	12.65	187	6.2	9.65	76.5	118.5	240.1857692	5.481412662	1426	0	0	0	0	0	1	0	0	0
11206298	I214	26561400	31418868	82	0	13.81	3.09	4	75.70833333	118.1451613	51.09677419	73.06451613	25.41666667	36.62166667	99	148.95	1	0	0	1	0	1	0	0	1	0	11	6.75	0.96	15.67	8.45	284	22.9	8.55	98	138.5	2.228622222	0.801383557	34	0	1	0	0	0	0	1	1	0
11206683	I214	25320758	36474851	40	1	6.93	4.52	4	84.15384615	127.5416667	86	98.625	16.34615385	37.05571429	97.07407407	159	0	0	0	0	0	0	0	0	0	0	2	0.78	0.52	13.97	12.75	196.5	11.8	9.45	104	139.5	9.313333333	2.231447065		0	0	0	0	0	1	0	1	0
11207853	41072	22757177	38213820	64	1	7.69	2.26	4	78.16666667	112.7878788	57.96969697	75.06060606	15.53333333	37.54857143	98.7	137.0909091	0	0	0	0	0	0	0	0	0	0	4	233.85	90.86	1029.63	11.05	219	14.1	8.75	104.5	137.5	400.0520924	5.99159477		0	0	0	0	0	1	0	1	0
11209060	I214	29609176	36204684	54	0	2.28	0.49	3	109.8333333	122.4545455	77.72727273	92.45454545	23.58333333	37.045	95.7	158	0	0	0	0	0	0	0	0	0	0	2	91.08	19.14	545.16	14.35	108.5	6.1	8.5	93.5	129	114.5626087	4.741121474		0	0	0	0	0	1	0	0	0
11209237	41011	22106798	37832875	81	0	8.91	2.9	3	93.48979592	97.0212766	54.5106383	64.34782609	17.78431373	37.175	96.62745098	104	0	0	0	0	0	0	0	0	1	0	7	160.13	38.19	444.88	10.3	239	8.25	7.85	113.5	141.5	106.1010879	4.664392299	647	0	0	0	0	0	0	0	0	0
11213912	41011	24932798	30918753	77	1	2.93	0.99	3	77.95833333	115.826087	64.69565217	76.56521739	17.08333333	36.566	95.79166667	103.8333333	0	0	0	0	0	1	0	0	0	0	8	144.32	57.245	515.135	10.3	158	6.85	8.3	104.5	134.5	204.3299825	5.319736248	923	0	0	0	0	0	1	0	0	0
11216370	I214	28466800	36952026	74	1	24.37	11.32	2	129.3928571	100.025641	56.53846154	69	24.74137931	37.655	94.28571429	150.7777778	0	0	1	0	0	1	0	0	1	0	13	1.13	0.56	7.33	12.3	513	17.45	8.05	97.5	131	3.632566372	1.289939388	25	1	1	0	1	0	1	0	1	0
11217287	I214	29229569	33508770	66	1	4.72	2.08	3	79.11111111	124	68.875	80.76666667	20.92592593	34.9	96.92592593	129.9047619	0	1	0	0	1	0	0	0	0	0	6	1.12	0.09	8.29	10.35	155	13.25	NA	103	134	0.666160714	-0.406224325		0	0	0	0	0	1	0	1	0
11221989	41071	24641272	39764632	58	1	11.09	5.17	4	92.91891892	101.5405405	57.2972973	70.40789474	17.72972973	NA	97.54054054	120.5	1	0	0	0	0	0	0	0	0	0	4	275.6	42.4	1547.6	10.1	157.5	16.95	NA	105	139	238.0923077	5.472658446		0	0	0	0	0	1	0	1	0
11225343	41072	29261314	32336718	80	0	9.69	1.93	3	73	137.6875	34.375	77.25	20.12195122	36.74428571	98.61111111	98.33333333	1	0	1	1	0	1	0	0	0	0	8	98.8	36.4	485.55	10.85	128.5	6.85	8.4	103	136	178.8868421	5.186753439		0	0	0	0	1	1	1	1	0
11226194	41071	24922551	36319779	83	1	16.43	2.61	3	74.93548387	115.2	62.86666667	74	25.140625	38.34461538	95.61290323	105.3333333	1	0	0	0	0	0	0	0	0	0	6	87.5	69.35	533.15	11.6	96.5	7.45	7.55	100	136.5	422.5594571	6.046330164		0	0	0	0	0	1	1	1	1
11231587	41011	26074381	30051943	91	1	2.5	0.74	3	82.11764706	113.7058824	60.23529412	72.52941176	16.05882353	36.5	97.76470588	163	0	0	0	0	0	0	0	0	0	0	5	64.73	32.945	604.41	11.45	153.5	7.05	8.6	105.5	137.5	307.6206929	5.728867507		0	0	0	0	0	1	1	1	0
11233081	41011	20055820	30162054	56	1	9.14	3.96	4	55.56	124	68.4	88.84	18.06	37.78	99.6	162.4285714	0	1	1	0	0	0	0	0	0	0	5	107.64	121.44	1144.02	13.8	230.5	12.35	7.85	103	136	1290.689231	7.162931642		0	0	0	0	0	1	0	1	0
11236474	41072	23673007	39450911	38	0	3.94	2.04	2	90.19230769	119.875	68.625	80.875	12.96153846	36.33285714	100	337.5416667	1	1	0	0	0	1	0	0	0	0	5	530.95	62.16	1981.35	8.35	677	18.85	9.15	97.5	129	231.9629268	5.446577561	1578	0	0	0	0	0	1	0	0	0
11239784	I214	28008296	31525169	73	1	6.89	3.4	3	95.86363636	138	74.81818182	89.77272727	25.65909091	37.04833333	94.09090909	261.5	1	1	0	0	0	1	0	1	0	0	11	0.97	1.06	22.19	12.3	189	23.55	8.9	101	140.5	24.24886598	3.188369853		0	0	0	1	0	0	0	1	0
11239795	I214	25145570	30291704	86	1	4.62	4.58	4	78.75862069	128.8857143	70	92.15277778	16.56666667	34.35	99.72413793	111	0	0	1	0	0	0	0	1	0	0	9	0.72	0.56	8.54	7.9	278.5	9.45	9.3	99.5	137.5	6.642222222	1.89344658	78	0	1	0	1	0	0	0	1	1
11243340	I214	28881967	32374950	73	0	8.81	5.39	4	79.23076923	124.75	65.5	79.91666667	21.03846154	36.89	96.07692308	110.75	0	0	0	0	0	1	0	0	0	0	5	476.15	37.38	363.12	7.95	202.5	8.1	7.7	109	141	28.50661682	3.35013623		0	0	0	0	0	1	0	0	0
11245254	41021	25600737	33454659	66	0	2.8	0.89	4	72.48148148	107.875	57.70833333	69.20833333	18.37037037	36.89714286	95.30769231	203.1428571	0	0	0	0	0	1	0	0	0	0	5	124.11	20.16	475.65	11.35	289.5	6.7	8.35	101	134	77.26294416	4.347214464		0	0	0	0	0	1	0	1	0
11245665	I214	24955858	30946059	62	0	0.61	0.32	3	97.27272727	127.75	61.375	79.75	26.88888889	36.78	96.1	291	1	1	0	0	0	1	0	0	0	0	8	1.29	1.16	8.97	8.25	317	9.4	8.45	105.5	140	8.066046512	2.087663463		0	0	0	0	0	0	0	1	0
11247575	41071	27600572	32417468	85	1	15.8	4.06	3	62.70833333	151.3333333	52.70833333	77.29166667	17.48076923	36.945	98.625	234.75	0	1	0	0	0	1	0	1	0	0	9	150.42	38.64	1188.18	8.85	159	12.05	8.6	109.5	143	305.2205505	5.721034632		0	0	0	1	0	0	0	0	0
11250588	I2109	26364335	35061993	54	1	2.7	1.42	3	65.54285714	107.030303	59.39393939	69.90909091	17.85714286	36.68285714	96.97142857	129	0	0	0	0	0	0	0	0	0	0	3	0.93	0.28	8.96	12.85	199	11	8.45	101	135	2.697634409	0.992375244		0	0	0	0	0	1	0	1	0
11252145	I214	25502750	32632456	63	1	10.86	1.1	4	94.81081081	107.2830189	52.54716981	69.33962264	19.48648649	36.70571429	96.75675676	115.9444444	0	0	0	0	0	0	0	0	0	0	5	1.04	0.65	10.48	8.05	208.5	12.35	7.7	107	137	6.55	1.87946505		0	0	0	0	0	1	0	1	0
11256178	I214	29624420	36154702	46	0	2.28	0.47	3	72.8	127.1666667	83.61111111	96.5	17.05	36.87	98.1	94	0	0	0	0	0	0	0	1	0	0	4	2.83	0.97	9.13	12.95	266.5	11.35	8.9	104	139	3.129363958	1.140829775		0	0	0	0	0	0	0	1	0
11257841	41071	24447059	39361235	78	0	10.15	4.36	3	91.41666667	110.4166667	64.25	74.54	16.34	36.57625	98.52	165.5	1	0	0	0	0	1	0	1	0	0	10	107.38	40.12	1024.24	10.85	265.5	10.1	8.25	106.5	143	382.6830769	5.947207171	1710	0	0	0	1	0	0	0	0	1
11260062	41071	22946541	38079415	81	0	5.77	2.85	3	56	124.6956522	63.13043478	77.95652174	18.5	36.498	96.73684211	254.8571429	1	0	0	1	1	1	0	1	0	0	11	128.25	45.6	770.45	13.7	257.5	8.9	9.25	94.5	131	273.9377778	5.612900992		0	0	0	0	0	0	1	1	0
11264212	41071	23446559	38912610	57	0	41.56	41.56	3	86.25	113.5925926	50	66.44444444	13.60344828	37.562	95.60714286	118.4444444	0	0	0	0	0	0	0	0	0	0	2	167.81	29.1	745.93	8.7	307	8.65	8.3	107.5	146.5	129.3520231	4.862537549		0	0	0	1	0	0	0	0	0
11265445	I214	29050348	36868997	60	1	6.09	2.21	4	90.19230769	119.5769231	69.07692308	83.65384615	16.88461538	36.57	95.19230769	144.9166667	0	0	0	0	0	1	0	0	0	0	5	2.02	0.29	5.92	13.15	137.5	7.15	7.9	100.5	135	0.84990099	-0.162635419		0	0	0	0	0	0	0	1	0
11267994	I213	25316426	37692322	74	1	10.72	4.85	3	67.17391304	146.25	80.8	99.2	22.43478261	36.98166667	96.43478261	93.25	0	0	1	0	0	0	1	0	0	0	8	2.84	0.51	3.53	13.6	204	7.1	8.8	101	138	0.633908451	-0.455850734		0	0	0	0	0	1	0	1	1
11268128	I214	23054339	34816050	32	1	7.95	1.07	2	85.45945946	109.4651163	72.53488372	84.44186047	18.05128205	36.60555556	99.4137931	115.0588235	0	0	0	0	0	0	0	0	0	0	1	2.31	0.42	7.23	11.35	191.5	11.35	NA	102	132	1.314545455	0.273490944		0	0	0	0	0	1	0	1	0
11270748	I21A1	21320661	35940404	69	1	14.89	0.56	3	101.1666667	122.25	81	93.25	20	36.9175	98.75	137	1	0	0	1	0	0	0	0	0	0	6	0.76	1.395	12	5.6	285.5	13.7	7.85	101	137	22.02631579	3.092237911		0	0	0	0	0	0	0	0	0
11271481	I214	24968745	37589313	87	0	6.48	2.55	3	129.6551724	96.51724138	57.51724138	69.27586207	20.82758621	37.08636364	95.68965517	99	0	0	0	0	0	0	0	1	1	1	12	0.73	0.55	4.92	8	129	7.25	8	107	137	3.706849315	1.310182275		0	0	0	0	0	0	0	0	0
11272213	41072	26753259	34166184	72	0	14.31	14.34	2	101.9444444	124.5714286	69.94285714	82.37142857	17.73611111	37.19666667	97.17647059	146	0	0	0	0	0	0	1	0	0	0	8	275.47	58.68	1224.13	8	274	17.4	8.8	114	148	260.7614201	5.56360589	14	1	1	0	1	0	1	0	1	0
11273035	41071	26814090	36360444	76	1	2.81	2.01	3	59.61538462	141.16	71.16	88.56	15.53846154	36.768	96.625	168	0	0	0	0	0	1	0	1	0	0	9	113.9	33.5	505.85	11.6	225	6.15	8.8	102	140	148.7794118	5.002464751	1565	0	0	0	0	0	0	0	1	0
11273115	41011	24898994	35113785	49	0	20.46	9.6	4	105.8695652	111.7142857	66.38095238	77.04761905	25	36.92	96.2173913	108	1	1	1	0	0	0	1	0	0	0	7	116.96	38.08	1177.76	8.85	335	12.55	7.55	105.5	139	383.4567442	5.949226822		0	0	0	1	0	1	0	1	0
11278868	I214	26715843	36684528	91	0	7.05	0.42	3	71.92307692	107	55.45454545	70.90909091	19.84615385	36.76	95.5	111	1	0	0	0	0	0	0	1	0	0	8	0.31	0.78	8.13	7.75	210.5	8.05	8.4	99	140	20.45612903	3.018282546	196	0	0	0	1	0	0	0	1	0
11280419	I2119	25290309	34777495	79	1	3.02	1.15	3	52.7037037	122.4615385	63.53846154	80.30769231	20.65384615	36.6	97.92307692	177.75	0	0	0	0	0	1	0	0	0	0	6	2.87	1.34	6.49	11.05	233.5	11.5	7.65	105	137.5	3.030174216	1.108620115	6	1	1	0	0	0	1	0	1	0
11281155	41071	20089585	34300128	85	1	10.55	8.79	3	NA	NA	NA	NA	NA	NA	NA	163.6666667	1	1	0	1	0	0	0	0	0	0	8	141.93	36.48	363.66	9.75	224	7	9.35	96.5	137.5	93.47084337	4.537649552	71	0	1	0	0	0	1	0	1	0
11281603	I214	25891316	32249723	56	0	21.04	2.31	3	67.79166667	97.70833333	52.75	66.04166667	17.1	36.77666667	99.70833333	161.6666667	1	0	0	1	0	1	0	1	0	0	10	1.965	0.875	7.015	8.85	313.5	10.05	7.6	95	132	3.123727735	1.139027076	150	0	0	0	1	0	0	1	0	0
11285165	41071	26699499	33052942	72	1	23.09	2.19	3	77.33333333	152.6	51.2	75.96	14.55555556	36.24857143	94.92592593	140.5	1	0	0	1	0	0	0	1	0	0	8	22.22	24.24	959.5	10	177.5	12.4	9.65	108	145	1046.727273	6.953423692	617	0	0	0	0	0	0	0	1	0
11285534	I21A1	24903714	31146980	81	0	7.87	1.66	2	81.03846154	119.48	51.8	66.5	19.2037037	38.53333333	98.46153846	193.6	0	0	0	0	0	1	0	1	0	0	10	3.05	1.14	7.68	9	131.5	9.2	8.8	92.5	133	2.870557377	1.054506219		0	0	0	1	1	0	0	0	0
11287875	I21A1	27566773	39812452	74	1	10.62	1.25	2	84.52173913	114.2	57.96	73.84	19.04347826	36.978	97.43478261	120.0789474	1	0	0	1	0	0	0	1	0	0	9	3.19	1.12	13.85	9.8	143.5	16.75	8.4	108	137	4.862695925	1.581593001		0	0	0	0	0	0	0	1	0
11288587	I214	21813345	35832710	76	1	1.83	0.85	3	111.6956522	64.5	41.5	53.45454545	31.54761905	35.706875	80	115	1	0	0	0	0	1	0	1	0	0	10	1.77	1.18	14.47	8.1	343.5	24.5	8.7	94.5	143	9.646666667	2.266612433	2	1	1	0	1	0	0	1	0	0
11292424	41041	27128317	37288380	63	0	1.65	0.68	2	77.5	154.7857143	68.5	90	18.375	36.92	99.26666667	140	1	0	0	0	0	0	0	1	0	0	6	632.45	29.19	679.71	12.4	152	10.8	8.7	96	139.5	31.37123077	3.445891255	2872	0	0	0	0	0	0	0	1	0
11296318	41071	26765003	33868204	77	0	15.79	12.88	3	98.15384615	108.5833333	63.25	74.80555556	21.38461538	36.826	96.71794872	191.2142857	1	0	1	0	0	1	0	0	0	0	9	67.45	27.55	844.55	11.8	273.5	10.45	10	106	140.5	344.9570423	5.843419894	18	1	1	0	1	0	1	0	1	0
11296951	I214	23512517	35066547	45	1	8.72	0.88	4	70.0952381	120	68.05	83	16.3	36.498	99.5	123.3333333	0	0	0	0	0	1	0	1	0	1	9	1.45	1.11	14.18	7.45	276	16.6	6.3	103	138.5	10.85503448	2.38462898	36	0	1	0	0	0	0	0	0	0
11299572	I214	29990332	34413282	59	1	8.88	1.27	3	99.3125	109.5714286	65.68571429	79.57142857	17.04545455	36.76833333	97.875	132.7	0	0	0	1	0	0	0	0	0	0	4	3.15	0.24	11.64	12.1	132	14.95	7.9	102.5	138	0.886857143	-0.120071366		0	0	0	0	0	1	0	1	0
11304253	41011	23346584	34543082	63	0	4.02	4.19	4	79.07407407	121.1923077	59.30769231	79.46296296	19.71428571	36.35916667	99.74074074	126.05	1	1	0	1	0	0	0	1	0	0	10	87.61	30.915	550.835	8.9	128.5	7.85	8.6	104	136	194.3735193	5.269781665	4	1	1	0	1	0	0	0	0	0
11304959	41071	27600272	36159356	77	1	6.84	2.94	3	97.1025641	98.97142857	61.34285714	69.57142857	16.15384615	36.71333333	98.91891892	81	1	0	0	0	0	0	0	0	1	0	8	42.18	23.31	1037.85	9.4	193	9.5	7.85	111	142.5	573.5486842	6.351842823	152	0	0	1	0	0	1	0	1	0
11309330	41071	28783656	31759873	75	0	2.9	2.03	3	90.8	147.36	80.8	96.36	19.88461538	37.36428571	99.36	159.75	0	0	0	0	0	0	0	0	0	0	4	76.3	77.39	933.04	12.7	173.5	9.85	9.5	106.5	144.5	946.3691429	6.852632707	3	1	1	0	0	0	0	0	0	0
11312149	41031	20079808	36477055	56	1	3.02	0.83	3	82	129.8636364	86.54545455	97.40909091	15.29166667	36.87833333	96.54166667	203	0	0	0	0	0	1	0	0	0	0	4	126.48	41.85	748.65	13.25	200	8.45	8.45	102	136	247.7150735	5.512279189		0	0	0	0	0	0	0	1	0
11314845	41071	28607233	37818105	68	1	2.52	0.5	3	81.70588235	113.9375	58.9375	73.35294118	17.36842105	36.20333333	96.29411765	128.5	0	0	0	0	0	0	0	1	0	0	6	351.9	234.6	3284.4	11.15	442	30.5	7.8	91	135.5	2189.6	7.691474158		0	0	0	0	0	0	0	1	0
11315158	I214	28053691	35898147	63	1	6.01	1.3	3	73.60714286	111.2142857	49.71428571	64.85714286	16.32758621	NA	98.14285714	161.5789474	0	1	0	0	1	1	0	0	0	0	6	88.5	40.12	1038.4	11.75	106	11	8.1	106.5	136	470.7413333	6.154308757		0	0	0	0	0	1	1	1	0
11315296	41071	24817060	30708810	53	0	8.64	3.87	3	98.26923077	131.84	67.8	83	22.38461538	36.95333333	98.61538462	166.75	1	0	0	0	0	1	0	1	0	0	8	41.17	64.44	1662.91	8.55	315.5	15.15	7.7	108	142.5	2602.815652	7.864349081		0	0	0	0	0	0	0	1	0
11320011	41011	27172472	34962562	62	0	17.75	18.01	3	94.72222222	82.65384615	66.57692308	69.25581395	12.02173913	36.42	86.83333333	268.2962963	0	0	0	1	0	1	0	0	0	0	6	132.975	71.265	2486.005	10.7	140	26.15	7	110	136	1332.319205	7.194676466	18	1	1	0	1	0	1	0	1	0
11321257	41071	21322793	35860455	69	0	23.17	20.3	3	NA	NA	NA	NA	NA	NA	NA	135.5454545	1	0	0	0	0	1	0	0	0	0	6	239.58	43.56	1686.96	10.95	284	17.5	8.25	104.5	138	306.72	5.725935279		0	0	1	1	1	1	0	1	0
11322609	I214	23897472	34989291	68	1	0.29	0.24	3	89.14285714	129.8571429	75.57142857	87.85714286	19.42857143	36.89	93	277	0	0	0	0	0	1	0	0	0	0	4	70.84	35.42	1429.12	15.5	207	13.75	9.1	103.5	139	714.56	6.571666969		0	0	0	0	0	1	0	1	0
11322921	41071	23136081	39233846	67	1	7.67	4.93	3	86.5	102.7777778	50.88888889	84.92307692	22.9375	37.275	97.12	149.7692308	0	0	0	0	0	0	0	0	0	0	4	201.81	51.15	611.94	9.25	225	13.85	NA	107.5	140.5	155.1	5.04407007		0	0	0	0	0	0	0	1	0
11323975	I214	20694436	33051502	64	1	7.7	1.55	3	67.67647059	111.4852941	52.63235294	69.88235294	16.98529412	36.516	99.12903226	129.7647059	0	0	0	0	0	1	0	0	0	0	6	1.74	0.49	8.41	10.7	120.5	12.05	NA	104.5	136.5	2.368333333	0.862186473		0	0	0	0	0	1	0	1	0
11325169	I213	21433185	31878690	61	0	9.22	2.45	3	83.71428571	148.4814815	58	88.61111111	17.48214286	37.5	97.28571429	235.1111111	0	0	0	0	0	1	0	1	0	0	7	15.39	17.01	776.79	9	130	12	8.1	98.5	134.5	858.5573684	6.755253502	1564	0	0	0	1	0	0	0	0	1
11327015	I21A1	20959548	34000037	80	1	47.08	7	3	105.037037	132.8	57.64	80.54166667	18.73076923	36.82714286	97.5	198.5	0	0	0	0	0	1	0	0	0	0	8	0.78	1.28	13.57	10.65	113.5	14.05	8	99.5	137	22.26871795	3.103182911	1023	0	0	0	1	0	1	0	1	1
11331917	41011	23456409	36909182	88	0	1.23	1.24	3	87.08333333	97.77777778	65.11111111	72.55555556	18.66666667	36.585	95.125	357.5	0	0	0	0	0	1	0	1	0	0	8	378.78	50.29	599.2	13.75	174.5	11.35	9.8	107	141.5	79.55480226	4.376446121	1	1	1	0	0	0	0	0	0	0
11340067	I214	24158629	31598874	74	1	8.2	6.05	3	90.25	146.7058824	81.74	104.76	19.97727273	37.01714286	94.88636364	166.6	1	0	1	0	1	0	1	0	0	0	10	0.87	0.57	6.53	13.25	234.5	11.55	8.15	106.5	138	4.278275862	1.453550092		0	0	0	1	0	0	0	1	0
11340246	41071	22345963	32951361	58	0	9.66	1.97	4	74.03703704	101.9285714	58.39285714	71.89285714	15.39285714	36.65269231	98.85714286	231.1428571	1	0	0	1	0	1	0	0	0	0	8	35.5	28	420	8.25	172.5	4.8	8.6	101	136.5	331.2676056	5.802926525	321	0	0	0	0	0	0	0	0	0
11341016	I214	20630593	32226768	69	1	53.84	3.03	4	81.1875	107.84375	54.09375	70.6875	16.86538462	36.092	99.15384615	132.3333333	1	0	0	0	0	1	0	1	0	0	9	2.05	0.73	17.37	8	200	26.2	NA	114.5	140.5	6.185414634	1.822194042		0	0	0	1	0	0	0	1	0
11344335	I214	29609275	38153293	52	1	5.19	3.21	3	72.91176471	126.8636364	51.09090909	70.84090909	23.22727273	NA	99	134	1	0	0	0	0	1	0	1	0	0	8	0.81	0.44	8.25	8.7	87.5	8.55	NA	111.5	138.5	4.481481481	1.49995368	1708	0	0	0	0	0	1	1	0	0
11344441	41021	21997339	30483219	91	0	3.4	1.36	3	79.44736842	128	53.23529412	70.97058824	16.13157895	35.80285714	96.02702703	125	0	1	0	0	0	0	0	1	0	0	7	154.07	63.21	2607.06	10.3	229.5	31.8	8.8	105	139.5	1069.593448	6.975033901	1638	0	0	0	0	0	0	0	1	0
11348046	41071	28257678	30942847	74	1	2.58	0.65	3	80.36363636	113.6666667	57.5	71.44444444	18.19047619	36.7225	95	148	0	0	1	1	0	0	0	0	0	0	8	167.7	70.95	1909.2	10.2	208	21.5	9.4	101	138	807.7384615	6.69423832		0	0	0	0	0	1	0	1	0
11348907	41071	24524153	30016014	76	1	10.11	1.32	3	77.15384615	117.05	65.275	83.87209302	18.97435897	37.28571429	95.39473684	140.5	1	1	0	0	0	0	0	0	0	0	7	125.47	88.065	1279.175	13.65	186.5	15.05	8.95	103.5	137.5	897.8285357	6.79997911	1692	0	0	0	0	0	1	0	1	0
11350319	41071	21528820	36677105	53	1	9.8	4.58	4	94.6	135.5	73.28571429	88.60714286	19.86666667	37.35583333	99.17241379	209.6590909	0	1	0	0	1	1	0	1	0	0	9	137.61	59.77	1185.67	9.05	468.5	15.4	9	91	132.5	514.9879798	6.24414356	454	0	0	0	0	0	0	0	1	0
11357684	I214	28158383	38929622	69	1	10.71	5.16	3	87.13793103	103.7931034	57.51724138	72.75862069	18.66666667	36.34285714	95.16666667	163.1666667	1	0	0	0	0	1	0	0	0	0	7	4.78	0.47	5.87	9.5	135	12.1	8.45	105	141	0.577175732	-0.549608497		0	0	0	1	0	0	0	1	0
11357979	I214	22528764	32039595	73	0	16.92	1.39	4	88.18518519	129	62.18518519	85.7037037	19.08928571	36.398	97.44444444	133.25	0	0	1	1	0	1	0	0	0	0	8	1.69	0.24	8.99	8.05	156	12.85	NA	105	134	1.276686391	0.244267964		0	0	0	0	0	1	0	1	0
11360891	I21A1	22429517	32354505	76	1	14.97	10.92	3	100.32	96.75	59.34615385	70.5	30.76	38.27636364	94.92	206.75	1	0	0	0	0	0	0	1	0	0	8	66.35	61.705	1373.935	13.75	176	16.15	8.3	102.5	136.5	1277.749196	7.152855369	1129	0	0	0	0	1	0	0	1	0
11365728	I214	26672829	31264210	58	1	4.64	1.03	3	76.79166667	109.48	54.88	70.88	16.35416667	36.9425	96.5	145.7142857	0	0	0	0	0	1	0	0	0	0	4	3.57	0.5	12.3	10.3	188	14.95	NA	105	140	1.722689076	0.543886486		0	0	0	0	0	1	0	1	0
11366148	I21A1	28310283	31290984	91	0	9.73	2.67	2	81.4	119.173913	66.39130435	78.86956522	23.4	36.69666667	96.24	132.6666667	1	0	0	0	0	0	0	1	0	0	7	1.4	0.54	10.23	9.1	158	11.2	8.25	102	140	3.945857143	1.372666204		0	0	0	0	0	0	0	1	1
11372029	41071	21001433	37781968	78	1	10.02	1.16	3	79.84615385	105.04	47.08	64.64	17.23913043	36.62166667	96.14814815	132.5555556	0	1	1	0	0	0	0	0	0	0	7	183.6	89.76	1740.12	13.3	196.5	15.7	9.35	106	139	850.7253333	6.746089319		0	0	1	0	0	1	0	1	0
11372986	41071	28135061	35586845	81	1	4.96	1.2	3	69.09090909	91.32258065	47.25806452	57.5483871	15.3030303	36.588	96.96666667	135.6666667	1	0	0	0	0	0	0	0	0	0	6	133.38	22.8	391.02	11.6	213	6.95	8.6	105.5	139	66.84102564	4.202317048	773	0	0	0	0	0	1	0	0	0
11374486	41071	23112869	35647824	73	1	12.92	12.04	4	78.38461538	108.2307692	56.66666667	75.1025641	18.45	37.36	98.97435897	232.0740741	1	0	0	0	0	1	0	0	0	0	7	148.5	148.5	1950.75	13.8	189.5	18.15	9.65	102	135	1950.75	7.575969193	13	1	1	0	1	1	1	0	1	0
11376285	I2119	24148520	31270670	24	1	1.7	1.67	3	54.46666667	125.8214286	63.42857143	81.39285714	16.53333333	36.89	97.68965517	97.5	0	0	0	0	0	0	0	1	0	0	3	3.06	0.98	6.21	15.5	228.5	10.3	9.7	105	142.5	1.988823529	0.687543273		0	0	0	0	0	1	0	1	0
11378357	41041	26715602	39822659	91	1	3.21	1.15	3	69.16666667	109.4	69.56	79.04	17.16666667	36.5975	97.72222222	95	0	1	0	0	0	0	0	0	0	0	6	116.92	38.71	612.25	10.5	276.5	8.75	8.5	102	136.5	202.7043919	5.31174872	1701	0	0	1	0	0	1	0	1	0
11381573	41071	23569700	36217514	72	0	8.85	1.29	3	87.68965517	124.7833333	55.31666667	76.8	20	36.80666667	97.20689655	136.9375	0	1	0	0	0	1	0	0	0	0	7	232.4	28	1111.6	10.25	217.5	15.05	8.4	105.5	139	133.9277108	4.897300183		0	0	0	0	0	0	1	1	0
11382142	I214	27102829	35414640	62	1	6.94	1.28	3	77.58666667	95.44848485	59.10909091	71.08484848	17.34210526	37.07347826	98.8	121.2352941	0	1	0	0	0	0	0	0	0	0	5	2.09	0.16	9.79	10.35	208	13.75	NA	106.5	137	0.749473684	-0.288384073		0	0	0	0	0	1	0	1	0
11385992	I21A1	23133441	30668232	75	1	17.35	4.34	4	81.27586207	108.4814815	58.44444444	69.55555556	17.96551724	37.18428571	97.79310345	67	1	0	0	1	0	0	0	1	1	0	10	0.485	0.03	0.52	6.45	48.5	1.05	7.45	102.5	138	0.032164948	-3.436877977	93	0	0	0	1	0	0	0	0	0
11387260	41011	21213731	35840639	69	0	13.74	9.9	3	87.71134021	102.1808511	64.53191489	75.57291667	22.38636364	37.54384615	98.6375	164	0	0	1	1	0	0	0	0	0	0	6	56.4	62.04	1283.1	10	233.5	13.4	7.65	113	145.5	1411.41	7.252344484	244	0	0	0	1	0	1	0	1	0
11389801	I2119	28171818	33132370	57	0	15.5	2.98	3	70.54166667	107	78	87	20.91666667	36.47166667	95.47826087	179.2857143	1	0	0	1	0	0	0	0	0	0	6	2.175	1.5	21.235	12.6	272.5	25.7	8.55	105.5	141	14.64482759	2.684087207		0	0	0	1	0	0	0	1	0
11391858	I2109	27556058	34553182	41	1	3.91	1.77	2	83.68	130.2083333	73.91666667	85.66666667	22.75	37.0275	97.8	128.75	0	0	0	0	0	0	0	0	0	0	2	1.78	0.55	15.05	15.2	336.5	17	9.2	102	140	4.650280899	1.536927626		0	0	0	0	1	0	1	1	0
11402910	41071	23375177	32560705	60	0	14.84	3.84	3	72.61538462	108.3809524	62.42857143	78.51724138	26.11111111	37.27272727	95.57692308	117.8	1	0	0	1	0	0	0	0	0	0	7	79.2	14.4	597.6	11.05	245	7.7	8.25	110	144.5	108.6545455	4.688173542	15	1	1	0	0	0	0	0	1	1
11405181	41071	24030936	38807813	59	1	0.66	0.15	3	72.5	142.25	82	97	16.75	36.78	93.5	238	0	1	1	0	0	1	0	0	0	0	6	340.4	62.56	499.56	16.1	212.5	8.7	8.5	100.5	136	91.81102703	4.519732411		0	0	0	0	0	1	0	1	1
11412102	I214	21553611	35684196	56	1	5.68	1.9	2	93.30769231	148.4090909	67.86363636	88.04545455	16.65384615	36.92375	96.5	102.5714286	1	0	0	0	0	1	0	1	0	0	9	3.01	1.03	5.65	6.95	179	8.85	8.8	99	140.5	1.933388704	0.659274269		0	0	0	0	0	0	0	0	0
11417242	41071	29307193	34000550	68	1	12.78	1.28	3	88.54901961	109.9807692	55.67307692	71.51923077	20.07843137	36.57333333	96.33333333	121.9090909	0	0	1	1	0	1	0	0	0	0	8	191.77	58.89	1230.65	13.3	127	16.2	9	102.5	136	377.9161417	5.934672324		0	0	0	0	0	1	0	1	0
11422163	41071	24755033	30567715	69	0	13.92	1.73	4	87.15686275	110.2291667	68.57291667	80.64583333	21.50980392	36.62714286	96.47058824	172.7142857	1	0	0	0	0	1	0	0	0	0	6	186.25	44.7	1236.7	11.85	333.5	13.6	8.85	92.5	132	296.808	5.693085465		0	0	0	0	1	1	0	1	1
11429121	41071	25179006	34180005	69	1	9.79	4.61	3	76.53846154	121.5714286	60.85714286	78.42857143	14.09210526	36.69571429	97.44736842	182.2	1	1	1	0	0	1	0	1	0	0	12	5.61	1.49	9.08	10.4	197.5	17.15	9.2	100.5	141.5	2.411622103	0.880299593		0	0	0	0	0	0	0	1	0
11429454	I213	25308983	39091567	75	1	10.75	5.25	3	79.73913043	105.5333333	49.58333333	66.23333333	24.06521739	36.90125	99.04545455	132.1	0	0	0	0	0	0	0	0	0	0	5	2.27	0.51	6.74	8.35	130	11.8	7.9	107	139	1.514273128	0.41493554		0	0	0	0	0	1	0	1	0
11429667	I214	22490311	34424765	84	1	12.85	4.16	3	61.90322581	114.5806452	39.90322581	59.58064516	19.96969697	36.27966667	97.65625	133.1578947	1	0	1	0	0	1	0	0	1	0	11	1.36	0.23	12.3	7.7	159.5	15.5	8.1	106.5	136	2.080147059	0.732438593		0	0	0	0	0	0	1	1	0
11431792	41071	23267514	38753945	79	0	15.91	6.94	3	68.84	120.04	54.48	71.56	16.16071429	36.48	95.96	127.7	0	0	1	0	0	0	0	0	0	0	6	105.19	14.74	540.02	8.65	89	9	8	110	139.5	75.67159236	4.326402824		0	0	1	0	0	1	0	0	0
11433416	I21A1	29130896	36834149	91	0	15.81	9.55	4	97.24590164	162.625	78.35416667	101.6041667	22.91803279	37.40428571	97.7704918	179	0	0	1	0	0	0	1	0	0	0	8	1.8	0.98	5.83	11.85	210.5	11.35	8.4	106	140	3.174111111	1.155027628		0	0	0	0	0	1	0	1	1
11435126	41071	21380778	31884823	55	1	7.92	1.74	3	83.54054054	152.1714286	84.54285714	100.4857143	17.71428571	36.124	95.18181818	216.0833333	1	0	0	0	0	1	0	1	0	0	8	193.455	35.165	715.035	14.35	146.5	10.9	9.25	103.5	138.5	129.9744425	4.867337835		0	0	0	0	0	0	0	1	0
11436600	41071	27981586	39147546	63	1	4.75	2.8	3	95.54166667	132.0869565	65.91304348	82.30434783	17.64	36.83142857	98.08333333	186.4259259	0	1	0	0	0	1	0	0	0	0	7	69.01	15.45	938.33	12.55	329.5	10.7	8.25	94.5	132	210.0738806	5.347459281		0	0	1	0	0	1	0	1	0
11438336	41071	29503954	37925650	59	0	2.6	1.43	4	82.36	112.2857143	51.85714286	67.17391304	17.15	36.22142857	98	403.6428571	1	0	0	0	0	1	0	1	0	0	8	97.98	8.28	572.7	9.2	182	6.9	8.7	96	138	48.3971831	3.879441612	53	0	1	0	0	0	0	0	1	1
11439927	I214	23639754	30739278	89	0	6.7	6.28	3	62.5	111.9	48.9	62.66666667	14.54166667	36.644	97.89473684	171.4	1	0	1	0	0	1	0	1	0	0	10	0.93	0.54	8.89	10.45	152.5	8.95	8.75	102.5	137	5.161935484	1.641311603	6	1	1	0	0	0	0	0	1	0
11440245	41071	27263167	32839767	91	0	4.92	0.76	2	60.33333333	108.9411765	58.35294118	69.82352941	17.94444444	36.6	96.2	111	1	0	0	0	0	0	0	1	0	0	7	166.6	57.8	1446.7	12.95	381	15.2	8	95.5	132.5	501.9163265	6.218433426	255	0	0	0	0	0	0	0	0	0
11452424	I21A1	29655529	34633695	86	1	2.8	2.88	1	68.77272727	119.1818182	45.86363636	66.22727273	23.82608696	37.034	95.81818182	103.5	0	0	0	1	0	0	0	0	0	0	6	1.17	0.94	4.15	10.4	128	7.7	7.4	109	145	3.334188034	1.204229182	3	1	1	1	1	0	1	0	0	0
11452644	41071	29901909	35689867	78	1	9.58	4.53	3	83.43333333	101.8	54.53333333	71.63333333	25.41935484	36.13375	98.5862069	168.6666667	1	1	0	0	0	1	0	0	0	1	12	296	185	1184	7.95	76	20.05	8.4	99.5	138.5	740	6.606650186	9	1	1	0	1	0	1	0	0	0
11456224	41042	27262722	33947864	60	1	3.2	1.23	2	92.58333333	110.3043478	72.39130435	80.43478261	22.33333333	36.62	98.91666667	292.8333333	0	0	0	0	0	1	0	0	0	0	5	89.6	22.4	685.6	11.9	47.5	7.1	9.1	97.5	135	171.4	5.144000006		0	0	1	0	0	0	0	1	0
11458612	I214	25123179	37624293	63	1	14.58	3.3	3	87.5	113.3666667	62.1	79.53333333	22.64516129	37.11	93.92	114.1111111	1	0	0	1	0	1	0	0	0	0	7	1.36	0.34	8.18	10.35	106	9.2	9.1	103	138	2.045	0.715397789		0	0	0	0	0	0	0	1	0
11459825	I214	23814565	37552826	71	0	9.22	1.38	1	90	147.7826087	65.69565217	84.7826087	21.65384615	36.72285714	96.88461538	186.75	1	0	0	0	0	1	0	1	0	0	10	1.96	1.04	7.2	7.65	122	9.1	8	104	144	3.820408163	1.340357266		0	0	0	1	0	0	0	1	1
11466140	I2102	26877857	32640656	67	1	19.68	0.22	3	110.1666667	108.5555556	80.55555556	90.98148148	19.83333333	36.97	96.33333333	153	1	0	0	0	0	1	0	0	0	0	7	3.07	1.54	17.13	10.25	168.5	17.35	7.75	108.5	137.5	8.592899023	2.150936167		0	0	0	0	0	0	0	1	0
11467523	41072	21817770	34220976	89	1	2.15	2.6	3	83.52	115	69.28	80.2	19.42	36.266	98.36	76.66666667	1	0	0	1	1	0	0	1	0	0	9	177.54	54.3	663.24	9.55	165.5	9	8.5	100	142.5	202.8496789	5.312465207	2	1	1	0	1	0	0	0	0	0
11467756	I21A1	25496951	37446094	86	1	13.8	1.06	3	53.23333333	105.3103448	49.06896552	65.89655172	19.66666667	36.47857143	96.43333333	163.3333333	1	0	0	1	0	0	0	1	0	0	9	0.16	0.32	8.3	7.7	163.5	8.85	8.6	109.5	143.5	16.6	2.809402695	448	0	0	0	1	0	0	0	0	0
11469894	I213	24025293	36773884	57	0	8.73	1.24	4	97.03571429	118.0714286	57.85714286	75.71428571	15.74137931	36.77833333	96.96428571	169.5769231	0	0	0	1	0	1	0	0	0	0	6	2.75	0.45	9.67	10.85	161.5	11.85	8.9	105	137.5	1.582363636	0.458919702		0	0	0	0	0	0	0	1	0
11473993	I214	25720138	31407622	57	1	4.69	0.62	3	81.95238095	126.4705882	58.23529412	73.29411765	19.85714286	36.75888889	98.0952381	161.3333333	0	0	0	0	0	1	0	0	0	0	4	134.67	32.83	494.46	7.7	205	5.95	8.25	104	137	120.54	4.791981648		0	0	0	0	0	1	0	0	0
11475817	41071	22347656	35960324	51	1	5.63	1.28	3	90.2	109	56.05	72.75	18.92857143	37.04647059	99.28571429	135.4545455	0	0	0	0	0	1	0	1	0	0	7	4.29	0.55	7.56	9.45	129.5	10.35	8.2	106	139	0.969230769	-0.031252544		0	0	0	0	0	0	0	1	0
11478474	41041	22019698	35461265	76	0	3.9	2.99	3	75.44	120.2727273	54.68181818	68.7826087	22	37.17428571	95.77777778	233.6	0	0	0	0	0	1	0	0	0	0	6	193.11	76.93	1295.25	13.45	197.5	15.15	8.8	100	133.5	515.9939024	6.246094948	3214	0	0	0	0	0	1	1	1	0
11480447	I21A1	25077417	31676984	79	1	5.94	0.95	3	80.17647059	116.6666667	51.66666667	69.25	16.52777778	36.522	97.94117647	125.875	0	0	0	0	0	1	0	0	0	0	6	2.14	0.48	8.52	9.5	155.5	14.4	8.2	109	140.5	1.911028037	0.647641337	1173	0	0	0	0	0	1	0	1	0
11482036	41072	21480008	39708088	84	0	7.86	2.86	3	91.61290323	129.8837209	51.95348837	71.22727273	22.91935484	37.19375	95.88709677	158.2	0	0	0	0	1	0	0	0	0	0	6	28.82	75.98	2496.86	11.35	294	22.35	8.1	102.5	135.5	6582.630909	8.792189779		0	0	0	0	0	1	0	0	0
11482603	41071	26568659	31295254	79	1	12.09	0.86	3	76	97.72727273	60.45454545	69.84210526	16.09090909	35.634	97.25	95.75	1	0	1	0	0	1	0	0	0	0	8	116.19	33.165	334.44	11.8	210.5	4.95	8.4	102.5	134	95.46176607	4.558725812	12	1	1	0	0	0	1	0	1	0
11484339	41072	29255259	37153717	55	1	9.26	1.26	3	77	111.2826087	64.17391304	79.52173913	13.5	36.76	98.09090909	165.6842105	0	1	0	0	0	0	0	0	0	0	4	291.81	59.64	1733.82	12.65	204	20.15	8.4	105	137	354.3573723	5.87030593		0	0	0	0	1	0	0	1	0
11485993	I21A1	29398936	38510098	71	0	22.82	3.12	2	68.8	101.5172414	44.89655172	58.37931034	17.53333333	36.88071429	99.16666667	305.0714286	0	1	0	0	0	1	0	1	0	0	9	2.03	1.48	13.03	7.25	252.5	18.95	7.8	97.5	128	9.499704433	2.251260686		0	0	0	0	0	0	0	1	0
11490051	I214	21825674	30180865	88	1	7.04	2.15	3	78.76923077	89.5	53	66.28571429	16.21153846	37.24857143	96.38461538	131.75	1	0	0	1	0	0	0	0	1	0	9	55.77	1.28	6.41	11.1	116	64.1	8.8	103	139	0.147118523	-1.916516742		0	0	0	1	0	0	0	0	0
11491583	I214	28868643	34725102	66	0	8.97	9.04	3	61	112.6410256	48.30769231	65.38461538	18.62	37.33428571	97.28	178.5714286	1	0	0	0	0	1	0	0	0	0	6	1.16	0.5	14.85	7.5	350	13.95	8.05	100.5	140	6.400862069	1.85643268	9	1	1	0	1	0	0	0	0	0
11493909	I214	22048764	30652081	81	0	6.64	1.74	2	102.3846154	118.875	58.54166667	72.65217391	22.32	37.13166667	96.03846154	142	0	0	0	0	1	0	0	0	0	0	5	135.78	45.92	1985.96	8.6	319.5	21.8	6.8	105.5	139	671.6400295	6.509722527	1671	0	0	0	0	0	1	0	0	0
11494721	I214	20058998	31808499	75	0	7.01	3.31	4	69	120.2105263	52.28947368	69.47368421	21.36111111	36.71666667	95.83333333	153.6296296	0	0	0	0	0	1	0	0	0	0	6	1.61	0.21	5.28	8.65	114.5	9.85	8	106.5	139	0.688695652	-0.37295583		0	0	0	0	0	1	0	1	0
11496131	I214	25795006	35985792	65	1	5.7	3.6	3	71.81481481	107.4074074	63.03703704	73.2962963	17.06896552	38.21428571	97.7037037	120.6666667	1	0	0	1	0	0	0	0	0	0	6	41.4	17.1	835.2	12.25	441	9.6	7.6	109	136	344.973913	5.8434688	1942	0	0	1	1	0	1	0	1	0
11501869	41011	24501476	35623139	80	0	2.01	2.11	3	78.2	119.0512821	57.15384615	80.09756098	23.84	36.522	97.82608696	268.25	1	0	0	0	0	0	0	0	0	0	6	188.825	49.205	1015.055	13.45	111	13.45	8.05	103.5	138.5	264.5083081	5.577872661	2	1	1	0	0	0	1	0	0	0
11503970	I214	28557292	30014468	68	1	8.14	3.07	3	81.08	112.0416667	68.33333333	81.83333333	20.12	36.75833333	98.96	284.2222222	1	1	0	1	0	1	0	0	0	0	9	0.77	0.75	7.58	9.2	223.5	9.15	7.25	81	120	7.383116883	1.999195891	143	0	0	0	0	1	0	0	1	0
11506963	41071	25858162	35227066	81	0	10.62	1.88	3	87.13793103	110.0769231	65.26923077	75.73076923	17.44827586	36.40777778	98.48275862	140.25	1	0	1	1	0	1	1	1	0	0	13	130.68	53.46	750.42	8.4	218.5	11.2	8.7	107.5	141.5	306.99	5.726815174		0	0	0	0	0	0	1	0	0
11508679	41071	20568339	30062477	73	0	13.69	13.69	3	98.42307692	105.88	47.68	62.36	16.75	37.26142857	96.53846154	189	1	1	0	1	0	0	0	1	0	0	10	142.4	235.25	2846.05	11.55	1004.5	36.3	8.75	101	140.5	4701.778529	8.455696127		0	0	0	1	0	0	0	1	1
11509034	I214	28316086	34056842	47	0	4.7	0.14	4	107	119	77	96.5	22	36.78	92	109	0	0	0	0	0	0	0	0	0	0	2	7.625	1.085	20.095	10.95	123.5	21.15	8.15	108.5	141.5	2.859419672	1.050618692		0	0	0	0	0	0	0	1	0
11515700	41041	23613465	33465667	72	1	6.1	0.56	4	75.16666667	131.6315789	74.26315789	87.89473684	18.16666667	36.77666667	99	267	0	1	1	0	0	1	0	0	0	0	8	84.15	23.76	869.22	12.3	139	9.9	9.2	98	136	245.4268235	5.502998832	6	1	1	0	0	0	1	0	1	0
11516230	I21A1	21416254	33693326	50	0	15.98	8.87	3	65.28	104.1666667	57.14814815	75.12962963	21.88	36.454	94.68	175	0	1	0	0	0	0	0	0	0	0	3	1.61	1.15	19.06	13.3	199	18.2	8.6	105	139	13.61428571	2.611119662		0	0	0	1	0	1	0	0	1
11516270	I214	20486917	37749758	86	0	3.08	2.16	3	98.84375	101.28125	54.40625	69.9375	17.83333333	36.906	97.15625	136	1	1	0	0	0	0	0	0	0	0	7	0.96	0.46	9.63	8.25	234	11.3	7.7	108	138.5	4.614375	1.529176431		0	0	0	0	0	0	0	1	0
11521187	41071	22343119	39666697	67	1	2.28	0.39	3	62.82352941	112.9285714	70.64285714	80.35714286	16.52941176	36.78	95.3125	NA	0	0	0	0	0	0	0	0	0	0	4	220.92	40.32	558.6	13.65	215	8.1	8.55	102	138.5	101.9498099	4.624480632		0	0	1	0	0	0	0	1	0
11522541	41072	23958905	33115257	82	1	6.04	4.16	3	82.63333333	93.875	46.640625	60.95588235	21.7	36.20166667	95.58064516	113.25	1	0	0	0	0	0	0	1	0	0	8	113.25	182.4	3855.45	10.1	414.5	51.1	7.65	97	132.5	6209.57245	8.733847324	62	0	1	0	0	0	0	0	0	0
11525347	I214	26834651	31071668	49	0	1.6	1.57	3	86.06666667	134.7692308	77	93.53846154	17.4	36.68	97.83333333	269	0	0	1	0	0	1	0	0	0	0	3	1.71	0.59	5.47	12	276.5	8.95	8.6	97	133.5	1.887309942	0.635152504		0	0	0	0	0	1	0	0	1
11525470	41041	25952193	39326974	71	0	0.57	0.67	3	113.0588235	94.5625	52.625	61.125	27.55263158	36.89	94.66666667	89.5	1	0	1	1	0	1	0	0	1	0	11	146	21.9	430.7	10.4	222.5	6.55	7.6	112	141.5	64.605	4.168291807	1	1	1	0	1	0	1	0	0	0
11528474	I2109	29237308	34014673	55	1	6.06	2.18	4	67.38461538	100.8958333	71.10416667	81.52777778	16.96	36.71	97.72	131.3333333	0	0	0	0	0	0	0	0	0	0	3	0.8	0.44	14.07	12.4	218.5	14.45	8.6	105	137.5	7.7385	2.04620787		0	0	0	0	0	0	1	1	0
11530308	41011	23206500	36027087	56	0	5.14	2.07	1	79.88461538	95.85185185	60.62962963	76.80357143	17.5	36.67833333	96.46153846	159.4	1	0	0	0	1	1	0	0	0	0	7	1.39	0.61	5.82	12.4	211.5	9.5	8.65	103	139	2.554100719	0.937700193		0	0	0	0	0	0	0	1	0
11539653	41071	27183543	31894031	79	0	19.6	4.25	3	83.38461538	105.7407407	41.37037037	63.19230769	17.51785714	NA	99.03846154	142.4736842	0	0	0	0	0	0	0	0	0	0	5	105.3	45.9	1193.4	9.8	105.5	15.95	NA	104	135	520.2	6.254213353	46	0	1	0	0	0	1	0	1	0
11542052	I21A1	20654025	35942631	33	0	7.15	3.11	3	90.66666667	122.4	71.04	83.2	17.43333333	37.13571429	99.11111111	176.7777778	0	0	1	0	0	1	0	0	0	0	2	145.6	30.16	835.12	9.9	191	10.85	8.3	107.5	139.5	172.9891429	5.153228834	2190	0	0	0	0	0	1	0	0	1
11548762	I214	20651714	39869330	77	1	4.06	2.14	1	75.88888889	126.6857143	71.37142857	84.68571429	22.94444444	37.05666667	95.30555556	108	1	0	0	0	0	0	0	1	0	0	8	0.89	0.92	10.41	10.85	154	9.4	8.65	97.5	134	10.76089888	2.37591909		0	0	0	0	0	0	0	1	1
11549236	41071	24826728	39269839	82	0	2.67	0.78	3	71.45	109.2631579	47.57894737	62.2	16	37.424	97.55	128	0	0	0	0	0	0	0	0	0	0	4	103.53	59.5	1017.45	10.9	201.5	9.7	8.3	103.5	137.5	584.7413793	6.371169663		0	0	0	0	0	0	0	0	0
11551024	I21A1	26594429	32748004	41	1	44.28	9.71	3	83.1827957	92.37931034	58.91954023	66.82758621	21.35483871	36.815	95	109.6666667	1	0	1	0	0	0	1	1	0	0	9	0.15	0.05	1.28	9.95	134.5	3.5	7.5	89.5	130.5	0.426666667	-0.851752211	1055	0	0	0	1	0	0	0	1	0
11554620	I21A1	21813898	31322677	62	0	8.79	5.9	3	125.8	98.27586207	67.44827586	74.24137931	22.43333333	36.70857143	96.9	212.4	1	0	0	1	0	1	0	0	0	0	6	144.8	26.32	303.92	9.3	240	4.9	8.65	101.5	136.5	55.24291713	4.011740135		0	0	0	0	0	1	1	1	0
11556854	I21A1	26893075	30981192	75	1	10.8	6.53	4	50.60869565	110.7083333	61.95833333	81	19.66666667	36.65714286	97.73913043	166.1428571	0	0	0	0	0	0	0	0	0	0	5	0.92	1.11	17.88	13.2	144	21.95	7.75	114.5	145	21.5726087	3.071424394		0	0	0	1	0	0	0	0	0
11557186	I21A1	22752628	35469955	72	1	11.78	11.81	2	98.72222222	102.030303	62.33333333	71.27272727	22.61111111	36.779	95.69444444	105.8	1	0	0	0	0	0	0	0	0	1	10	0.42	1.52	13.28	10.3	72.5	17.25	7.55	98.5	134.5	48.06095238	3.872470047	11	1	1	0	1	0	0	0	0	0
11558942	I21A1	24509205	31255985	79	1	21.25	10.57	2	70	101.5833333	61.58333333	74.04347826	26.6875	37.42375	95.30434783	126.2	1	0	0	1	0	0	0	1	0	0	8	1.9	1.3	32.26	10.7	289	35.5	8.8	99.5	143	22.07263158	3.094338451		0	0	0	1	0	0	0	1	0
11563804	I214	26573359	35662650	58	1	8.97	3.03	3	82.46153846	123.7916667	72.16666667	87.58333333	16.80769231	36.85363636	96.80769231	87.5	0	1	0	0	0	0	0	0	0	0	4	1.58	0.53	12.3	8.75	344	11.55	8.35	104.5	139	4.125949367	1.417296143		0	0	0	0	0	1	0	0	0
11564045	I214	27081037	33606601	71	0	7.68	2.52	3	77.8	102.9393939	51.15151515	67	18.19230769	NA	97.38461538	112	0	0	0	1	0	0	0	1	0	0	8	1.12	0.99	9.84	10	128.5	14.6	8.3	108	141	8.697857143	2.16307669		0	0	0	0	0	0	0	1	0
11564354	41071	29902545	32894770	80	0	6.37	2.12	4	93.62962963	130.5925926	65.03703704	86.77777778	17.74074074	36.73	97.59259259	282.0357143	1	0	0	1	0	1	0	1	0	0	10	178.6	39.48	717.22	8.4	34.5	7	8.25	94	124	158.5433684	5.066028174	1000	0	0	0	0	0	1	0	0	0
11565803	41071	24948228	32029765	46	1	10.95	5.14	3	78.76	114.84	51.32	67.76	17.95652174	36.9	98.72	115.0555556	0	0	0	0	1	1	0	1	0	0	7	168.75	12.75	554.25	10.85	151	7.5	NA	110.5	139.5	41.87666667	3.73472879		0	0	0	0	0	0	0	0	0
11566520	I2119	26412205	35968492	52	1	3.54	1.63	3	64.93333333	122.9722222	77.05555556	97.37837838	17.03333333	37.0975	96.66666667	119.5	1	1	0	0	0	0	0	0	0	0	5	1.71	0.6	7.83	14.35	219.5	12	8.6	101.5	138.5	2.747368421	1.010643516		0	0	0	0	0	0	0	1	0
11567529	I21A1	21232911	30980027	87	0	9.23	1.51	3	89.48	110	63.36	77.16	23.52	36.61857143	95.44	107	1	0	0	0	1	0	0	0	0	0	7	1.72	1.29	14.74	11.55	185	15.65	8.3	102.5	140.5	11.055	2.402882814	247	0	0	0	1	0	0	1	0	0
11569042	41082	21252944	34196344	61	1	5.07	2.98	3	78.425	101.8888889	59.61111111	69.22222222	21.975	37.04235294	95.05	167.8571429	1	0	0	1	0	0	0	0	0	0	6	75.315	22.055	1428.935	8.65	436.5	15.3	8.1	106	137.5	418.4446847	6.036544706		0	0	0	0	1	0	1	0	0
11569093	41071	26359683	30172516	72	0	14.75	4.02	2	99.48148148	129.25	79.04166667	92.29166667	26.26785714	36.625	97.22222222	235.9655172	0	0	0	1	0	1	0	0	0	0	8	114.735	52.02	1105.62	11.35	608.5	12.7	7.75	104.5	134.5	501.2799268	6.217164681	206	0	0	0	0	0	1	1	1	1
11570162	41041	25361762	38774199	67	0	53.77	0.57	3	80.03333333	91.25	58.29166667	65.17391304	19.2	36.695	98.53846154	290	0	1	0	0	0	0	0	0	0	0	5	140.4	29.25	472.55	10.6	262.5	9.25	NA	114.5	144	98.44791667	4.589527644	404	0	0	0	0	0	1	0	1	0
11571443	41071	28234202	32442390	51	0	2.65	0.87	3	71.57142857	111.047619	54	67	18	36.578	97.66666667	101	0	0	0	0	0	0	0	0	0	0	3	361.92	81.78	1256.28	12.3	333	16.95	8.1	108	140.5	283.8709615	5.648519774		0	0	0	0	0	0	0	1	0
11573149	41091	28752337	38995783	73	1	16.93	11.89	3	68.84	118.68	59.36	85.82692308	14.96	36.712	96.2	216.475	0	0	0	0	0	1	0	0	0	0	6	122.48	67.71	1014.66	9.25	279	12.1	8.35	105	141.5	560.9293648	6.329594988		0	0	0	1	0	1	0	1	0
11577197	I214	22728485	31606235	81	1	8.71	0.83	3	76.6	138.6086957	63.43478261	89.30434783	18.9	36.676	95.95	237	0	0	1	1	0	1	0	0	0	0	7	124.78	43.46	1146.655	8.2	205.5	13.55	8.25	106	140.5	399.371905	5.989893075	1121	0	0	0	0	0	1	0	0	0
11579016	I214	24011086	31552920	42	1	7.56	1.27	3	83.90909091	107.4545455	66.31818182	80.40909091	18.26086957	36.78833333	97.77272727	141.5555556	0	1	0	0	0	1	0	0	0	0	5	0.71	0.1	9.38	8.2	150	11.75	8.1	107	140	1.321126761	0.278484979		0	0	0	0	0	1	0	1	0
11579913	I2119	28453882	36202012	88	0	9.77	6.97	3	91.47222222	109.875	54.30769231	72.33653846	25.25	37.6796	96.13888889	149.75	1	0	0	0	0	0	0	1	0	0	8	1.32	1.16	13.86	8.35	203	20.4	8.25	105.5	136	12.18	2.499795262	323	0	0	0	0	0	0	0	1	0
11581121	I214	21253245	37864610	63	0	4.36	3.95	3	77.03846154	124.0178571	59.19642857	80.66071429	14.01785714	37.13714286	92.57692308	104	1	0	0	1	1	0	0	0	0	0	7	1.285	1.24	17.195	11.8	174	18.15	7.5	109.5	141.5	16.59284047	2.808971305	5	1	1	0	1	0	0	0	1	0
11581298	I2119	27683447	30675859	66	0	5.21	2.16	2	54.71428571	100.3846154	47.61538462	60.03846154	21	36.83166667	97.69230769	197.5	1	0	0	0	0	1	0	1	0	0	10	212.76	47.52	812.16	9	155	9.15	8.55	104	137.5	181.3961421	5.20068327		0	0	0	0	0	0	0	0	0
11582732	I214	29487322	30607424	64	1	4.09	0.91	1	72.13333333	158.2916667	81.58333333	99.79166667	19.8	36.456	97.56666667	115.1428571	1	0	0	0	0	1	0	1	0	0	9	1.39	0.81	4.1	8	221	6.5	8.4	85.5	117.5	2.389208633	0.870962195		0	0	0	0	0	0	0	1	0
11583740	I214	22722629	33110922	47	0	6.99	1.31	3	89.53846154	119.4	66.73333333	86.63333333	17.73076923	36.69714286	99.15384615	121.7391304	0	0	0	0	0	0	0	0	0	0	2	2.93	0.49	18.17	10.05	202	18.85	NA	105.5	134	3.038668942	1.111419572		0	0	0	0	0	1	0	1	0
11589465	I21A1	23838325	38790981	78	1	4.78	4.98	4	79.69491525	119.0746269	47.80597015	64.59677419	23.15	36.47	89.66129032	198.6	1	0	0	0	0	0	0	0	0	0	6	2.495	0.45	3.74	11.3	132	7.3	10.05	109	144	0.674549098	-0.393710814	5	1	1	0	0	1	0	0	1	0
11590638	41021	22264877	31601830	58	1	3.29	1.28	3	67.125	112.125	67.5	77.70833333	17.08333333	36.47	96.86956522	132.6666667	1	0	0	0	0	0	0	0	0	0	4	195.3	45	638.1	15.4	274.5	10.5	8.85	103.5	138.5	147.0276498	4.990620663		0	0	0	0	0	1	0	1	0
11592373	I214	23933003	36227721	68	1	19.62	8.96	3	70.28571429	121.1428571	51.60714286	74.78571429	19.39285714	36.75428571	94.40740741	210.5	1	1	0	0	0	1	0	1	0	0	10	1.3	1.71	9.9	10.05	204.5	15.75	8.55	96	132	13.02230769	2.566663863	19	1	1	1	1	1	0	0	0	0
11592968	I214	25912922	33445309	59	1	16.15	7.29	2	93	105.8571429	79.2	87.42857143	26.36842105	37.67857143	99.47058824	322.826087	1	0	1	0	0	1	0	0	0	0	5	2.235	0.865	10.865	11.55	110.5	15.2	8	116.5	151.5	4.205022371	1.436279614		0	0	0	1	0	1	0	1	0
11594544	41072	20431911	30782638	71	0	7.81	3.67	2	72.22222222	112.4	54.46666667	71.7	21.46296296	36.81857143	98.88461538	217.6666667	1	0	0	0	0	1	0	1	0	0	10	203.355	28.36	705.975	8.9	446.5	9.55	8.6	103.5	137.5	98.45566128	4.589606308		0	0	0	1	0	0	0	1	1
11594609	I21A1	28992088	35691097	84	0	3.38	4.38	3	66.22580645	111.7419355	73.43333333	82.63333333	21.74193548	36.50666667	97.03225806	96	1	0	0	0	0	0	0	0	0	0	6	0.26	0.52	8.69	9.6	126	12.05	6.4	113	144.5	17.38	2.85532012	3	1	1	0	1	0	0	0	1	0
11597768	41011	23844240	37959088	64	1	1.6	1.6	3	67.91304348	131.1363636	80.90909091	92.45454545	15.26086957	36.79	96.73913043	115.5	1	0	0	0	0	0	0	0	0	0	5	242.12	61.86	771.68	14.2	201.5	11.1	9.1	105	139	197.1589493	5.284010253		0	0	0	0	0	0	0	1	0
11600157	41071	21942766	30251890	75	0	10.35	3.87	3	101.0769231	104.1481481	41.22222222	60.92592593	26.88461538	37.92444444	95.30769231	126.25	1	0	0	0	0	0	0	0	0	0	5	192.27	29.58	641.19	10.2	190	8.7	7.6	103	138	98.64461538	4.591523648	400	0	0	1	0	0	1	0	0	0
11602538	I214	20284387	32202349	91	0	3.56	2.63	3	72.4	159.92	77.68	100.76	20.4	36.85166667	94.56	194.25	0	0	0	0	0	1	0	1	0	0	8	1.61	0.81	8.32	9.9	177	10.1	9.9	107	139	4.185838509	1.431707045	311	0	0	0	0	0	0	0	0	0
11602863	41072	28874487	38431014	59	0	2.47	1.28	3	74.30769231	115.25	72.41666667	82.66666667	19.30769231	37.04	96.23076923	130	0	0	0	0	0	0	0	0	0	0	3	218.08	35.96	883.92	12.5	334.5	11.6	9.3	103.5	141.5	145.752766	4.981911802		0	0	0	0	0	0	0	1	0
11605027	I21A1	28735920	31438123	59	1	29.26	6.32	2	121.3478261	107.75	69.67857143	81.83928571	28.14583333	36.9805	96.2173913	261.2857143	1	0	0	0	0	1	0	1	0	0	9	0.325	0.29	4.555	11.2	68.5	15.25	7.9	99.5	141.5	4.064461538	1.402281271		0	0	0	1	0	0	0	0	0
11605342	I214	21051339	36049540	83	0	3.53	0.43	3	64.2	103.4	45.6	63.3	24.3	36.77666667	93.7	216	0	0	0	0	0	1	0	0	0	0	5	0.92	0.41	13.82	12.1	264	16.8	8.7	95.5	134	6.158913043	1.817900308		0	0	0	0	0	1	0	1	0
11613444	41072	20915347	37806073	75	1	13.23	3.39	2	114.7179487	110.9677419	61.67741935	73.1	18.43333333	37.80368421	99.8	148.8	0	0	0	0	0	1	0	1	1	0	15	31.8	63.6	2544	8.5	141.5	23.55	8.3	104	136	5088	8.534640105	58	0	1	0	0	0	0	0	1	0
11617629	41012	27409048	30946989	60	1	44.05	33.41	3	107.9259259	79.84615385	53.07692308	58.53846154	23.96296296	36.73625	95.37037037	113	1	0	0	0	0	0	0	0	0	0	5	184.6	25.56	492.03	10.85	160	7.2	8.7	106.5	138.5	68.12723077	4.221376998		0	0	0	1	0	1	0	1	0
11620095	I214	25331153	37091951	78	1	8.81	1.44	3	86.92857143	110.5333333	48.26666667	65.86666667	19.36666667	36.5444	98.03448276	128.6842105	0	1	1	1	0	0	0	0	0	0	8	3.15	0.39	12.05	8.9	135.5	10.55	9	101	132.5	1.491904762	0.400053667		0	0	0	0	1	0	1	1	0
11621493	I2111	22759687	34518880	45	1	3	0.97	3	74.6	101.3103448	61.51724138	70.4137931	15.10344828	36.835	96.75862069	93	1	0	0	0	0	0	0	0	0	0	3	2.54	0.63	10	14.5	190	12.1	8.7	104.5	140.5	2.480314961	0.908385552		0	0	0	0	0	0	0	1	0
11628624	I214	20917088	39646433	44	1	11.96	2.23	2	85.17391304	113.2173913	79.30434783	88.375	23.75	36.655	94.16666667	137.5	1	0	0	0	0	0	0	1	0	0	5	111	61.05	925.74	13.05	249.5	11.4	8.4	105.5	141.5	509.157	6.232756417		0	0	0	0	0	0	1	0	1
11637011	41071	29185819	32297397	42	0	5.26	1.94	2	100.7692308	117.9545455	50.54545455	66	18.69230769	37.94083333	97.94444444	109	0	0	0	0	0	0	0	0	1	0	7	1.476	70.52	1412.04	6.2	425	16.35	8.5	100.5	139.5	67464.13333	11.11935138	146	0	0	0	0	0	0	0	1	0
11639617	41071	22991473	36764754	71	1	3.24	1.37	3	104.8846154	142.04	74.48	90.64	19.84615385	36.83333333	93.44	244.0909091	1	0	0	0	0	1	0	1	0	0	10	151.2	61.6	1177.4	12.25	231	13.8	9.1	107	139.5	479.6814815	6.173122303	1944	0	0	1	0	0	0	0	1	0
11643115	41071	20492519	39337962	53	1	11.34	2.37	3	97.44	95.13636364	65.59090909	72.5	19.2	36.315	93.84	223.64	1	0	0	0	0	1	0	0	0	0	5	239.25	39.155	1215.275	13.2	253.5	15.05	8.9	100	135.5	198.8885794	5.292744765		0	0	0	0	0	0	0	1	0
11644495	41042	23673915	39336319	71	0	0.46	0.69	2	64.95454545	104.8571429	69.85714286	82.67857143	28	33.96	98.18181818	117.75	0	0	0	0	0	0	0	0	0	0	5	191.52	23.52	900.48	8.8	194	12.05	7.5	110	143	110.5852632	4.705786836	0	1	1	0	0	0	1	0	1	0
11644926	41051	24551627	37584755	91	0	0.71	0.79	3	86.3	89.875	54.75	63.8125	23.85	36.68333333	91.31578947	171	0	0	0	0	0	0	0	0	0	0	5	103.55	59.85	779	9.95	322	10.9	9.2	103.5	141	450.2477064	6.10979789	0	1	1	0	0	0	1	0	1	0
11645509	41091	24243040	31718413	83	1	1.72	1.66	3	79.46153846	104.4166667	43.56666667	59.51612903	16.9	36.07181818	99.73076923	227.7142857	1	0	0	1	0	1	0	1	0	0	10	276.8	536.65	2216.8	12.4	124	30.85	8.65	116	139	4297.853035	8.365870883	2	1	1	0	1	0	0	0	0	0
11646138	I213	23184540	37896294	38	1	9.62	7.67	3	70.60869565	140.4347826	88.34782609	103.6086957	18.13043478	36.65090909	95.875	113.4	0	0	0	0	0	0	0	0	0	0	0	0.83	0.81	8.84	15.2	249.5	10.45	9.2	103.5	141	8.626987952	2.154895424		0	0	0	0	0	0	0	0	0
11649378	41072	25934959	31206864	82	1	7.04	1.94	3	75.78571429	105.8666667	48.56666667	62.26666667	21.75757576	37.001	96.80645161	141.5	1	0	0	0	0	0	0	1	1	0	10	1.44	2.04	8.52	7.15	207	9	8.8	100.5	137	12.07	2.490723035	43	0	1	0	1	0	0	0	1	0
11649745	I2111	24415263	31540411	54	1	8.75	7.75	3	87.88461538	131.8461538	82.11538462	97.57692308	19.38461538	37.175	97.38461538	102	0	1	1	0	0	0	0	0	0	0	5	1.18	1.3	14.14	10.8	251	16.7	8.9	103	141	15.5779661	2.745857486		0	0	0	0	0	1	0	0	1
11651054	I214	27078841	39589257	78	1	9.64	2.35	4	71.07692308	110.4137931	49.31034483	68.86206897	16.71428571	36.66714286	98.74074074	126.92	0	0	0	0	0	1	0	0	0	0	6	2.93	0.33	8.94	8.95	184.5	13.05	9.2	106.5	140	1.006894198	0.006870542		0	0	0	0	0	1	0	1	0
11655439	I2109	20060353	31489806	72	1	5.74	2.99	4	68.79166667	104.4615385	51.84615385	74.4137931	21.75	37.56333333	98.2	153.4	0	0	0	0	0	0	0	0	0	0	5	2.44	1.77	9.86	15.5	233.5	16.9	8.2	101	140.5	7.152540984	1.967467676		0	0	0	0	0	1	0	1	0
11659054	I21A1	21553343	36023087	73	1	5.35	1.29	3	92	144	90.36	106.16	25.84	36.74166667	96.61538462	164	1	0	0	0	0	0	0	0	1	0	9	1	1.17	12.22	12.65	124	13.15	9.4	103	138.5	14.2974	2.660077703	171	0	0	0	1	0	0	0	1	0
11660450	I214	20252562	30835341	84	1	18.52	2.72	4	73.03846154	143.72	69.32	87.12	16.92307692	36.66	98.23076923	118.2857143	1	0	0	0	0	0	0	1	0	0	8	0.96	0.84	10.335	9.45	191	11.15	8.75	102.5	140.5	9.043125	2.202004801		0	0	0	0	0	0	0	1	1
11662344	41071	22978671	34469034	91	1	14.7	0.7	3	63.2	97.92857143	52.5	60.93333333	21	35.98	98.07142857	108	0	0	1	0	0	0	0	1	0	0	9	98.44	28.52	788.44	11.25	290	8.5	7.8	106	140.5	228.4265421	5.43121468	19	1	1	0	0	0	0	0	0	0
11663007	I21A1	25396217	33897134	78	1	7.69	0.89	3	84.89655172	147.56	72.72	94.52	16.20689655	36.62	96.51724138	217.5	1	0	1	0	0	1	1	0	1	0	17	0.5	0.76	11	11.5	228	10.9	9	102	137.5	16.72	2.816605608	209	0	0	1	0	0	0	0	1	1
11665040	41072	25326032	32322738	86	0	12.62	1.67	3	79.79166667	117.173913	59.13043478	72.72727273	21.95833333	36.36428571	98.04166667	114.5	0	0	0	0	0	1	0	1	1	0	11	104.03	30.3	864.56	8.8	225.5	9.5	8.85	108.5	142.5	251.8135922	5.5286891	52	0	1	0	0	1	0	0	1	0
11666315	41071	23911356	34279325	60	1	7.45	2.33	3	54.10344828	99.85185185	32.85185185	49.74074074	13.7	36.41428571	99.82758621	266	1	0	0	0	0	1	0	1	0	0	7	31.305	10.16	901.615	10.3	189	9.45	7.75	104.5	137.5	292.618061	5.678868213	2097	0	0	0	1	0	1	0	1	0
11669075	I21A1	22701290	31098095	44	1	3.3	3.8	3	93.88	127.4583333	73.04166667	85.45833333	17.66666667	37.09714286	95.96	92.5	0	0	0	0	0	0	0	0	0	0	1	185.3	69.76	806.6	9.7	153	10.9	8.3	107	139.5	303.6611765	5.715912529		0	0	0	0	0	0	0	0	0
11675381	41001	25505108	36291679	85	0	21.02	6.05	3	69.73913043	115.2	55.3	77.87654321	18.48	36.815	97.56	154	0	0	1	0	0	1	0	0	0	0	7	128.64	22.08	801.6	12.4	273.5	8.95	9.2	101	137.5	137.5880597	4.924264146	734	0	0	0	0	0	1	1	1	0
11675468	41071	29198197	31728234	54	1	8.44	3.27	3	90.77777778	125.3333333	65.85185185	86.5	19.68965517	36.778	99.37037037	132.7826087	0	0	0	0	0	1	0	1	0	0	7	2.66	0.76	15.2	11.6	180	14.7	9.7	101.5	135.5	4.342857143	1.468532459		0	0	0	0	0	0	0	0	0
11679839	41011	29636865	30021881	82	0	5.11	1.3	4	103.4230769	120.7916667	61.33333333	75.625	21.88461538	37.088	96.34615385	167.1666667	0	0	0	0	0	1	0	0	0	0	6	202.4	32.4	541.6	9.1	220.5	8	8.55	105.5	140.5	86.69881423	4.462440207		0	0	1	0	0	1	0	1	0
11682251	41091	23859716	38726470	75	0	3.93	1.85	2	60.68	118.2916667	67	79.16666667	14	36.15	99.5	155.7142857	0	0	1	0	0	1	0	0	0	0	7	241.86	46.98	557.67	13.7	112.5	8.2	9.05	132	163.5	108.3243885	4.685130322	436	0	0	0	0	0	1	0	1	0
11685699	41012	22852084	39139506	79	1	10.21	3.38	3	79.88888889	97.38709677	59.90322581	72.86666667	26.88888889	36.03142857	96.59259259	170.2857143	0	0	0	0	0	1	0	0	0	0	5	65.8	50.76	817.8	10.25	500	13.15	6.8	101.5	133.5	630.8742857	6.447106612	3136	0	0	0	0	0	1	0	1	0
11686352	I214	29563717	38442604	67	0	11.78	2.28	3	79.89285714	107.7419355	49.35483871	69.16129032	18.62068966	36.71592593	94.78571429	108.5454545	0	0	0	0	0	1	0	0	0	0	5	2.12	0.35	9.89	9	148.5	12.8	8.2	107	140	1.632783019	0.490285932		0	0	0	0	0	1	0	1	0
11686774	I21A1	26212411	32792076	61	1	14.49	1.1	3	139.2325581	98.76	67.48	81.28571429	16.80357143	36.665	86.52	233.5	0	0	0	0	0	1	0	0	0	1	9	2.17	1.78	19.915	8.9	115.5	24.15	8.3	94.5	129.5	16.33580645	2.793359413	15	1	1	0	1	0	0	0	0	0
11687274	41071	27030489	32776065	81	0	1.88	1.96	3	103.3695652	89.24444444	53.51111111	61.39130435	25.28888889	36.80666667	98.63043478	158.8333333	0	1	0	0	0	1	0	1	0	0	10	110.36	27.59	737.81	13.1	218	7.95	9.1	107	139.5	184.4525	5.217391978	2	1	1	0	0	0	0	0	1	0
11688994	41071	27393770	35892078	53	1	1.25	1.31	3	106.425	132.9534884	56.02325581	76.1627907	25.5952381	36.965	95.875	237.173913	0	1	0	0	0	1	0	0	0	0	7	230.35	105.69	2365.83	9.15	691	25.65	16.05	106	138.5	1085.498471	6.98979458	1	1	1	0	0	0	1	0	1	0
11696880	I21A1	29149362	35419815	89	1	12.24	2.89	3	90.20833333	111.3913043	55.2173913	69	23	36.744	96.04166667	126.75	1	0	0	0	0	1	0	1	0	0	10	2.81	1.72	11.08	12.15	187	15.45	8.5	105	139	6.782064057	1.914281489		0	0	0	1	0	0	0	1	0
11697485	41071	27949867	33671643	74	1	5.95	2.07	3	95.92307692	122.74	74.9	85.8	20.12	36.6375	96	133.5	0	0	0	0	0	0	0	0	0	0	11	114.95	15.4	414.7	10.15	302.5	5.65	8.85	104	139.5	55.55789474	4.017425625		0	0	0	0	0	1	0	0	0
11698002	I214	29144482	39746170	75	0	1.63	0.65	4	105.7692308	99.85714286	47.42857143	66.92857143	28.61538462	37.26666667	95.30769231	131	1	0	0	0	0	0	0	1	0	0	8	1	0.97	15.24	8.7	237	17.5	7.6	104	132	14.7828	2.693464343	2	1	1	0	0	0	0	0	1	0
11700470	41072	26722411	35841361	77	1	4.98	3	3	67.08333333	121.76	53.68	70.44	15.64285714	35.81714286	99.80769231	186.8333333	1	0	1	0	0	1	0	1	0	0	10	64.595	9.355	513.2	11.4	168.5	6.2	8.95	106.5	137	74.32442139	4.308439584		0	0	0	0	0	0	0	0	0
11701311	41072	22785683	38776203	78	0	0.92	1.11	3	72.44444444	159.3888889	58.94444444	84.16666667	18.125	36.9425	99.23809524	256	0	1	1	1	0	1	0	1	0	0	10	90.2	22.96	695.36	11.15	337	7.8	8.4	103.5	140	177.0007273	5.176153841	1	1	1	0	0	0	0	0	0	1
11703404	I21A1	27700642	34081158	65	0	9.6	4.56	4	91.07407407	125.7272727	62.23863636	78.06666667	23.92857143	37.08714286	94.81481481	259.5	0	0	0	0	1	1	0	1	0	0	8	2.29	1.83	41.59	11.05	301	40.5	8.95	105.5	139	33.23567686	3.503623903	974	0	0	0	1	0	0	0	0	0
11708108	41071	20935519	37904710	73	1	5.13	2.19	3	58.10344828	131.4814815	61.85185185	78.85185185	17.0862069	36.108	97.27586207	123	1	0	0	0	0	0	0	0	0	0	6	100.725	91.86	1203.96	14.85	162	14.05	8.2	103	140	1097.997176	7.001243051		0	0	0	0	0	1	0	1	0
11708407	I214	22215211	38794565	55	1	5.83	1.29	4	99.5862069	122.0689655	63.96551724	81.17241379	19	37.04333333	95	127.4210526	0	0	0	1	0	1	0	0	0	0	5	3.72	0.57	11	13.05	182.5	13.1	7.6	107	140	1.685483871	0.522052686		0	0	0	0	0	1	0	1	0
11710114	I214	22606791	35464690	82	0	17.76	7.32	3	85.77777778	118.3	38.93333333	63.36666667	18.5	36.59090909	95.44444444	160.9583333	0	1	1	0	0	1	0	1	0	0	11	4.56	1.41	16.12	9.2	93.5	16.1	8.85	107	144	4.984473684	1.606327818		0	0	0	1	0	0	0	1	0
11711020	I214	22050846	36657275	71	1	50.39	5.53	4	100.4482759	131.3214286	68.42857143	86	30.72413793	37.444375	95.75862069	152.5	1	0	0	0	0	0	0	0	1	0	8	1.88	0.21	7.73	5.4	18	22.5	8.05	100	137.5	0.863457447	-0.146810663	286	0	0	0	1	0	1	0	0	1
11713060	41071	21986375	30562036	68	0	52.28	6.54	4	82.18181818	97.39705882	62.26470588	73.08823529	21.42647059	38.21375	96	128	0	0	0	1	0	0	0	0	0	0	5	157.5	140	1452.5	13.25	151	18.85	7.75	111.5	142	1291.111111	7.163258453	53	0	1	0	1	0	1	1	1	0
11713970	41071	25598069	34275579	70	0	69.8	5.29	3	67.28846154	104.9537037	43.58333333	67.10377358	14.93137255	35.851	98.64705882	111.7666667	1	1	0	0	1	0	0	0	0	0	8	108.04	38.48	1327.56	9.9	211.5	15.3	7.7	115	142	472.829589	6.158735047	89	0	1	0	0	0	0	0	0	0
11714071	I21A1	25947199	39268747	85	0	0.71	0.28	3	68.875	145.6666667	57.33333333	80	17.125	36.56	97	330	0	0	1	0	0	1	0	1	0	0	8	134.96	40.32	370.16	11.2	270	5.6	8.9	104	139	110.5872199	4.70580453	1632	0	0	0	0	0	0	0	1	0
11720586	41071	29448817	31445595	86	1	1.52	1.45	3	87.33333333	108.6296296	61.66666667	71.26923077	17.28571429	36.422	96.91428571	115	0	0	0	0	0	0	0	0	0	0	5	180.96	45.82	328.28	13.25	181.5	5.9	10	111	141.5	83.12217949	4.420311567		0	0	0	0	0	0	0	1	0
11722400	I21A1	27834147	31632311	65	1	13.96	3.14	4	90.55263158	96.325	61	71.575	15.21052632	36.68	93.84848485	108.25	1	1	0	0	0	0	0	1	0	0	8	0.84	0.35	10.88	14.3	162.5	10.8	8.4	81	129.5	4.533333333	1.511457504		0	0	0	0	0	0	0	1	0
11724294	41071	27383035	30563600	79	1	13.48	0.42	4	92	123	67	86.14285714	20.21428571	36.92333333	95.28571429	160.5	1	0	0	0	0	0	0	0	0	0	6	130.67	80.55	1568.04	13	217	25.4	8.3	104.5	144	966.6	6.873784759	17	1	1	1	1	0	1	0	1	0
11725345	I214	21592243	36108847	74	1	18.11	10.06	4	91.8	115.7391304	56.60869565	70.56521739	18.2	37.045	99.44	76.4	0	0	0	1	0	0	0	0	1	0	8	2.08	0.76	15.88	9.9	328	16.3	8.4	106	137.5	5.802307692	1.758255716		0	0	0	1	0	0	0	0	0
11725389	I214	28102233	36425165	70	1	6.11	1.09	4	81.36	119.6923077	53.73076923	72.57692308	18.77777778	36.14	95.84615385	131.1818182	0	0	0	0	0	0	0	0	0	0	5	1.07	0.29	5.91	10.4	143	10.2	7.4	106.5	137	1.601775701	0.471112827		0	0	0	0	0	1	0	1	0
11729508	41071	24232717	30692905	85	0	7.59	2.75	3	94	95.84615385	54.5	63.73076923	18.19230769	36.85166667	96.26923077	156	1	0	0	0	0	0	0	0	0	0	5	82.8	14.4	543.6	12.4	169	11.75	7.6	108	142	94.53913043	4.549013827		0	0	0	0	0	1	1	1	0
11729569	41072	21063509	39717549	82	0	9.75	0.96	3	91.29166667	104.875	57.45833333	69.33333333	24.40384615	36.93571429	98.92	278.375	1	0	0	0	0	1	0	0	0	0	14	124.96	47.52	1580.48	8.15	403	17.55	8.4	100	136.5	601.0276056	6.398640866	66	0	1	0	0	0	1	0	1	0
11737152	I2129	29631682	35470629	62	1	7.69	1.71	3	70.42307692	115.4117647	64.05882353	79.04545455	19.2037037	37.11142857	99.56521739	121.1875	0	0	0	0	0	0	0	0	0	0	4	1.13	0.45	9.87	8.3	168	10.8	NA	98.5	131.5	3.930530973	1.368774525		0	0	0	0	0	1	0	1	0
11737268	41071	20044900	34053163	69	0	7.33	4.54	3	128.9642857	105.7857143	67.46428571	78.07142857	23.67857143	35.90666667	95.92857143	162.7142857	1	0	1	1	0	0	0	1	0	0	9	122.43	168.63	2014.32	11.3	447.5	20.9	8.45	101.5	143.5	2774.440755	7.928204476		0	0	0	1	0	0	0	0	0
11740057	41041	22800710	32280574	63	1	4.6	1.77	3	77.35714286	122.5	56.25	86.35	17.78571429	36.725	95.66666667	153.4	1	0	0	0	0	0	0	0	0	0	5	96.36	23.1	532.62	12.55	126.5	7.9	7.2	105.5	138	127.6828767	4.849549664		0	0	0	0	0	0	0	1	1
11740173	I214	26527736	39657226	68	0	4.47	2.24	3	103.24	104.5833333	63.04166667	72.66666667	23.6	37.01833333	92.64	346.6	1	1	0	1	0	1	0	0	1	0	10	0.845	0.995	22.825	10.15	368.5	25.1	9.4	91.5	134.5	26.87677515	3.291262536	102	0	0	0	0	0	1	1	1	1
11745291	41071	22270906	38121875	81	1	6.77	6.66	3	66.32352941	107.1428571	43.95238095	60.42857143	23.41428571	36.91833333	99.21212121	120	1	0	0	0	0	1	0	1	0	0	9	0.84	1.09	9.74	8.4	180.5	12.8	8.4	99	135	12.63880952	2.536772201	7	1	1	0	0	1	0	0	0	0
11746096	41072	23762829	31251562	85	1	5.76	1.89	3	96.66666667	121.28125	74.75	85.3125	26.69444444	35.88	95.8	278.5555556	1	0	0	1	0	1	0	0	0	0	8	107.2	20.8	1470.4	11.1	451.5	14.85	9.15	95.5	137	285.3014925	5.65354649	48	0	1	0	0	0	1	0	0	1
11747896	I214	21032652	31119765	61	1	7.16	0.14	3	71.75	130.25	66.25	83.75	16.25	36.89	95.5	137	1	0	0	0	0	1	0	0	0	0	6	1.39	0.14	6.67	9.45	185.5	6.7	NA	105	144	0.671798561	-0.397796744		0	0	0	1	0	0	0	1	0
11748285	41071	20882816	39435060	48	1	7.67	1.08	3	93.03125	104.9444444	62.05555556	74.72222222	17.859375	37.14	97.1875	117.8333333	0	0	0	1	0	0	0	0	0	0	3	288.92	51.26	1964.19	12.05	150.5	16.65	8.1	103.5	137	348.4853226	5.853596113		0	0	0	0	0	1	0	1	0
11751250	I214	27954417	30455080	55	1	23.26	19.86	3	85.08	104.6	58.96	72.6	20.84615385	NA	97.16	198.7	1	0	0	0	0	1	0	0	0	0	5	2.14	0.78	16.34	12.45	163.5	17.15	8.4	95.5	136.5	5.955700935	1.784348901	24	1	1	0	1	1	0	1	1	0
11753327	I21A1	29881051	39259067	68	1	6.37	5.37	3	100.0333333	105.016129	57	71.27419355	18.14516129	NA	98.33333333	125.4210526	1	0	0	1	0	0	0	0	0	0	5	258.3	58.8	1764	10.4	130	18.35	NA	111.5	143.5	401.5609756	5.995359391		0	0	0	0	0	0	0	1	0
11758268	41071	21575585	33819188	73	1	9.05	3.24	3	92.15384615	105.037037	63.03703704	77.81481481	20.84615385	36.38857143	98.19230769	179	0	0	0	0	0	0	0	0	1	0	11	26.3	65.3	1403.9	11.7	186	21.85	7.1	116	141.5	3485.728897	8.156432454	129	0	0	0	1	0	0	0	0	0
11761593	I214	25663231	31576701	57	1	7.96	1.03	3	66.65217391	112.75	61.75	86.25	17.8125	36.34647059	95.95652174	131.1111111	0	0	0	0	0	0	0	0	1	0	5	1.96	0.52	10.46	9.85	133	11.75	8.4	105	137	2.775102041	1.020687518		0	0	1	0	0	1	1	1	0
11763018	I214	24468405	33941474	57	1	7.76	2.33	3	79.43478261	119.4583333	58.625	75.41666667	18.68	NA	96.43478261	125.8571429	1	0	0	0	0	0	0	0	0	0	4	1.73	0.76	11.79	10.55	227	13.15	8.6	101.5	138	5.179421965	1.64469346		0	0	0	0	0	0	0	1	1
11766333	41071	20361893	35914263	54	0	5.08	3.23	3	101.9705882	110.0147059	57.14705882	72.25	20.16129032	37.0125	97.6	258.25	0	1	0	1	0	1	0	0	0	0	7	138.04	28.42	1859.48	11.15	271.5	21.15	8.05	104.5	135.5	382.8341176	5.947601782	1592	0	0	0	0	0	1	0	0	0
11768341	41071	24181858	39278390	72	1	2.82	0.94	4	79.68	111.12	60.08	77.48	21.125	36.50833333	89.6	114	0	0	0	1	0	0	0	0	0	0	6	93.01	47.39	891.16	13.75	182	10.5	8.55	107.5	141	454.0594818	6.118228207		0	0	1	0	0	1	0	1	0
11771928	I214	28233556	32027486	65	0	17.61	3.13	3	90.21428571	113.4642857	52.89285714	71	16.66129032	36.00363636	95.62068966	165.5	1	0	0	0	0	1	0	1	0	0	9	2.44	0.06	6.59	8.4	90	13.35	7.8	106.5	141.5	0.16204918	-1.819855408		0	0	0	0	0	0	0	1	0
11777223	41071	26304665	33636390	57	1	6	1.25	3	76.26666667	105.3870968	55.87096774	70.51612903	16.38709677	37	96.9	131.1111111	0	0	0	0	0	0	0	0	0	0	3	310.44	62.4	1165.32	10.05	173	16.95	8.5	110.5	141	234.2351759	5.456325636		0	0	0	0	0	0	1	1	0
11777691	I214	20447622	30734047	84	0	5.92	1.11	4	75.15384615	113.1785714	50.5	73.17857143	17.97916667	36.82777778	99.53846154	116.6428571	0	1	0	0	0	0	0	0	0	0	6	1.31	0.17	2.5	8.1	120	9.45	8.3	106.5	141	0.324427481	-1.125693247		0	0	0	0	0	1	0	1	0
11780377	41071	21523552	37130721	66	0	28.89	2.89	3	82.96153846	108.8076923	58.42307692	70.65384615	20.36	36.92142857	94.84	146.5	0	0	0	0	1	0	0	0	0	0	5	112.64	43.52	1121.28	10.55	235	11.75	9.65	105	136.5	433.2218182	6.071249879		0	0	0	0	0	1	0	1	0
11782532	I214	20288168	32912789	67	1	11.95	4.16	3	68.33333333	121.5357143	74.85714286	92.10714286	14.34	NA	98.84	142.8888889	1	0	0	0	0	0	0	0	0	0	5	0.95	1	23.4	14.75	164	18.2	8.55	107	139	24.63157895	3.204029317		0	0	0	1	0	1	0	1	1
11782912	41071	25340799	37824696	61	1	10.68	4.58	3	76.5	104.5	55.91666667	67.08333333	21.42857143	37.0425	97.14285714	130	0	1	0	1	0	0	0	1	0	0	8	107.1	51.17	961.52	12.45	203.5	10.7	7.75	100	141.5	459.3928889	6.129905811		0	0	0	0	0	0	0	1	0
11785231	I21A1	27889493	38616158	80	1	8.94	1.18	4	77.7826087	128.5384615	56.23076923	76.11538462	20.02083333	36.659375	98.43478261	139.1176471	0	0	0	0	0	0	0	0	0	0	5	0.59	0.54	7.72	10.85	98	12.2	7.4	107.5	140	7.065762712	1.955260967		0	0	0	0	0	1	1	1	0
11786916	41071	29721885	32421453	73	0	17.87	16.88	3	82.57142857	126.3461538	54	71.26923077	17.25	37.29666667	97.62962963	142.6666667	1	0	1	0	0	0	0	0	0	0	7	54.4	15.64	607.24	13.05	167.5	8.2	8	106	140.5	174.5815	5.162391681	104	0	0	1	1	0	1	0	0	1
11791996	41071	21896053	38392221	80	0	15.59	11.83	3	97.36363636	114.2857143	52.57142857	66.9047619	18	37.14428571	97.18181818	165.75	1	0	0	0	0	1	0	0	0	0	7	46.55	27.55	873.05	10.15	108.5	8.4	8.15	104.5	141.5	516.7030612	6.24746836	21	1	1	0	1	0	1	0	0	0
11792935	I2109	23596402	34702452	68	1	2.89	2.04	3	69.35714286	103.8	62	75.31034483	16.07142857	36.71714286	96.57894737	128.75	1	0	0	0	0	0	0	0	0	0	5	0.84	1.02	8.77	14.05	206	12.2	8.8	102.5	139.5	10.64928571	2.365492821		0	0	0	0	0	0	1	1	0
11794057	I21A1	27262368	38014420	71	0	0.65	0.6	3	71.13333333	102.6666667	69.46666667	80.26666667	14.26666667	37.21	96.33333333	92	0	0	0	0	0	0	0	0	0	0	5	1.13	0.44	4.26	10.9	169.5	6.5	7.7	113.5	145.5	1.658761062	0.506070975		0	0	0	0	0	0	0	0	0
11799303	I214	22319209	32117491	59	0	6.91	3.76	2	99.2962963	109.5185185	56.81481481	80.83928571	19.07142857	37.21851852	98.96	52747.57895	0	0	0	0	1	0	0	0	0	0	4	1.95	0.48	2.26	8.4	163.5	8	8.1	109.5	140	0.556307692	-0.586433734		0	0	0	0	0	1	0	1	0
11800620	41071	26343739	32642587	51	0	14.62	2.84	4	92.11538462	117	71.14285714	85.58823529	23.57692308	37.48625	96.52	138.8333333	1	0	0	1	0	0	0	0	0	0	6	97.98	35.19	554.07	14.4	95	7.2	7.8	102	139	198.9969718	5.293289608		0	0	0	0	0	1	0	0	0
11803068	I2109	24277388	31991733	39	1	3.23	1.45	3	83.14705882	124.6315789	80.63157895	93.52631579	19.64705882	36.544	97.97058824	130.5	1	0	0	0	0	0	0	0	0	0	2	3.13	0.89	8.29	14.8	298.5	11.05	9.7	101	138.5	2.357220447	0.857483148		0	0	0	0	0	0	0	1	0
11803864	41091	23482142	36788241	69	0	7.85	2.49	3	68.73076923	130.6	59.4	75.32	13.88461538	36.58571429	98.08333333	114.2857143	1	1	0	0	0	1	0	1	0	0	9	137.28	61.05	1279.32	9.1	187	15	9.3	90	132.5	568.9283654	6.343754531	197	0	0	0	0	0	0	0	1	1
11807789	41071	20916745	32823377	57	1	5.33	2.36	3	81	106.5769231	56.69230769	73.19230769	19.07407407	36.57333333	98.11538462	125.7857143	0	0	0	0	0	1	0	0	0	0	5	250.56	25.52	852.6	11.9	207	13.75	8	107.5	140.5	86.83888889	4.46405455		0	0	0	0	0	0	0	1	0
11807843	I21A1	28397513	36612179	77	1	13.46	10.72	2	75.71428571	141.2884615	65.78846154	89.53703704	14.34615385	37.455	100	169	0	0	0	1	0	1	0	0	0	0	6	161.7	73.5	794.85	10.85	155.5	9.7	8.1	109.5	140	361.2954545	5.889696057	2012	0	0	0	0	0	0	0	0	0
11808048	I214	27215584	39303125	60	1	7.84	1.29	4	71.82608696	120.3333333	66.79166667	84.04166667	17.54166667	36.62166667	96.45833333	122.0952381	0	1	0	0	0	1	0	0	0	0	6	2.26	0.47	9.78	13.15	230	13.1	NA	104.5	139	2.033893805	0.709952086		0	0	0	0	0	1	0	1	0
11810079	41071	27279120	38508091	67	1	12.02	1.09	3	79.82758621	113.8	55.5	74.13333333	16.46551724	36.52833333	99.34482759	123	0	0	0	0	0	1	0	0	0	0	5	155.52	42.12	1404.54	10.85	108.5	14.85	8.3	108	138.5	380.39625	5.941213473		0	0	0	0	0	1	0	1	0
11812923	41041	21151780	33128643	61	1	8.08	3.04	3	85.53571429	118.24	67.36	79.32	19.82142857	37.22727273	94	102	0	0	0	0	0	0	0	0	0	0	3	126.5	54.05	951.05	7.3	211.5	12.15	8.15	114	144	406.3577273	6.007233873		0	0	0	0	0	1	0	1	0
11816103	41071	23169347	39176294	81	0	1.38	0.77	3	76.66666667	126.9444444	50.83333333	69.11111111	20	36.878	97.14285714	134	1	0	0	0	0	0	0	0	0	0	5	0.95	1.33	6.94	11.5	293	9.5	9.5	100	136	9.716	2.273774011		0	0	0	0	0	0	0	1	0
11817234	I214	29166997	35481411	69	1	9.94	4.27	3	68.84	129	47.12	68.28	13.86	36.855	97.44	136.8333333	0	0	0	0	0	1	0	1	0	0	8	1.02	0.23	4.62	8.4	123.5	8.05	8.2	106.5	138	1.041764706	0.040916108		0	0	0	1	0	0	0	1	0
11818101	I21A1	24650524	34988733	44	1	18.53	9.23	4	60.51351351	106.9032258	60.5483871	71.12903226	17.19736842	37.15142857	97.64864865	198.3333333	1	0	0	1	0	0	0	0	0	0	4	0.71	1.27	11.225	9.45	243.5	15.5	8.85	103	138	20.07852113	2.999650643		0	0	0	1	0	1	0	0	0
11820189	I214	27456514	37299428	48	1	10.43	1.36	3	91.20689655	115.6969697	61.90909091	75.63636364	18.48275862	36.60428571	95.17857143	127.4	0	0	0	0	0	0	0	0	0	0	2	2.27	0.6	13.07	11.45	289.5	17	8.4	105	136	3.454625551	1.239714072		0	0	0	0	0	1	0	1	0
11821803	41081	22320750	31297519	60	0	13.46	1.55	3	81.8125	114.6388889	62.98611111	80.28378378	16.60606061	37.13285714	97.3125	149.1666667	0	1	1	1	0	0	1	0	0	0	9	308	136	1937.6	10.1	552.5	22.85	7.65	104	134.5	855.5636364	6.751760476		0	0	0	0	0	1	0	0	1
11825070	I214	24345872	38770689	83	0	5.71	3.07	4	92.04166667	108.25	54.625	72.66666667	21.13461538	NA	97.36	139.4782609	1	0	0	0	0	1	0	0	0	0	7	2.62	1.09	30.98	12	118	36.05	NA	108.5	140.5	12.88862595	2.556345213		0	0	0	0	0	0	1	1	0
11825462	41071	21690511	33280090	58	1	30.62	1.42	3	99.5	119.0869565	69.91304348	80.47826087	15.91666667	36.54375	95.375	98	1	0	0	0	0	0	0	1	1	0	12	135.8	97	1687.8	7.6	56.5	15.95	7.95	93.5	133	1205.571429	7.094708948	1770	0	0	0	0	0	0	0	0	0
11827275	41071	22155631	35849385	75	1	4.78	4.78	3	68.73076923	136.5416667	62.25	79.86956522	19.38461538	36.73285714	96.52380952	109	1	0	0	1	0	0	0	1	0	0	8	161.84	29.58	466.82	12.1	136.5	6.8	8.4	105.5	139.5	85.32214286	4.446434009		0	0	0	0	1	0	0	1	0
11835262	41071	27630344	34939019	84	0	10.04	1.76	3	65.6	138.72	52.24	73.56	22.125	36.9	96.72	133.6666667	1	0	1	0	0	0	0	0	0	0	7	103.95	67.5	1166.4	10.55	165.5	12.6	8.35	101	140	757.4025974	6.629894945	10	1	1	0	0	0	1	0	0	0
11839420	I214	28500137	34436892	57	1	6.89	1.3	4	96.03703704	116.5909091	69.57575758	82.18181818	19.62962963	36.72	97.76	117.1666667	0	0	0	0	0	0	0	0	0	0	4	1.72	0.62	10.96	10.75	136.5	12.4	8	105	137	3.950697674	1.37389219		0	0	0	0	0	1	0	1	0
11840874	I2119	27272598	32397844	84	0	4.29	1.34	3	66.23076923	120.76	52.32	69.64	25.76923077	36.87285714	95.23076923	125.5	0	0	0	0	0	0	0	0	0	0	5	1.27	0.785	20.6	12	202	20.4	8.6	103	136.5	12.73307087	2.544202614	677	0	0	0	1	0	1	0	1	0
11841526	I214	23135831	39109886	77	1	13.75	6.09	3	78	125.1018519	43.63888889	64.88888889	20.69444444	36.9775	95.8	127.7647059	0	0	0	1	0	0	0	1	0	0	8	1.8	0.5	7.26	9.35	155.5	13.5	NA	104.5	138	2.016666667	0.701445983		0	0	1	0	0	0	0	1	0
11848398	41012	25116378	33062616	68	1	10.9	6.85	3	87.609375	101.031746	52.57142857	63	20.19672131	37.26285714	94.21666667	146.3333333	1	0	0	0	0	0	0	0	0	0	5	153.36	103.68	1894.32	10.45	241.5	21	9.1	98	133	1280.667042	7.155136348		0	0	1	0	0	1	0	0	0
11856988	41071	24130202	31226343	77	1	3.2	1.53	3	84.84	106.6521739	54.2173913	66.34782609	19.44444444	36.74083333	94	91	1	0	0	1	1	0	0	1	0	0	10	260.4	46.9	380.8	6.2	225.5	6.4	9.5	109	142	68.58494624	4.228073068	1431	0	0	0	0	0	0	0	0	0
11860174	41011	26397961	33113265	64	0	3.67	0.87	3	81.27272727	137.3809524	64.28571429	81.28571429	18.09090909	36.49454545	99.13636364	135.1666667	0	0	0	0	0	1	0	1	0	1	9	58.88	19.32	377.66	8.45	112.5	4.1	8.45	117	144.5	123.9196875	4.819633674	405	0	0	0	0	0	0	0	0	1
11862124	I214	26109774	38044131	61	1	29.81	17.03	3	119.1111111	103.84	69.32	82.40384615	26.78571429	37.28526316	97.5	227.25	0	0	1	0	0	0	0	0	0	0	5	1.07	1.07	13.16	14.1	100	14.45	7.2	88	124	13.16	2.577181926		0	0	0	1	1	0	0	0	0
11862758	I213	26654098	33825848	56	0	1.88	1.88	4	89.65217391	121.9310345	77.20689655	93.06896552	22.86538462	NA	98	132.9166667	1	0	0	0	1	0	0	0	0	0	5	1.55	0.13	11.71	14.95	289	20.7	8.25	102	140	0.982129032	-0.018032582	2	1	1	0	0	0	0	0	1	0
11869585	I214	22539376	33605116	71	0	26.3	1.6	3	91.4	152.1666667	87.33333333	103.3333333	13.72	36.522	98.16666667	88	0	0	0	0	0	0	0	0	1	0	10	6	12	20	12.1	60.5	0.35	8.5	95	131	40	3.688879454	2308	0	0	0	0	0	0	0	0	0
11870254	I21A1	21722638	34442321	70	1	8.7	0.94	4	71.57894737	103.9545455	57	72.31818182	15.9	36.4025	99.10526316	127.4285714	0	0	0	0	0	0	0	0	0	0	5	1.62	0.88	13.79	11	184	20.7	8	105.5	139	7.490864198	2.013684171		0	0	0	0	0	0	0	1	0
11872769	I21A1	27910944	37114610	49	1	18.63	3.54	2	86.85714286	99.67567568	64.32432432	75.72972973	18	36.80142857	99.23076923	239.6666667	1	0	0	0	0	1	0	1	0	0	9	0.88	2.25	11.48	9.75	62.5	12.65	8.1	92	134.5	29.35227273	3.379369979		0	0	0	0	0	0	1	0	0
11874424	I2102	25574892	38461395	76	1	2.53	2.59	3	73.81132075	100.9375	76.5625	80.66666667	19.15853659	37.78867925	99.42	144.375	1	0	0	0	0	0	0	0	0	0	6	1.99	0.49	9.58	12.5	180	16	8.65	105	139.5	2.358894472	0.858193065	3	1	1	0	0	1	0	0	1	0
11875773	I21A1	20465617	35635578	72	1	5.36	1.9	4	64.34615385	144.24	56.96	78.8	19.59259259	37.15916667	99.46153846	100.2631579	0	0	0	0	0	1	0	1	0	0	8	1.19	0.44	2.27	8.7	67	5.2	8.5	101	139	0.839327731	-0.175154028	926	0	0	0	0	0	0	0	0	1
11882307	I214	27570239	32098871	83	1	1.76	1.24	4	84.34782609	97.92857143	68.64285714	68.96428571	18.69230769	37.97952381	98.54166667	216	1	0	0	0	0	0	0	1	1	0	10	1.69	2.17	20	9.2	125	27.95	8.15	93	137.5	25.68047337	3.245730912	2	1	1	0	0	0	0	0	1	0
11882807	I214	21882097	38699782	46	1	7.47	0.77	2	59.61111111	140.0769231	76.42307692	98.19230769	15.11111111	36.615	97.16666667	179	0	0	0	0	0	1	0	1	0	0	6	2.57	0.57	15.51	11.75	162.5	13	9.35	104	137	3.439961089	1.23546016		0	0	0	0	0	1	0	1	0
11887790	41042	29285011	36534848	76	0	2.39	0.66	3	67.375	110.6428571	59.85714286	71.57142857	17.8125	36.63	99.07142857	116	0	0	0	0	0	0	0	0	0	0	5	116.835	25.44	596.9	12.05	214.5	7.3	8.5	102	137.5	129.9707793	4.867309651		0	0	0	0	0	1	0	1	0
11889635	41071	29207195	31598664	59	1	9.68	0.95	4	74	119.4310345	66.63793103	85.70614035	14.87878788	36.64833333	98.96875	124.5882353	0	0	0	0	0	0	0	0	0	0	3	297.6	40.3	1179.55	13.85	258.5	20.05	8.3	106	139	159.7307292	5.073489455		0	0	0	0	0	1	0	1	0
11890210	41041	21770751	39719143	59	1	6.06	3.69	4	95.79487179	121.5675676	67.72972973	80.10810811	17.15789474	36.96	99.15789474	146	1	0	0	0	0	1	0	1	0	0	9	148.42	27.88	636.32	7.45	286.5	8.9	7.7	102	139	119.5297238	4.783565075	2119	0	0	0	0	0	0	0	0	1
11890585	41071	27976804	35169877	62	1	10.31	2.1	3	89.58333333	116.8181818	66.78787879	81.09210526	17.7125	NA	98.575	105.5333333	1	0	0	0	0	0	0	1	0	0	8	196.84	37.24	1058.68	9.3	126.5	10.7	NA	106	139	200.2908108	5.299770364		0	0	0	0	0	1	0	1	0
11893149	I214	24625000	32956516	47	0	13.09	5.23	3	96.15662651	113.74375	65.2	80.00617284	20.39041096	36.42820513	98.38636364	149.173913	0	0	0	1	0	1	0	0	0	0	4	4.07	0.34	29.49	10.9	320	31.5	9	103.5	138.5	2.463538084	0.901598562		0	0	0	0	0	1	0	0	0
11896204	41021	27249507	30398680	65	0	16.08	4.35	2	75.68	167.7777778	62.92307692	89.5	16.8	36.97714286	96.56	219.3333333	0	0	0	0	0	1	1	0	0	0	8	105.82	67.21	1254.11	12.15	189	12.85	9.3	104	141	796.5293243	6.680263945	18	1	1	0	0	0	1	0	1	1
11897581	I214	26933442	38887967	73	0	1.83	1.76	4	66.6	103.0416667	64.25	76.70833333	17.16	36.51	95.56	94.33333333	0	0	0	0	0	0	0	0	1	1	10	0.3	0.2	9.6	8.75	69.5	6.35	5.6	115	136.5	6.4	1.85629799	61	0	1	0	1	0	1	0	1	0
11898134	I21A1	29097577	30823916	61	1	6.66	2.88	3	94.08333333	100.6666667	62.70833333	70.875	18.7	37.2075	98.33333333	113	1	0	0	1	0	0	0	0	0	0	6	0.85	0.85	19.5	6.65	170	15.6	8.2	100	137	19.5	2.970414466		0	0	0	1	1	0	0	1	0
11899008	41071	22848550	37782262	85	0	6.45	4.58	3	100.9615385	133.36	73.68	88.68	18.79310345	37.66714286	98.56	110.6	1	0	1	1	0	0	0	0	0	0	8	114.68	31.02	784.9	13.55	159.5	8.95	8.05	108	141	212.3090164	5.358042838		0	0	0	0	0	1	0	1	1
11901952	41071	25514083	34765614	72	0	8.41	7.28	3	102.2424242	105.8235294	59.88235294	76.16666667	19.07352941	37.31714286	98.6969697	150	1	1	1	1	0	0	0	0	0	0	9	114.48	55.12	1946.16	11.45	211.5	21.35	8	100.5	135	937.04	6.842725971	8	1	1	0	1	0	0	0	0	0
11903257	41011	26469385	34123908	88	1	3.38	2.47	3	85.44827586	130.6956522	58.65217391	75.04347826	23.27586207	36.84	96.75862069	112	0	0	0	0	0	0	0	0	0	0	5	183.33	67.9	697.43	14.4	194	9.35	8.6	106.5	142.5	258.3074074	5.554150377		0	0	0	0	0	1	0	1	0
11903284	41071	20274323	35578808	84	1	7.97	4.95	3	95.52	119.6	47.16	69.6	17.92307692	36.94	99.12	126.6153846	0	0	0	0	0	1	0	0	0	0	7	77.08	28.2	1757.8	11.3	227.5	20.15	NA	109.5	135	643.097561	6.466296441		0	0	0	0	0	1	0	0	0
11906675	41071	28311308	35975788	71	1	12.76	3.51	3	65.44	128.8	54.24	72.32	19.72	36.66	92.64	207.1666667	1	1	1	1	0	1	0	1	0	0	12	339.66	38.85	728.16	11.7	139.5	11.95	8.05	107.5	150	83.28627451	4.422283764		0	0	0	0	0	0	1	1	0
11910360	I214	20311797	33962472	78	0	10.65	2.31	3	70.09090909	118.2272727	50.90909091	69.72727273	21.36363636	36.71428571	98.30434783	123.85	1	0	1	0	0	0	0	1	0	0	9	1.19	0.43	8.08	8.5	112	11.35	9	110	133	2.919663866	1.071468495		0	0	0	0	0	0	0	1	0
11911589	I213	27293317	31890533	63	1	1.1	1.16	4	87.12	87.16	57.12	66.12	13.40384615	36.70571429	98.84	320.75	0	0	0	0	0	1	0	1	1	0	14	0.94	1.53	11.89	8.05	264	15.75	9.25	83.5	124.5	19.35287234	2.96284085	1	1	1	0	1	0	0	0	1	0
11912550	41011	28968966	34913700	47	1	3.05	0.95	3	81.70833333	114.3043478	74.60869565	83.34782609	25.91666667	37.28833333	92.33333333	122	0	0	0	0	0	0	0	0	0	0	3	116.5	186.4	2027.1	14.25	276.5	21.15	8.3	96	138.5	3243.36	8.084365108		0	0	0	0	0	0	1	1	1
11913668	I2101	26600396	31050074	56	1	44.04	26.77	3	90.30434783	106.5652174	52.04347826	70.47826087	18.91304348	37.295	98.66666667	120.1333333	0	0	0	0	0	0	0	0	0	1	11	2.735	1.265	7.785	8.6	132	10.95	14.65	109	142.5	3.600740402	1.281139492	476	0	0	0	1	0	1	0	0	0
11913943	41001	26029515	38645303	63	1	3.44	1.59	3	69.44	127.625	74.66666667	87.375	15.92	36.7075	94.92	177	0	0	0	0	0	0	0	0	0	0	4	833.46	95.7	742.98	15	361	17.4	9.4	100.5	135	85.31085595	4.446301714		0	0	0	0	0	1	1	1	0
11917804	I214	21519666	36414823	55	1	7.7	1.26	4	74.85714286	117.2	62.8	80.42857143	21.82857143	36.92571429	97.97058824	130.7391304	0	0	0	0	0	0	0	0	0	0	3	4.34	0.93	12.69	12.35	222	19.1	8	109	142	2.719285714	1.000369241		0	0	0	0	0	1	0	1	0
11919942	41071	25651238	36211786	88	0	10.79	1.72	3	86.38461538	99.42307692	53	63.69230769	19.80769231	37.13	94.88461538	150.6	1	0	0	0	0	1	0	0	0	0	8	120.36	32.1	1097.46	12.7	220.5	12.6	9.1	99.5	135.5	292.6924726	5.679122476	1519	0	0	0	0	0	0	0	0	0
11921391	41081	21048337	34511936	84	0	11.13	7.32	3	83.64	111	49.04545455	63.95454545	16.76923077	36.4175	95.23076923	295	1	1	0	1	0	1	0	1	0	0	11	88.32	7.68	1182.72	12.1	256	11.95	9.35	100	136	102.8452174	4.633225114		0	0	0	0	0	0	0	1	1
11922120	I21A1	23969830	33698512	56	1	7.24	1.35	3	70	126.5416667	50.125	68.625	26.46153846	37.47125	92.48	312.9761905	0	0	0	0	0	1	0	0	0	0	6	55.125	50.175	1216.075	11.05	228.5	13	6.1	105	132	1106.876429	7.009297299		0	0	0	0	0	1	0	0	0
11928036	I214	21834739	36061968	56	1	11.86	3.54	4	112.9166667	114.5	73.57142857	85.35714286	19.82	36.732	97.70833333	152.6818182	0	1	1	1	0	1	0	0	0	0	7	4.7	0.81	8.72	12	155	13.45	9.35	100.5	137.5	1.502808511	0.407335698		0	0	0	0	0	1	0	1	0
11928388	41082	26013344	36494766	59	0	24.15	20.23	3	104.3448276	102.3461538	65.07692308	73.65384615	19.0862069	36.95333333	98.67857143	128.4285714	0	0	0	0	0	0	0	0	0	0	3	139.88	94.15	2445.21	11.35	376	18.2	8.9	107.5	140	1645.814423	7.405990631		0	0	0	1	0	0	0	1	0
11928413	41001	23026285	38709217	66	1	6.59	3.76	3	71.40909091	108.7391304	48.36956522	67.15217391	19.38636364	38.44571429	97.66666667	235.1428571	1	1	0	0	0	1	0	1	0	0	9	85.32	60.04	1426.74	13.85	264	18.95	8.5	99.5	136.5	1004.002222	6.911749514		0	0	0	1	0	0	0	1	0
11928692	I214	22384987	34070963	67	0	14.11	13.69	3	89.88888889	98.14814815	58.51851852	70.33333333	28.17857143	37.968	96.25925926	190.625	1	0	1	0	0	1	1	0	0	0	10	0.47	1.13	14.19	11.3	290	14.4	8.55	102	138.5	34.11638298	3.529777708	14	1	1	0	1	1	0	0	1	0
11929015	I214	20092679	38306813	63	1	20.11	5.15	4	83.26315789	126.5714286	63.14285714	77.65714286	16.76923077	36.90571429	95	169.6666667	1	1	0	0	1	1	0	1	1	0	14	0.77	0.4	12.59	6.7	134	12.7	8.25	103.5	139	6.54025974	1.87797688		0	0	0	1	0	0	0	1	0
11929374	I21A1	26527023	36323560	58	1	7.52	1.5	4	73.14035088	111	57.57142857	73.2	14.52631579	36.71181818	96.94736842	130	1	0	0	0	0	0	0	1	0	1	8	0.47	0.6	4.39	6	81	5.15	8.3	100	135.5	5.604255319	1.723526188		0	0	0	0	0	0	0	0	0
11932837	I214	28256078	33831660	64	1	8.98	1.31	3	73.52631579	113.7368421	56.81578947	71.57894737	18.27777778	36.68533333	96.63157895	139.4117647	0	0	0	0	0	1	0	0	0	0	5	2.24	0.49	7.78	10	156	8.3	8.2	107	136	1.701875	0.531730584		0	0	0	0	0	0	0	1	0
11936727	I2119	23101530	37630708	48	1	1.87	0.83	4	78.36363636	136.95	89.45	99.5	18.23809524	36.89	96.33333333	134.5	0	0	0	0	0	0	0	0	0	0	2	3.15	0.6	6.01	15.45	217	10.6	9	102.5	134.5	1.144761905	0.135196672		0	0	0	0	0	0	0	1	0
11939591	41011	27853033	35983563	81	1	13.04	5.33	3	63.10714286	120.7333333	43.73333333	79.921875	15.33333333	35.5025	99.13333333	230.875	1	0	1	1	0	0	0	0	0	0	8	145.46	52.55	1023.19	14.05	143	15.45	8.45	106	140	369.6455005	5.91254444		0	0	1	0	1	1	0	0	0
11940664	41040	24834608	31897880	84	0	2.72	0.58	3	78.83333333	114.2777778	57	71.38888889	23.77777778	36.735	95.45	135.5	0	1	0	0	0	0	0	0	0	0	6	305.28	53.76	575.04	11	405.5	7.8	8.8	95.5	136	101.2649057	4.617739912	11	1	1	0	0	0	1	0	1	0
11944882	I21A1	20673408	36397270	83	1	8.07	6.37	4	86.10714286	109.5714286	51.71428571	72.08571429	18.31666667	37.14	97.78571429	170	1	0	0	0	1	0	0	1	0	0	9	1.39	0.99	6.79	8.15	89.5	10.95	7.6	104.5	137	4.836043165	1.576096859		0	0	0	1	0	0	0	1	0
11950391	41071	25165088	37732639	62	0	2.98	0.94	3	72.43478261	124.25	69.16666667	82.16666667	14.56521739	36.555	98.86363636	125.5	1	0	0	0	0	0	0	1	0	0	7	81.62	20.02	646.8	10.95	361.5	6.55	9.05	108	139	158.6490566	5.066694572		0	0	0	0	0	0	1	1	0
11953725	41071	24705116	36865388	91	1	6.2	6.16	3	112.7307692	126.72	69	83.04	27.77777778	36.35166667	97.34615385	275.125	1	0	0	0	0	1	0	0	0	0	7	123.225	74.825	1600.925	12.05	322.5	17.85	10.2	101	141.5	972.1177774	6.879476967	17	1	1	0	1	0	1	0	0	0
11955908	I2119	25337372	36967103	84	0	9.91	1.16	2	83.64	110.6086957	67.52173913	77.91304348	17.92	36.415	97.26086957	114.3333333	1	0	0	0	0	0	0	1	0	0	8	1.64	0.74	4.11	8.15	299.5	8.75	8.35	102	136.5	1.854512195	0.617621694	370	0	0	0	0	0	0	0	1	0
11959580	41032	25219361	30039331	57	0	5.79	2.68	3	69.48	NA	NA	99.8	14.44	36.87166667	98.1875	121	0	0	0	0	0	0	0	0	0	0	3	274.81	60.91	1391.48	13.7	288	17.5	8.7	104	138	308.4132557	5.731440623		0	0	0	0	0	0	0	1	0
11962176	I21A1	22847498	39038994	69	0	7.24	0.12	3	80.33333333	105	71.33333333	79.33333333	21	36.72	100	NA	1	0	0	0	0	0	0	1	0	0	8	189.06	51.06	1123.32	11.1	169	15.55	8.25	106	138	303.3783942	5.714980852	1717	0	0	0	0	0	0	0	0	0
11968906	I214	20026345	38389293	74	0	10.86	2.85	3	61.95833333	136.8333333	32.91666667	82.9375	17.26	36.13461538	98.25	113.6666667	0	0	0	0	0	0	0	0	0	0	5	1.8	0.265	3.47	8.9	113.5	7.85	8.05	107	139	0.510861111	-0.671657524		0	0	0	0	0	1	0	1	0
11968982	I214	29455708	31736070	65	1	5.76	1.64	4	89.41666667	154.4166667	73.66666667	95.41666667	19.45833333	37.05714286	94.625	143	1	0	0	1	0	0	0	0	0	0	6	0.285	0.395	12.41	12.8	206.5	13.95	7.8	107	142	17.19982456	2.844899184	34	0	1	0	1	0	0	0	1	1
11969536	I214	28004540	30888637	75	1	6.12	3.09	3	72.125	110.1612903	60.96774194	79.51612903	20.18571429	36.7275	96.15625	135.1428571	0	0	0	1	0	1	0	0	0	0	8	153	52.2	1578.6	9.8	128.5	18.45	NA	112	142.5	538.5811765	6.288938231		0	0	0	0	0	1	0	1	0
11972365	I21A1	24962721	32389159	64	1	16.65	2.58	3	75.84615385	125.36	78.28	92.84	24.92307692	37.24	93.53846154	159.375	1	0	0	0	0	1	0	1	0	0	11	1.135	0.625	7.86	8.2	175	9.85	8.15	103	142.5	4.328193833	1.465150326	164	0	0	0	1	0	0	0	1	1
11973413	41071	29130703	32241710	78	1	8.65	1	2	64.94594595	158.5882353	72.67647059	93.61764706	16.75675676	36.71222222	97.91176471	291.8333333	0	1	0	1	0	1	0	1	0	0	11	176.55	43.45	266.75	8.35	213.5	6.55	8.8	101.5	137.5	65.64875389	4.18431862	9	1	1	0	0	0	0	0	1	0
11978586	41071	28914703	31366537	66	1	14.75	1.99	3	90.82758621	108.3103448	50.51724138	72.31666667	17.89285714	36.91071429	99.5862069	139.0526316	1	0	0	1	0	1	0	0	0	0	8	281.93	45.98	857.89	8.7	131.5	9.95	NA	110	138.5	139.9133906	4.941023592		0	0	0	0	0	0	1	1	0
11978698	41031	24307134	37170228	91	0	5.11	1.04	3	72.34615385	102.48	58.68	66.56	21.5	36.17666667	96.75	112.5	1	0	1	0	0	0	0	0	0	0	7	132.875	35.025	571.725	13.3	278.5	7.5	8.8	99	139	150.7030527	5.015311362	226	0	0	0	0	0	1	0	0	0
11980812	I214	20346878	34574411	91	1	18.8	0.57	3	55.58333333	150.4615385	54.46153846	98.92307692	14.58333333	36.725	100	150.2	0	0	0	0	0	1	0	1	0	0	9	2.77	0.28	9.62	8.9	135	13.9	9.3	106.5	139.5	0.972418773	-0.027968731	38	0	1	0	0	0	0	0	1	0
11982665	I214	23769823	37194911	54	1	0.73	0.84	4	95	89.85714286	45.28571429	63	27	36.45272727	90.52173913	99.23529412	0	0	0	0	0	1	0	0	0	0	5	0.1	0.21	8.45	11.35	56.5	13.9	7.65	87.5	125	17.745	2.876103786	0	1	1	0	0	0	1	0	0	0
11984647	I2109	25146721	36560987	52	1	50.92	39.01	3	122.4736842	119.6666667	75.66666667	89.8	27.26315789	36.82666667	93.25714286	145.75	1	0	0	0	0	0	0	0	0	0	4	1.09	2.21	19.11	15.1	235.5	26.7	8.9	96	137.5	38.7459633	3.657026578		0	0	0	0	0	1	0	1	0
11985139	I214	27585258	39324584	82	0	5.7	0.56	2	42.85714286	115.2307692	52.46153846	67.61538462	16.57142857	37.05333333	99.35714286	140.25	0	0	1	1	0	1	0	0	0	0	7	81.25	26	537.55	11.3	169	6.85	9	102	136.5	172.016	5.147587496		0	0	0	0	0	1	0	1	0
11989878	41071	21402363	38031562	58	1	8.81	2.1	3	72.07407407	105.2	54.33333333	69.36666667	17.48275862	36.50555556	96.92592593	122.5714286	0	0	0	0	0	0	0	0	0	0	4	2.48	0.48	14.45	11.2	224.5	16.35	8.1	103.5	138.5	2.796774194	1.028466679		0	0	0	0	0	1	1	1	0
11990000	41071	25805051	39470947	67	1	8.06	1.05	3	93.12	125.3333333	51.79166667	67.91666667	20.16666667	37.16	94	240.8571429	1	0	0	1	0	1	0	0	0	0	7	69.015	24.21	699.105	9.05	101	7.95	7.7	100.5	134	245.2413541	5.502242844		0	0	0	0	0	1	0	0	0
11993840	41071	22829509	32787601	63	1	10.8	2.16	3	80.69230769	116.4444444	53.62962963	71.88888889	15.04	36.10461538	98.46153846	136	0	0	0	0	0	1	0	1	0	0	7	1.76	1.03	10.95	9.65	113.5	10.65	8.3	104.5	135.5	6.408238636	1.857584449		0	0	0	0	0	0	0	1	0
11995073	I214	23817679	33002237	63	0	7.59	6.4	3	86.53571429	120.7777778	63.40740741	77.25925926	16.17857143	37.0975	96.32142857	135.5	0	0	0	0	0	0	0	1	0	0	6	1.845	2.04	11.69	7.5	293	14.65	9.8	103	137.5	12.92552846	2.559204306		0	0	0	0	0	0	0	1	0
11995284	41071	21224513	36131011	76	1	15.96	5.06	3	85.84615385	126.96	59.12	74.48	22.07692308	37.20357143	96.96153846	106	0	1	0	0	0	0	0	1	1	0	10	170.45	214.1	695.15	8.9	240.5	11.6	7.35	114	143	873.1687592	6.772128847	323	0	0	0	0	0	0	0	0	0
11997046	41071	24804749	30073855	78	1	8	6.74	4	87.53333333	NA	NA	84.8	16.51724138	36.732	95.1	156.25	0	0	0	0	0	0	0	0	0	0	5	204.1	85.8	980.2	13.15	110	12.75	8.65	93.5	135.5	412.0585987	6.021165569		0	0	0	0	0	1	0	1	0
11998285	41071	24270188	36068841	68	1	5.56	0.66	3	78.35294118	109.0625	52.5625	65.6875	17.64705882	36.81857143	99.76470588	73	1	0	0	0	0	1	0	0	1	0	12	182.97	63.27	1434.69	8.4	390.5	20.75	11.45	103.5	139.5	496.107757	6.206793155	36	0	1	0	0	0	1	0	1	0
11999826	I214	26220451	39477597	56	0	14.33	5.5	3	78.95833333	101.2580645	55.61290323	70.23333333	19.48	37.03333333	98.65217391	135.6666667	0	1	0	0	1	0	0	0	0	0	5	3.19	0.44	8.27	8.95	216	20.15	8.2	102.5	137	1.140689655	0.13163304	282	0	0	0	0	0	1	1	1	1
12005748	41071	28946354	32254249	77	1	7.52	2.67	3	80.37037037	100.64	68.76	76.32	16.59259259	36.7375	97.03846154	145.8	1	1	0	0	1	0	0	0	0	0	8	34.45	4.24	479.65	11.45	143	13.25	7.95	110.5	139.5	59.03384615	4.078110943	52	0	1	0	0	0	1	0	0	0
12006501	I214	26648356	37817455	87	0	8.48	0.83	1	74.52941176	164.6153846	71.30769231	94.23076923	18.61111111	36.568	97.875	217.5	0	0	1	0	0	0	0	0	0	0	6	2.11	0.99	9.18	9.7	181.5	9.65	6.75	93.5	138	4.307203791	1.460288921		0	0	0	0	0	1	1	1	1
12012181	I21A1	26862482	39532390	82	0	6.59	0.54	3	109.5714286	130.0769231	65.92307692	83.38461538	21.07142857	36.4725	96.92857143	NA	0	0	0	0	0	0	0	0	0	0	6	0.92	1.12	34.18	9	452	37	NA	99	134	41.61043478	3.728350972		0	0	0	0	0	1	0	0	0
12017422	I214	26957787	31391366	91	0	6.72	1.85	4	68.28	141.68	56.8	77.44	18.44	36.75833333	95.52	NA	0	0	1	0	0	0	1	0	0	0	8	1.14	0.62	7.87	11.3	151	9.8	8.8	97	132	4.280175439	1.453993999		0	0	0	0	0	1	0	1	0
12017899	I2109	21273211	33969290	74	1	5.09	5.27	4	54.5	128.6666667	68.875	97.95833333	18.01923077	35	100	85.28571429	1	0	0	0	0	1	0	0	0	0	7	1.4	0.33	4.39	9.2	133.5	8.2	8.05	114	142	1.034785714	0.034194366	5	1	1	0	1	0	0	0	1	0
12018288	I214	29321197	32136845	74	0	30.83	1.27	3	68.82758621	118.1538462	52.11538462	68.73076923	19.23333333	36.69857143	98.53333333	112.5714286	1	1	0	1	0	1	0	1	0	0	13	0.29	0.87	10.72	9.75	59	10.65	8.6	94.5	133.5	32.16	3.470723444		0	0	0	0	0	0	0	0	1
12019706	I21A1	29822163	32302734	67	1	5.3	2.31	4	112.625	136.0740741	73	95.37037037	20.27083333	37.3675	98.66666667	239.0416667	1	0	0	0	0	1	0	1	0	0	9	0.61	2.14	19.62	10	271	16.3	8.15	97	134	68.83081967	4.231651605	411	0	0	0	1	0	0	0	1	0
12019898	I214	28261248	36550047	87	1	9.39	4.71	4	75.86956522	106.9545455	54.04545455	66.40909091	22.86363636	36.868	97.54545455	99	1	0	0	0	0	0	0	0	0	0	6	1.08	1.21	16.61	8.2	216.5	13.75	8.6	100	141	18.60935185	2.923664242		0	0	0	1	0	0	0	1	0
12020348	41072	27501392	33208095	91	0	1	0.95	3	73	118.5	59.45	73.25	22.23809524	36.655	96.04761905	157	1	0	0	1	0	0	0	0	0	0	7	194.6	37.8	444.5	9.8	283.5	5.15	8.8	102	136.5	86.34172662	4.458312988	8	1	1	0	0	0	1	1	0	0
12021293	I21A1	28718953	30048653	91	0	5.79	1.02	3	104.2692308	102.4166667	72.95833333	82.16666667	24	36.65444444	96.76923077	123.3333333	1	0	0	0	0	1	0	1	0	0	10	2.97	0.86	7.53	11	246.5	14.2	8.4	102	141	2.18040404	0.779510199		0	0	0	1	0	0	0	0	0
12026338	I213	28548230	38194201	68	0	5.13	5.14	3	70.84	93.97560976	65.41463415	74.70731707	20.64583333	33	98.08	164.2	1	0	0	0	0	0	0	0	0	0	5	0.555	0.145	1.015	11.55	119.5	3.45	6.6	108	138	0.26518018	-1.327345759	5	1	1	0	1	0	0	0	0	0
12028465	41091	23274229	32614426	56	1	1.31	0.47	2	86.71428571	137.5833333	84.91666667	97.08333333	18.5	36.46666667	97.35714286	133	1	0	0	0	0	0	0	0	0	0	3	170	37.5	412.5	14.55	228	6.5	9.7	100.5	138.5	90.99264706	4.510778702		0	0	0	0	0	1	0	0	0
12028581	41072	27445467	32510602	77	1	8.08	2.39	3	71.59259259	110.4444444	55.37037037	73.46296296	19.14814815	36.75833333	96.22222222	122	0	0	0	0	1	0	0	0	0	0	6	113.52	42.57	1122.3	11.45	131	15.95	7.3	102	136	420.8625	6.042306177		0	0	0	0	0	1	0	1	0
12028861	I214	22815036	36858072	71	1	3.91	0.71	2	85.25	107.5227273	55.52272727	68.26086957	16.5625	36.86	98.6875	176.8	0	0	0	0	0	1	0	0	1	0	7	0.48	0.23	2.81	10.5	167	3.6	8.45	102	134	1.346458333	0.297477688	1107	0	0	0	0	0	1	0	1	0
12029365	41071	20903073	31692664	74	1	3.16	0.4	2	78.25	116.5555556	69.55555556	80.55555556	25.75	36.78	94.16666667	185.6666667	1	0	0	0	0	1	0	1	1	0	11	0.57	0.23	9.18	11.95	224.5	11.45	9.4	101.5	135	3.704210526	1.309470153	239	0	0	0	1	0	0	1	1	0
12031835	41071	22353639	39538450	76	1	11.99	4.31	3	104.2926829	108.4390244	47.65853659	64.43902439	15.76744186	NA	99.64102564	143.9166667	1	0	1	1	0	1	0	0	0	0	10	184.08	36.58	944	9.6	209	14.5	8.6	101	136.5	187.5897436	5.234257363	447	0	0	1	0	0	1	0	1	0
12032524	41031	28080555	35366463	59	1	2.94	1.02	4	67.48275862	148.2857143	98	110.2142857	18.53333333	36.798	96.36666667	100	0	0	0	0	0	0	0	0	0	0	3	1.17	0.67	9.77	13.65	224.5	11.5	8.5	104	138	5.594786325	1.721835151		0	0	1	0	1	0	0	1	0
12032540	I214	29776325	35704861	81	1	5.24	3.46	3	63.05263158	111.8648649	70.13513514	83.18918919	17.8974359	36.73	95.38461538	140.5	1	0	0	0	0	1	0	1	0	0	10	1.28	0.61	5.64	14.7	165.5	7.65	8.95	102.5	139.5	2.6878125	0.988727666		0	0	0	0	0	0	0	1	0
12035353	41071	22562222	37382316	74	0	3.95	0.64	3	58.21052632	134.3529412	59.11764706	78.58823529	17	36.82333333	97.05263158	103	0	0	1	0	0	1	0	0	0	0	6	176.58	29.97	586.44	10.75	218.5	7.5	8.75	107	141.5	99.5333945	4.600493211	1213	0	0	0	0	0	1	0	0	0
12036721	I214	24443695	34269559	72	0	63.89	63.85	4	81.23076923	98.07407407	51.25925926	66.22222222	25.25	38.38857143	98.76923077	187	1	0	0	0	0	0	0	1	1	0	10	0.56	0.07	17.56	10.05	221	23.05	8.15	102.5	142	2.195	0.786182047	73	0	1	0	1	1	0	0	1	0
12040122	41041	23177776	33187515	88	1	5.01	1.7	3	79.23076923	101.8333333	61.04166667	73.03571429	20.42307692	36.96	95.55555556	123	1	0	0	0	0	0	0	1	0	0	8	138.6	74.34	1039.5	12.35	194	11.1	7.9	101	137	557.55	6.323552185	2006	0	0	0	0	0	0	1	1	0
12047910	I21A1	26563315	35031511	85	1	9.2	0.53	3	92.61538462	120	63.5	76.83333333	21.53846154	36.66333333	94.92857143	97.5	1	0	0	0	0	0	0	0	0	0	5	0.46	0.91	21.2	11.8	178	20.7	8.35	106	139	41.93913043	3.736219292		0	0	0	1	0	0	0	1	0
12051580	I214	27166418	39489056	69	0	6.18	2.08	4	68.17857143	116.7931034	54.27586207	74.75862069	15.84482759	36.65125	96.89655172	132.1904762	0	0	0	0	0	1	0	1	0	0	8	1.42	0.15	6.99	9.5	139	12.45	8	106.5	138	0.738380282	-0.3032963		0	0	0	0	0	0	1	1	1
12053392	41071	22298414	36820009	57	0	3.33	0.49	3	82.76923077	106.25	54.83333333	67.75	17.46153846	36.90666667	95.76923077	211.5	0	0	0	0	0	1	0	0	0	0	3	174.66	70.29	1865.88	11	332.5	15.85	8.5	105.5	138.5	750.9029268	6.621276385		0	0	0	0	0	0	0	0	0
12054942	I214	26747546	38470258	57	1	9.77	0.2	4	86	93	50	60	17.5	36.44	100	198	0	0	0	0	0	1	0	0	0	0	4	1.48	0.54	14.27	8.7	160.5	16.25	NA	114.5	138	5.206621622	1.649931204		0	0	0	0	0	1	0	1	0
12064183	I214	23688796	35445593	70	0	19.84	1.85	2	57.04166667	128.8636364	84.54545455	94.77272727	20.91666667	36.85	96.29166667	111.5	0	0	1	0	0	0	0	0	0	0	6	174.6	14.76	156.6	12.15	181	3.9	7.8	109.5	141.5	13.23835052	2.583117959		0	0	0	1	0	1	0	1	1
12074041	41072	29829814	34063937	79	0	4.81	0.82	3	105.9	131.4	37.65	60.7	24.35	37.22333333	97.85	213.8	0	0	0	1	1	1	0	0	0	0	8	43	24.05	708.7	12.7	335.5	8.45	7	104.5	138.5	396.3775581	5.982367187		0	0	0	0	0	1	0	1	0
12075633	41071	24055146	38724321	60	1	3.09	1.2	4	77.96	126.92	76.12	87.6	17.08	36.46166667	97.96	158.6666667	0	0	0	0	0	1	0	0	0	0	5	225.54	28.98	346.5	14.3	251.5	7.8	9.3	100	133.5	44.52234637	3.795991229		0	0	0	0	0	0	0	0	0
12081981	I214	28040334	32823517	79	1	8.01	1.07	4	76.72	116.9285714	50.46428571	71.92857143	15.79166667	36.62833333	96.65384615	127.5192308	1	0	0	0	0	1	0	1	0	0	10	0.84	0.04	7.16	8.45	121.5	12.35	NA	105	137	0.340952381	-1.076012457		0	0	0	0	0	0	0	1	0
12083456	41092	28093412	33251942	62	1	7.13	1.17	3	96.10714286	101.8846154	61.42307692	70.76923077	22.82142857	36.38857143	93.35714286	77	1	0	0	0	0	0	0	0	0	0	10	172.4	86.2	3922.1	7.35	381	41.4	7.9	97.5	133.5	1961.05	7.581235323	35	0	1	0	0	0	0	0	0	0
12085783	41041	29924941	35823221	68	0	3.94	1.86	3	90.44827586	108.2794118	47.19117647	78.6047619	17.48148148	36.87166667	96.51851852	201	0	0	0	1	1	1	0	0	0	0	7	0.68	0.68	21.43	11.6	260	17.1	8.4	103.5	136.5	21.43	3.064791809		0	0	0	0	0	1	0	1	1
12092059	41071	22315785	31201544	65	0	10.8	1.26	3	80.8125	116.25	47	66	19.78787879	36.054	97.40625	124.1875	1	0	0	0	0	1	0	0	0	0	7	252.56	32.56	565.84	9.35	232	7.6	9.5	97	131	72.94801394	4.28974705		0	0	1	0	0	1	0	1	0
12094729	41072	22283441	35587889	87	1	3.05	3	3	90.44	111.6666667	52.375	67.20833333	13.98148148	37.10285714	98.44	125.75	1	0	0	0	0	0	0	0	1	0	12	139.73	41.005	984.13	8.4	322.5	11.9	6.8	103	147.5	288.8016221	5.665740024	155	0	0	0	1	0	0	0	0	0
12095255	41071	24330256	38529524	67	1	10.95	1.99	4	100.8461538	107.4864865	49.08108108	77.78947368	15.25	36.5	99.56410256	105.5238095	0	0	0	0	0	0	0	0	0	0	4	222.95	48.75	339.95	10.2	117.5	10.95	NA	110	140.5	74.33309038	4.308556214		0	0	0	0	0	1	0	1	0
12097503	41071	29193088	34426196	56	1	12.86	4.2	3	80.44117647	106.6363636	55.60606061	76.09090909	18.85714286	36.78	97.68571429	132.5652174	1	1	0	0	0	1	0	0	1	0	9	325.74	76.86	1394.46	8.75	249.5	15.55	9	104	136.5	329.0298876	5.796148591		0	0	0	0	0	0	0	0	0
12098571	I21A1	20553314	30004798	58	1	7.05	0.82	3	80.28571429	117.8	59.8	75.9	21	36.8	97.1	214.5	1	1	0	1	0	1	0	1	0	0	11	2.42	1.17	13.57	11.75	248.5	14.15	9.5	97.5	140	6.560702479	1.881097682		0	0	0	0	0	0	0	1	0
12098908	I214	20146975	38922278	66	1	14.99	2.04	3	76.9	113.2	52.3	71.43333333	17.5	36.98846154	98.86666667	142.32	1	0	0	1	0	1	0	0	0	0	7	410.04	66.33	1511.52	9.85	379	17.35	8.7	107	138.5	244.5105882	5.499258614		0	0	0	0	0	1	0	1	0
12099561	41071	29309714	36116411	82	0	14.53	2.44	3	72.33333333	118.2083333	52	67.70833333	19.29166667	36.76833333	97.5	111	1	1	1	0	0	0	0	0	0	0	8	75	75	1336.5	10.9	243	15	7.9	108	138	1336.5	7.197809536	89	0	1	0	0	0	1	1	0	0
12100624	41071	20118208	35303105	87	0	10.11	10.08	3	104.4137931	107.1774194	63.14516129	73.83870968	21.03333333	36.31875	97.86206897	230	1	0	0	0	0	0	0	0	0	0	6	49.3	49.3	2668	11.35	164	30.45	8.15	109.5	141	2668	7.889084407	10	1	1	0	1	0	1	0	1	0
12101710	I214	29401358	34547342	64	1	12.18	12.12	4	89.875	97.6875	66.4375	78.14285714	26.66	37.02285714	96.04166667	399.2	0	0	0	0	0	0	0	1	0	0	7	1.98	0.68	24.31	12.05	299.5	27.855	7.4	105	129.5	8.348888889	2.122128463	14	1	1	0	1	0	0	0	0	0
12103604	I213	28614150	37414766	88	1	3.82	1.79	3	66.53333333	151.2592593	68.40740741	91.66666667	14.25806452	37.09461538	99.96774194	128.8	0	0	1	0	0	1	0	0	0	0	7	1.62	0.88	10.39	13.85	99	12.05	8.5	105	140.5	5.643950617	1.730584284	963	0	0	0	0	0	1	0	1	0
12104046	I2111	21608837	31112885	69	1	9.2	1.18	2	88.19444444	117.6111111	57.61111111	76.97222222	17.21875	36.95125	98.20588235	124.5555556	0	0	0	0	0	1	0	0	0	0	5	1.42	0.34	11.32	10.15	135.5	14.05	NA	108.5	139.5	2.710422535	0.99710454		0	0	0	0	0	0	0	1	0
12110985	41071	29697545	35455168	77	1	3.85	1.64	3	103.8484848	106.375	75.41666667	82.375	23.15151515	37.054	97.4137931	112	1	0	0	0	0	0	0	0	1	0	12	157.85	70.07	2609.33	10	377.5	28.7	8.6	97	134.5	1158.287951	7.05469829	44	0	1	0	0	0	0	0	1	0
12112670	I214	25586421	37268346	71	0	1.94	1.44	3	72.7	139.3928571	56.85714286	79.57142857	17.5	37.11	95.50980392	213.3333333	0	0	0	0	0	1	0	0	0	0	8	1.83	1.07	9.92	7.7	342.5	14.15	8.05	101	134	5.800218579	1.757895603	663	0	0	0	0	0	1	0	1	0
12115948	41071	21754446	30159547	62	1	8.44	5.43	3	65.4	114.25	59.28571429	76.96428571	24.30769231	36.20888889	100	85	0	0	0	0	0	0	0	0	0	0	4	275.88	45.98	1763.96	8.05	289.5	16.5	7	109.5	140	293.9933333	5.683557091	78	0	1	0	1	0	0	0	1	0
12117555	I2109	25128945	34247818	82	1	10.78	3.54	3	102.9565217	126.3913043	68.56521739	82.08695652	21.08695652	36.72333333	99.34782609	221.375	1	0	0	0	1	1	0	1	0	0	11	0.205	0.11	5.87	8.6	47.5	6.6	8.65	102.5	139.5	3.149756098	1.14732502	10	1	1	0	1	0	0	1	1	0
12118363	I214	23198189	39250219	66	1	5.01	4.49	3	98.90625	93.46875	57.75	73.0625	16.875	36.60413793	97.5625	273.55	0	1	0	0	0	1	0	0	0	0	8	0.58	0.6	11.425	14.55	137.5	11.75	8.8	98	136.5	11.81896552	2.469705488	5	1	1	0	1	0	1	0	1	0
12119271	41072	27021523	35601694	51	0	4.02	4.04	3	79.4	136.3333333	50.24242424	75.78787879	24.109375	37.23625	95	252.3571429	1	1	0	0	0	1	0	1	0	0	9	79.91	60.26	1147.56	8.55	236	11.7	8	109.5	142	865.3731148	6.76316076	1336	0	0	0	1	0	0	0	1	0
12123557	I214	28680883	30914162	58	1	8.02	1.16	3	76.675	103.195122	59.53658537	75.19512195	18.76829268	36.62857143	98.825	130.9047619	0	0	0	0	0	1	0	0	0	0	4	3.84	1.05	14.82	12.85	229	20.55	7.85	106.5	138	4.05234375	1.399295417		0	0	0	0	0	0	0	1	0
12124741	41071	20042405	32793236	79	0	7.99	4.07	2	90.82142857	123.6785714	56.42857143	75.39285714	19	36.976	97.17241379	120.0909091	0	0	0	0	0	1	0	1	1	0	11	54.4	22.1	88.4	9.15	103	2.05	NA	105.5	136.5	35.9125	3.581085424		0	0	0	0	0	0	0	0	0
12128845	41041	26918726	31057925	39	1	2.93	2.59	3	84	112.1333333	65.03333333	76.13333333	18.16666667	37.60285714	96.2173913	106	0	0	0	0	0	0	0	0	0	0	2	97.28	30.4	630.04	12.55	158	7.05	8.4	106.5	140	196.8875	5.2826325		0	0	0	0	0	0	1	0	0
12133655	41071	20018837	38904846	71	1	6.78	1.09	3	90.44444444	138.6521739	75.34782609	90.95652174	21.92592593	36.53857143	94.92592593	104.5	0	0	0	0	0	1	0	0	0	0	6	113.42	33.39	369.41	14.15	149	5.6	7.9	108.5	140	108.7515421	4.68906585	1181	0	0	0	0	0	1	1	0	0
12133670	41091	24487398	32622504	88	1	4.2	1.81	3	66.92	142.56	61.44	81.36	18.48	36.83285714	95.24	117	0	0	1	0	0	0	0	1	0	0	8	66.15	48.3	933.45	7.7	199	10.65	8.1	102	135.5	681.5666667	6.52439407	5	1	1	1	0	0	0	0	0	1
12134533	I214	22360444	34539632	39	1	5.6	0.52	3	113.9411765	98.88235294	69.23529412	78.88235294	22.83333333	36.79	95	273.75	1	0	0	0	0	0	0	0	0	0	2	2.365	2.145	29.5	13.55	307.5	26.8	8.35	100	140.5	26.75581395	3.286751794		0	0	0	1	0	0	0	1	0
12136768	I214	25493102	34949679	72	0	-0.27	0.81	4	107.4545455	76.57894737	49.68421053	52.70454545	25.18421053	35.61666667	92.47058824	543.5	0	0	0	0	0	0	0	0	0	0	5	3.2	1.29	21.88	9.9	255	23.1	7.5	107	150.5	8.820375	2.177064386	0	1	1	0	1	0	1	0	1	0
12137011	I214	26613155	37556735	64	1	10.27	1.9	3	60.08	99.58823529	53.70588235	68.85294118	17.55769231	36.80833333	97.2	135.5	1	1	0	1	0	0	0	1	0	0	10	0.83	1.53	12.07	10.45	255.5	14.4	9.75	105.5	140	22.24951807	3.102320349		0	0	0	1	0	0	1	1	0
12138637	41071	23008526	31434650	81	1	8.3	1.65	3	60.86666667	121.7142857	67.21428571	79.96428571	23.3	37.46222222	95.06666667	111.3333333	1	0	0	0	0	0	0	0	0	0	6	118.75	41.25	1087.5	11.55	158.5	14.55	8.3	110	141.5	377.7631579	5.934267433		0	0	0	0	0	1	1	1	0
12140580	41041	22417625	37821007	66	1	2.83	1.2	3	65.8	122.44	72.48	84.48	14.66666667	36.87428571	98.125	110	0	0	0	0	0	0	0	0	0	0	4	451.95	65.5	763.73	13.25	206.5	11.5	7.8	109	142	110.6855072	4.706692912		0	0	0	0	0	0	0	0	0
12141075	I21A1	26614604	38303429	75	1	13.16	3.31	3	85.4375	103.6333333	57.63333333	68.5	13.75	36.90571429	98.9375	276.4166667	1	0	0	0	0	1	0	1	0	0	10	0.44	0.415	21.1	9.8	148.5	22.05	6.95	107	139	19.90113636	2.990776834	125	0	0	0	0	0	0	0	1	0
12142361	41021	25919548	33253990	47	0	7.4	7.42	2	60.47826087	134.6521739	90.69565217	102.173913	15.7826087	35.28	99.83333333	158.25	0	0	1	0	0	0	0	0	0	0	3	123.58	36.74	1497.99	9.95	351.5	13.1	7.75	110	140.5	445.3483784	6.098856849	7	1	1	0	1	0	0	0	1	0
12143980	41041	28810801	31802795	68	1	7.66	1.55	3	88.95833333	130.0952381	75.85714286	91.05	24.43478261	37.42857143	96.04166667	182.4	1	0	0	0	0	1	0	0	0	0	7	129.845	98.345	1046.535	12.3	192.5	12.85	9.3	102	139	792.6488088	6.675380259	158	0	0	0	0	0	1	0	0	0
12145128	I214	21716805	39008632	71	1	10.7	2.2	3	76.52380952	112.952381	47.33333333	63.33333333	14.93181818	36.92375	98.28571429	139.5238095	1	0	0	1	0	0	0	1	0	0	9	1.85	1.08	12.17	9.15	173.5	18.4	8.4	102.5	137	7.104648649	1.960749309		0	0	0	0	1	0	0	1	1
12145812	I21A1	23566526	32332328	62	1	11.56	5.59	3	100.36	92.14150943	54.00943396	66.77358491	23.70454545	36.71090909	95.88095238	306.05	0	0	0	0	0	1	0	0	0	0	5	0.26	0.365	5.905	11.9	51	12.75	7.55	99.5	138	8.289711538	2.115015172		0	0	0	1	0	1	0	0	0
12146951	41071	23968046	30297632	84	1	24.02	14.76	1	103.0645161	107.8194444	45.80555556	62.26388889	26.63235294	37.36444444	96.54545455	234.6111111	1	1	0	0	0	1	0	0	0	0	8	117.325	46.725	1942.05	10.8	399.5	22.9	7.25	104.5	135.5	773.4266887	6.650830887	60	0	1	1	1	0	1	0	1	0
12148521	I214	20251801	33467364	91	1	5.46	1.35	3	66.78947368	129.2777778	53.11111111	71	18.84210526	36.74714286	96.94736842	139	1	0	0	1	0	1	0	0	0	0	9	0.47	0.24	10.74	8.7	152.5	12.05	8.7	90	125	5.484255319	1.701881318	52	0	1	0	0	0	0	0	0	0
12148813	I21A1	26806636	31526440	91	1	7.73	1.62	4	64.23076923	93.34782609	52.39130435	65.04347826	19.15384615	36.51428571	97.69230769	97	1	0	0	0	0	0	0	1	0	0	10	0.98	1.01	9.76	8.85	224	12.2	8.3	99	134	10.05877551	2.308445439	306	0	0	0	0	0	0	0	1	0
12151895	I2119	24822159	34451272	54	0	3.35	1.21	3	70.39130435	105.7	68.2	79.5	21.83333333	36.945	96.125	127	0	0	0	0	0	0	0	0	0	0	3	2.42	0.54	13.27	12.8	201	14.35	7.1	108.5	140	2.96107438	1.085552169		0	0	0	0	0	0	0	1	0
12153884	I21A1	25145938	33612340	65	0	6.91	1.07	3	92.07692308	149.9583333	54.16666667	78.16666667	27.03846154	37.156	96.30769231	88	0	0	0	1	0	0	0	1	0	0	7	85.715	40.6	418.49	9.65	318	5.8	8.85	106	141.5	198.2231115	5.289393222	1911	0	0	0	0	0	0	0	0	0
12155780	41071	20253357	30228591	48	1	11.8	2.47	1	110.6521739	112.5833333	67.08333333	79.27083333	15.04545455	36.55909091	99.43478261	122.84	1	0	1	0	0	0	0	0	0	0	4	81.165	108.515	1810.355	11.25	265.5	17.6	8.75	103	139.5	2420.386531	7.79168253		0	0	0	0	0	1	0	1	0
12155985	41071	29899170	35501391	87	1	8.8	0.87	3	80.9047619	101.2380952	64.80952381	73.71428571	19.05	35.96333333	96.22727273	99.5	1	1	1	0	0	1	0	1	0	0	11	71.62	29.14	779.685	11.95	89	8.5	9.25	95.5	131.5	317.2301159	5.759627428	16	1	1	0	0	0	0	0	0	0
12157063	I214	23446438	36718270	67	1	7.83	1.81	3	70.25925926	128.2142857	55.21428571	71.85714286	17.89655172	36.94714286	96.92307692	106	0	0	0	0	0	0	0	0	0	0	4	103.59	31.935	814.29	6.05	286.5	9.6	8.45	107.5	140.5	251.0314813	5.525578355		0	0	0	0	0	0	0	0	0
12157432	I21A1	27733417	35752500	65	1	6.79	3.89	3	95.88888889	115.7894737	85.84210526	92.52631579	18.23529412	35.778	98.55555556	103.3333333	0	0	0	0	0	0	0	0	0	0	3	143.38	64.99	448.9	11.9	314.5	7	8.9	88	124	203.4733645	5.315535109		0	0	0	0	0	1	0	0	0
12161901	41071	23220449	34549398	80	1	8.19	1.97	3	58.11111111	126.5217391	36.60869565	85.67857143	17.33333333	36.76666667	96.19230769	144.9	0	0	0	0	0	1	0	1	0	0	9	176.375	55.925	1082.3	9.25	214.5	13.9	8.6	102.5	135	343.175776	5.838242783		0	0	0	0	0	0	0	1	0
12165269	I21A1	24637816	30487791	76	0	5.61	2.79	2	69.75	122.5	48.22727273	67.13636364	14.25	36.96333333	99.08333333	163	1	0	0	1	0	1	0	1	0	0	11	331.29	35.49	535.11	11.55	370	9.3	9.1	105.5	140.5	57.32456126	4.048729175	2324	0	0	0	0	0	0	0	1	0
12167253	I214	21877238	31696819	69	0	11.8	2.09	3	65.27272727	110.8636364	55.27272727	74.63636364	19.22727273	35.53875	98.72727273	138.2222222	0	1	0	0	0	1	0	1	0	0	9	1.98	0.4	6.83	8.7	376	14.55	8.7	101	134	1.37979798	0.321937097		0	0	0	0	0	0	0	1	0
12167722	41001	25273366	35965699	69	1	43.31	6.84	4	93.34615385	103.3846154	71.03846154	78.19230769	22.38461538	36.78625	95.61538462	170.6666667	1	0	0	0	0	0	0	0	1	0	7	348.35	365.6	65.1	7.55	84	19.35	7.6	102.5	135.5	68.32369743	4.224256667	44	0	1	0	1	0	1	0	0	0
12168342	41071	28472337	33027490	82	0	5.9	2.19	4	91.88461538	163.8	62.52	87.6	24.57692308	36.55666667	96.23076923	206.5	1	0	0	1	0	1	0	0	0	0	8	72.9	40.5	748.8	12.45	203	9.6	9.1	117.5	148	416	6.03068526		0	0	0	0	0	1	1	1	1
12168737	I2119	29283664	30001336	77	1	2.77	2.78	4	63.53846154	110.625	57.375	69.20833333	26.18518519	36.85571429	96.44444444	128.1428571	1	0	0	0	0	1	0	1	0	0	10	1.02	1.17	6.71	8.55	162.5	8.55	8.55	97	132.5	7.696764706	2.040800072		0	0	0	0	0	0	0	1	0
12172562	41011	25942839	33733462	84	1	26.15	10.96	3	76.30434783	106.0434783	60.43478261	72	19.75	35.89	97.69565217	107.25	1	1	0	1	0	1	0	1	0	0	11	123.75	47.52	803.88	9.15	387	9.3	9.3	93.5	140.5	308.68992	5.732337278	115	0	0	1	1	0	0	0	0	0
12173450	41071	20216392	30491997	69	0	9.14	2.01	4	80.82352941	111.8529412	52.15151515	70.64705882	16.44444444	NA	97.91666667	136.3157895	0	1	1	0	0	1	0	0	0	0	6	214.6	41.76	883.92	10.15	135.5	13.9	8.2	112.5	140	172.0060541	5.147529674	2932	0	0	0	0	0	1	0	1	0
12173700	I21A1	23814644	36371462	70	0	7.46	0.65	3	100.125	124.8125	78.9375	89.25	16.875	36.5125	94.6875	302.5	0	0	0	0	0	0	0	0	0	0	4	1.22	0.71	18.76	9.95	243	20.65	8.55	97	135.5	10.91770492	2.390385776		0	0	0	0	0	1	0	1	0
12176298	41072	29725203	31984434	78	0	30.25	29.9	2	83.57692308	126.75	45.07142857	70.78571429	15.64814815	36.48166667	99.92307692	194.625	0	0	0	0	0	0	0	0	1	0	10	107.8	57.4	1233.4	9	244.5	13.65	8.1	106.5	139.5	656.7454545	6.487296507	163	0	0	0	1	0	1	0	1	0
12180908	41071	28840558	32119492	91	1	3.6	0.33	3	69.57142857	115.2857143	67.14285714	77.57142857	16.71428571	36.695	99.33333333	139	1	0	0	0	0	0	0	1	0	0	8	87.5	36.4	566.3	8.6	249.5	6.7	7.6	112.5	143	235.5808	5.462053954	7	1	1	0	0	0	0	0	1	0
12181178	41031	28110870	30504868	43	1	2.63	1.56	3	69.91304348	123.1363636	79.04545455	89.40909091	19.26086957	36.65714286	95.82608696	130	0	0	0	0	0	0	0	0	0	0	2	3.22	0.71	6.81	15.6	164.5	10.1	8.7	106	140	1.501583851	0.406520452		0	0	0	0	1	1	0	1	0
12188264	I2101	20990072	34550484	79	1	13.09	3.07	2	82.68965517	103.4444444	49.80555556	66.19444444	19	36.85	99.66666667	133.5652174	1	0	0	0	0	1	0	0	0	0	7	0.94	0.12	6.47	8.95	117.5	10.4	8.3	108	138.5	0.825957447	-0.191212024		0	0	0	0	0	0	0	1	0
12189285	41072	23773603	33671283	65	0	6.15	0.42	3	79.90909091	133.25	52.375	68.44444444	17.27272727	36.335	99.69230769	187.25	1	1	0	1	0	1	0	1	0	0	11	127.84	55.08	469.88	10	131.5	6.2	8.3	106.5	139	202.4482979	5.310484535	686	0	0	0	0	0	0	0	0	0
12190919	I21A1	28171498	31992209	68	1	1.3	0.35	2	87	122.375	84.75	92.625	19.44444444	36.835	95.11111111	NA	0	0	0	1	0	0	0	1	0	0	8	0.64	0.33	6.76	15.05	170	9	9.8	102	143.5	3.485625	1.248647368	738	0	0	0	1	0	0	0	1	0
12192070	I214	27274196	34556798	57	1	22.54	18.02	3	67.16129032	149.483871	55.29032258	83.80645161	13.77419355	36.38222222	99.93548387	125.2391304	1	0	1	0	0	1	0	1	0	0	10	1.45	0.22	3.71	7.4	116.5	7.75	8.7	106	138.5	0.562896552	-0.574659412	23	1	1	0	1	0	0	0	1	0
12195370	41091	24606494	30327685	68	0	11.25	11.31	3	99.775	94.35	56.05	64.92682927	24.97777778	NA	97.69444444	252.76	0	0	0	0	0	1	0	0	0	1	9	162.54	108.525	1500.975	9.3	98.5	11.6	8.2	108	143.5	1002.173692	6.909926612	11	1	1	0	1	1	1	0	0	0
12198676	I21A1	22049881	35058505	60	1	9.53	1.53	4	89.73076923	148.1666667	93.08333333	109.5833333	22.38461538	36.89833333	96.19230769	114	1	0	0	0	0	1	0	1	0	0	9	0.83	0.5	6.75	6.25	198	9.7	8.25	97	136.5	4.06626506	1.402724903	98	0	0	0	0	0	0	0	1	0
12199249	I2119	22337826	37978004	91	0	4.94	0.53	3	91.53846154	89.91666667	54.66666667	63.25	26.41666667	36.695	94.53846154	115	0	0	0	0	1	0	0	0	0	0	7	0.21	0.59	0.71	10.4	215	1.5	8.2	102	139	1.994761905	0.690524697		0	0	0	0	0	1	1	1	0
12199299	41071	25432368	34342355	50	0	15.97	9.19	3	72.60714286	119.625	52.79166667	68.41666667	17.73214286	37.40428571	96.32142857	257.5454545	1	0	0	0	0	1	0	1	0	0	8	98.8	21.775	1265.875	8.3	260	16.35	7.8	96.5	132	278.9921875	5.63118378		0	0	0	1	0	0	0	0	0
12200727	41011	24127850	32826971	50	1	3.46	2.09	3	74.26086957	104	77.45454545	83.13636364	17.69565217	36.72333333	97.30434783	107	1	0	0	0	0	0	0	0	0	0	4	262.4	41	483.8	13.95	174	9.4	8.55	105	138.5	75.59375	4.325373608		0	0	0	0	0	0	1	1	0
12201629	I2111	29173727	32535951	49	1	3.83	2.17	4	70.46153846	119.68	85.96	96.56	19.5	37.02833333	97.88461538	115	0	0	0	0	0	0	0	0	0	0	2	2.95	0.94	8.48	16.15	237.5	12.6	8.7	104.5	138	2.702101695	0.994029876		0	0	0	0	1	0	0	1	0
12203731	I214	20955149	35188366	58	1	9.03	1.36	3	76.72093023	111.6904762	62.69047619	80.83333333	19.52380952	36.73625	98.80487805	126.7647059	0	0	0	0	0	0	0	0	0	0	4	1.79	0.44	8.56	8.15	177	14.9	NA	100	131	2.104134078	0.743904018		0	0	0	0	0	1	0	1	0
12204055	I214	21548019	39679941	76	1	13.04	3.09	3	72.64285714	117.4545455	45.27272727	67.60606061	15.7037037	36.41	99.96428571	152.75	0	0	0	0	0	1	0	1	0	0	8	0.83	0.45	10.79	8.45	128	12.2	8.6	107.5	136	5.85	1.766441661		0	0	0	0	0	0	0	1	0
12205441	I214	23208495	34840804	69	0	4.94	2.03	3	79.53125	115.2307692	60.89473684	72.8625	16.90909091	36.63666667	97.47058824	133.7	1	0	1	1	0	1	0	0	0	0	11	2.4	0.24	6.9	10.05	124	13.6	NA	107	138	0.69	-0.371063681		0	0	0	0	0	0	0	1	0
12206478	41011	27511830	38238798	70	1	2.48	2.72	4	60.6875	101.3333333	49	60.79166667	22.90625	35.314	95.19354839	106.75	1	1	0	1	0	0	0	1	0	0	11	65	38.3	1183	9.05	107	13.2	10.05	109	143.5	697.06	6.54687149	3	1	1	0	0	0	0	0	1	0
12206678	I2109	21795157	38783986	85	0	5.14	1.18	3	92.13043478	139.5454545	69.54545455	86.81818182	21.34782609	36.675	96	112	0	0	0	1	0	0	0	0	0	0	5	113.46	52.08	757.95	13.95	198	9.1	9.3	104.5	141	347.9114754	5.851948066	1782	0	0	0	0	0	1	0	0	0
12209668	I2109	21314561	34270322	82	1	4.63	0.77	3	62.3	109.7894737	67.21052632	80.63157895	14.57894737	36.61	94.21052632	119	1	0	0	0	0	0	0	0	0	0	7	2.35	0.75	4.98	15	170.5	8.8	9.85	101	140.5	1.589361702	0.46333249		0	0	0	0	0	0	0	1	0
12214583	I214	29360220	31318408	70	0	2.97	1.97	1	64.34782609	120.7142857	49.66666667	66.9047619	16.60869565	36.68666667	96.7826087	108.8	0	0	0	0	0	1	0	0	0	0	6	1.55	0.77	13.88	10.75	243.5	13.45	9.65	102	138.5	6.895225806	1.93082926		0	0	0	0	0	1	0	1	0
12218519	I21A1	21628838	33596143	55	0	17.76	4.91	3	86.19354839	129	90.4516129	102.1935484	21.32258065	36.39681818	96.37931034	148.4285714	1	0	0	0	0	0	0	0	0	0	4	0.96	0.94	23.86	14.05	308	23.35	10.65	101.5	141.5	23.36291667	3.151150007		0	0	0	0	1	0	0	0	0
12223339	I214	28882233	32990310	63	1	10.9	2.19	4	102.5909091	102.2727273	56.45454545	69.63636364	17.80434783	36.71333333	98.72727273	139.7368421	0	0	0	0	0	1	0	1	0	0	8	3.74	0.64	13.69	11.25	130.5	19.55	8.6	101.5	135	2.342673797	0.851292925		0	0	0	0	0	0	0	1	0
12229036	41091	24975852	39453471	69	1	11.77	4.77	3	70.10344828	103.0384615	50.15384615	62.57692308	17.72413793	36.64	96.67857143	169.8	0	0	0	0	0	0	0	0	0	0	4	44.64	24.8	2405.6	9.95	358.5	22.45	7.6	106.5	142	1336.444444	7.197767967		0	0	0	0	0	1	0	1	0
12236042	I214	21421394	31239250	63	1	5.89	2.03	3	78.2	104.2093023	50.25581395	67.37209302	17.30263158	36.32333333	98.2	121.6	0	0	0	0	0	0	0	0	0	0	4	1.8	1.14	8.62	10.45	280	14.8	NA	102.5	132	5.459333333	1.697326682		0	0	0	0	0	1	0	1	0
12239834	41071	25526864	39056251	51	0	24.67	7.37	3	87.84	107.64	60.6	74.59259259	20.38461538	36.90833333	97.85185185	189.7142857	1	0	0	0	0	1	0	1	0	0	8	1.26	1.23	9.51	8.85	261.5	12.2	8.95	94	138	9.283571429	2.228246325	25	1	1	0	0	0	0	0	1	0
12240787	I214	20581436	35856956	80	0	4.81	2.47	3	81.6	125.5	39.92857143	61.10714286	22	37.46	96.8	114	1	0	0	0	0	0	0	0	1	0	8	7534.8	89.7	1076.4	8.2	110	89.2	9.15	104.5	137	12.81428571	2.55056062	582	0	0	0	0	0	0	0	0	0
12245404	I214	21897523	30686163	81	0	1.59	0.86	4	60.47619048	143.8	64.2	85.8	16.8	36.578	95.66666667	160.6	1	0	0	0	0	1	0	1	0	0	10	0.84	0.35	3.14	10.7	199	4.35	9.15	91	129.5	1.308333333	0.268754063		0	0	0	0	0	0	0	1	0
12246674	I21A1	22669802	39462064	54	1	9.77	0.92	2	79.31818182	155.3809524	65.19047619	87.38095238	25.18181818	36.96454545	95.40909091	136.9	1	1	0	1	0	1	0	1	0	0	10	0.87	1.29	11.77	6.25	304	14.25	8.25	101.5	135.5	17.45206897	2.859458207	815	0	0	0	0	0	0	0	1	1
12247724	41071	27007715	35432282	66	1	11.93	5.93	3	94.29166667	125.7173913	57.7173913	77.69565217	13.79166667	36.52	96.58333333	179.625	0	1	0	0	0	1	0	0	0	0	5	27.45	11.25	966.15	12.95	175.5	11.25	7.8	111.5	142	395.9631148	5.981321062	1545	0	0	0	0	0	1	0	0	0
12249451	41031	20595394	34835307	65	1	2.95	1.93	4	68	126.6774194	79.03225806	90.12903226	20.35294118	37.55	95.03125	183	0	0	0	1	0	0	0	0	0	0	5	195.16	67.83	899.64	14.4	167.5	12.7	8.1	99	135.5	312.6797561	5.745179523		0	0	0	0	0	0	0	1	0
12249989	41071	24817845	39432943	79	1	22.82	2.07	1	91.42307692	118.5416667	58.125	72.91666667	25.92	36.72266667	95.16	101.0526316	1	0	0	0	0	1	0	1	1	0	12	89.3	42.3	282	8.5	72	4.9	7.45	110.5	145	133.5789474	4.894692669	23	1	1	0	1	0	0	0	1	0
12250406	41041	22355829	38805649	46	1	2.67	1.27	4	76.1875	138.7666667	86.63333333	98.6	15.53125	37.04666667	95.96875	107.5	0	0	0	0	0	0	0	0	0	0	2	171	70	752	17.25	237.5	9.55	8.95	101	138.5	307.8362573	5.729568009		0	0	0	0	0	1	0	0	0
12252649	I214	25424583	33677073	78	1	5.77	2.13	4	82.88095238	112	58.9047619	77.21428571	22.75	36.46589744	96.46153846	119.5	0	0	0	0	1	0	0	0	0	0	6	1.3	0.75	14.14	10.35	97	16.65	NA	104.5	138	8.157692308	2.098961324		0	0	0	0	0	1	1	1	0
12252736	I214	27976488	33665686	74	0	9.76	3.09	3	89.87096774	132.1428571	68.82142857	84.21428571	20.12903226	36.95142857	96.38709677	163.25	1	1	1	1	0	1	1	1	0	0	13	142.99	74.26	563.27	10.45	72	6.6	9.25	94.5	138.5	292.5269613	5.678556838	344	0	0	1	0	0	0	0	0	0
12254227	I214	24663615	36534410	71	1	6.75	1.45	4	77.88461538	101.4230769	62.07692308	75.38461538	19.81481481	36.70888889	98.15384615	119.1428571	0	0	0	0	0	0	0	0	0	0	5	1.54	0.27	5.54	9.25	139	10.25	8	104	133	0.971298701	-0.029121236		0	0	0	0	0	1	0	1	0
12255381	I214	25132551	33227956	78	1	12.63	5.34	3	63.73076923	127.2307692	56.53846154	76.46153846	23.125	37.29285714	98.26923077	95.25	1	0	0	0	0	0	0	0	0	0	6	0.735	1.095	17.545	12.3	179	13.55	9	103.5	143	26.13846939	3.263408152	42	0	1	0	1	0	0	0	1	0
12262863	41071	29907865	30395398	59	0	5.63	2.03	4	64	104.4285714	50.57142857	67.16666667	18.57142857	37.32571429	96.03571429	103.5	0	0	0	0	0	0	0	0	0	0	3	309.4	53.55	804.44	11.85	201	11.75	8.95	108	139.5	139.23	4.936127242		0	0	0	0	1	0	0	1	0
12264178	I21A1	22944655	35268786	91	0	4.77	1.97	3	79.65	97.64285714	55.02380952	68.43902439	16.25	36.41142857	96.15384615	104.1666667	1	0	0	1	0	1	0	0	1	0	10	1.1	0.37	16.93	13.9	62.5	28.3	8.6	101.5	140.5	5.694636364	1.739524743	375	0	0	0	1	0	0	0	1	0
12267272	I214	26200221	36813419	64	0	9.08	2.77	4	125.7179487	111.0625	75.75	88	18.71052632	37.37142857	96.73684211	154.5714286	1	0	0	0	0	1	0	0	0	0	6	1.38	1.09	10.6	12	229.5	12.6	9.25	102.5	136.5	8.372463768	2.124948198		0	0	0	0	0	0	0	1	0
12270760	I21A1	23606314	30253983	70	1	9.97	10.04	3	67.08333333	117.3333333	68.04166667	79.04166667	17.21875	36.95166667	97.83333333	252.6666667	1	0	0	0	0	1	0	1	0	0	11	2.44	1.41	7.71	11.5	176.5	10.85	8.1	100.5	143.5	4.455368852	1.494109853	10	1	1	0	1	0	0	0	1	0
12271507	I214	22258468	35876246	65	0	7.58	4.2	3	64.0952381	142.65	56.05	80.65	18.06818182	36.665	93.52380952	98.66666667	0	1	0	1	0	0	1	0	0	0	8	1.18	0.74	11.74	9.55	153.5	9.55	8.1	93.5	138.5	7.362372881	1.996382283	160	0	0	0	0	0	1	0	1	0
12272152	I21A1	27744760	32605963	88	1	3.76	1.87	4	53.96875	132.5333333	58.46666667	79.63333333	19.78571429	36.53666667	98.39285714	160.5	1	0	0	0	0	1	0	0	0	0	7	1.835	0.735	9.12	12.8	231	11.3	8.35	100.5	135	3.652970027	1.295540543	400	0	0	0	1	0	0	0	1	1
12277308	I214	24450048	30741101	86	1	19.21	2.1	3	83.61538462	143.24	74.4	94.24	18.48	36.66428571	96.16	119.5	0	1	0	0	0	0	0	0	1	0	11	1.35	0.72	4.76	7.9	222.5	6.7	8	104	137	2.538666667	0.931639009	111	0	0	0	0	0	0	0	1	0
12279131	I214	22162666	31403065	65	1	4.56	1.37	3	69.81818182	110.9565217	55.08695652	71.69565217	15.68181818	36.125	99.86363636	153.35	1	0	0	0	0	1	0	0	0	0	7	2.72	0.79	17.19	10.1	206	19.75	8.4	101.5	138	4.992683824	1.607973606		0	0	0	0	0	0	0	1	0
12279729	I214	22579957	39146539	79	1	13.15	4.91	1	91.25806452	103.0277778	67.11111111	78.55555556	19.609375	36.80375	97.48387097	131.1	1	0	0	0	0	1	0	0	1	0	14	1.11	0.4	6.16	9.8	206.5	10.1	7.2	94	127	2.21981982	0.79742603	95	0	0	0	1	0	0	0	1	0
12281067	I214	27672630	38831846	64	0	2.13	2.06	3	81.32	117.8636364	74.09090909	88.96969697	28.3	36.54666667	98.81818182	190.75	0	0	0	0	0	0	0	1	0	0	6	2.11	1.03	38.45	9.2	419.5	41.9	6.75	108.5	144	18.76943128	2.932229551	2	1	1	0	1	0	0	0	0	0
12283830	I21A1	21335142	31742353	77	1	10.73	0.99	3	82.33333333	103.173913	59.56521739	69.34782609	17.5	36.866	93.66666667	139.6	1	0	0	1	0	1	0	0	0	0	10	2.205	1.18	8.745	8.35	309	11.2	7.7	104.5	138.5	4.679863946	1.543269038	268	0	0	0	0	0	0	0	0	0
12284549	41071	21553565	30787261	64	0	5.76	1.95	3	90.29166667	111.6166667	50.75	73.37634409	14.54	36.75714286	99.32	128.2777778	1	0	0	1	1	1	0	0	0	0	8	88.32	20.16	843.84	11.1	130	10.2	7.65	109.5	139.5	192.6156522	5.260696764	1114	0	0	0	0	0	1	0	1	0
12284553	41071	29916605	37713469	74	1	7.03	3.11	3	84.14285714	110.0909091	49.79545455	68.09090909	25.57142857	36.86333333	96.57142857	130	1	0	0	0	0	0	0	0	0	0	6	217.95	138.1	743.4	8.85	87.5	18.55	8.25	97	131.5	471.0417068	6.15494664	154	0	0	0	0	0	1	0	1	1
12286091	41072	27032158	39712879	91	1	4.8	0.5	3	87.6	98.61538462	53.61538462	63.61538462	30	36.5025	93.93333333	319.5	0	0	0	0	0	1	0	0	0	0	6	110.88	33.6	947.52	9	272	11.2	8.8	105	134	287.1272727	5.659925576	29	1	1	0	0	0	1	0	0	0
12287192	I21A1	26405275	36275404	61	0	15.63	1.83	4	89.03846154	110.32	62.6	73.72	18.92307692	36.90375	99.76923077	84.75	0	0	0	0	0	0	0	0	0	1	7	0.83	0.88	20.93	7.3	195.5	20.55	7.3	106	140.5	22.19084337	3.099679743		0	0	0	1	0	0	0	0	0
12287332	I214	23408562	38532085	87	1	6.78	3.57	3	73.875	116.5862069	62.77586207	75.48275862	16.625	36.51	97.44827586	141.6666667	1	0	0	0	0	1	0	1	0	0	9	1.59	0.75	11.03	14.65	172.5	12.95	9	103.5	140	5.202830189	1.649202745		0	0	0	0	0	0	0	1	0
12287544	I214	21319123	36360209	70	1	7.77	1.07	4	94.16	109.5535714	53.33928571	70.16071429	15.22	36.878	96.84	129.8	0	0	0	0	0	0	0	0	0	0	5	2.47	0.42	10.01	10.6	204	11.8	8	108	137	1.702105263	0.531865875		0	0	0	0	0	1	0	1	0
12289074	I2109	23635485	31544530	56	1	17.63	3.45	4	97.69230769	114.7297297	54.48648649	84.38461538	19.46153846	37.466	94.73076923	247.1428571	1	1	1	0	0	1	0	1	0	0	10	1.87	0.78	7.54	8.8	214.5	12.2	8.5	93	134.5	3.145026738	1.145822392		0	0	0	0	0	0	0	1	0
12297145	I214	20989293	39349688	47	0	-0.23	0.85	4	66.16666667	105.125	66.5	79.93333333	25.07142857	NA	99.2	381	0	0	0	1	0	0	0	0	0	0	10	1.89	0.97	32.96	14.2	219	36.3	NA	105.5	135	16.91597884	2.828258668	0	1	1	0	1	0	0	0	0	0
12297844	41011	22398596	38949081	68	1	2.74	2.74	4	69.8	98.36666667	64.33333333	74.16666667	25.37931034	33.9	99.17241379	324.7857143	0	0	0	0	0	1	0	0	0	0	5	179.95	47.3	1563.75	14.45	254	18.25	7.05	105	135	411.0329258	6.018673323	3	1	1	0	1	0	1	0	1	0
12298456	41012	24023372	36836961	68	1	3.08	0.88	3	79.63157895	116.8421053	71.15789474	80.66666667	17.57894737	36.7225	94.52631579	136	1	0	0	0	0	0	0	0	0	0	6	101.6	64.8	622.4	14.4	178.5	6.5	8.2	103	135	396.9637795	5.983845041		0	0	0	0	0	1	1	1	1
12299521	41071	23987130	39144159	58	1	4.02	0.79	3	101.0769231	117.962963	73.44444444	87.11111111	16.9	37.14347826	98.53846154	112.3076923	0	0	0	0	0	0	0	0	0	0	3	115.62	26.79	315.84	11.1	274	8.4	NA	109.5	137	73.18243902	4.292955488		0	0	0	0	0	1	0	1	0
12301303	I213	24600721	33999771	46	1	9.01	9.09	1	86.13513514	113.7368421	70.18421053	84.13157895	24.47435897	36.28333333	95.5	209.08	1	0	0	0	0	1	0	1	0	0	7	1.995	1.285	14.95	6.95	96.5	18	9	93	139.5	9.629448622	2.264825968	9	1	1	0	1	1	0	0	1	0
12307428	41071	25977787	34841297	91	0	12.9	13.02	3	NA	NA	NA	NA	NA	NA	NA	106	0	0	1	0	0	0	0	0	0	0	6	49	39.2	891.8	9.95	530.5	9.55	8.15	100.5	134.5	713.44	6.570098341	13	1	1	0	0	0	1	0	0	1
12312578	41031	26132386	39836312	91	0	7.38	3.69	3	60.57692308	104	53.56	65.88	19.44	36.62	95.42857143	185.2	1	1	0	0	0	1	0	0	0	0	8	128.7	96.115	1485.04	12.5	233	17.15	7.7	103	139.5	1109.049103	7.011258264	7	1	1	0	0	0	0	0	1	0
12313313	I214	27229963	31245398	91	1	16.29	6.66	3	86	102.3043478	49.69565217	62.73913043	16.16666667	36.97166667	98.34782609	135.7222222	0	0	0	0	0	1	0	0	0	0	7	0.36	0.62	8.51	9.5	166	10.75	7.65	100.5	134	14.65611111	2.684857389	411	0	0	0	1	0	1	0	1	0
12314229	I21A1	23527594	39181166	82	0	9.9	1.79	2	80.2	117.2051282	78.61538462	88.46875	21.71794872	36.61142857	96.56410256	113	1	1	0	1	0	0	0	0	0	0	8	2.15	0.63	3.8	9.6	293	7	8.9	106.5	143.5	1.113488372	0.107497765		0	0	0	0	0	1	0	1	1
12317172	I214	21256516	33552501	66	1	6.67	0.34	3	77.66666667	116.1666667	55.5	69.16666667	16.5	36.915	93.83333333	NA	0	0	0	0	0	0	0	0	0	0	4	0.395	0.4	10.04	13.1	193.5	11	8.5	100.5	138.5	10.16708861	2.319155896		0	0	0	1	0	1	0	1	0
12317948	41091	27505947	30093352	49	1	13.87	3.18	4	62.32	84.88	56.2	62.92	22.04	37.17428571	94.48	125	1	0	0	0	0	0	0	0	0	0	3	203.03	30.81	535.62	12.65	181	8.55	8.15	106	140	81.28085603	4.397910516		0	0	0	0	0	0	0	1	0
12321547	41011	23406734	34411733	55	1	1.6	0.75	3	62.61111111	128.1666667	80.05555556	90.88888889	17.66666667	36.6525	97.11111111	129	0	0	0	0	0	0	0	0	0	0	3	131.52	24.96	786.24	14.45	202.5	7.95	8.75	104.5	137.5	149.2134307	5.005377702		0	0	0	0	0	0	1	1	0
12323804	I2101	24357701	33686033	67	1	12.7	1.67	3	70.34782609	111.5454545	58.22727273	82.28846154	18.7037037	37.37210526	99.37931034	125.3571429	1	0	0	0	0	0	0	0	0	0	5	1.02	0.58	10.045	11.1	168	11.85	NA	104.5	138	5.711862745	1.742545196		0	0	0	0	0	0	0	1	0
12323950	41041	23735700	32907994	64	1	14.94	15.06	3	75.28571429	75.88372093	46.51162791	64.29245283	23	36.97	95.42105263	251.3684211	1	0	0	0	0	0	0	0	0	0	6	99.345	52.02	1210.215	9.75	140	12.3	7.15	108.5	138	633.7046082	6.451582928	15	1	1	0	1	0	1	0	1	0
12324099	41071	26918438	35170067	73	0	2.58	0.63	2	66.46666667	148.2666667	55	75.4	17.93333333	36.8475	99.78571429	154.3333333	1	0	0	0	0	1	0	1	0	0	8	94.4	82.6	955.8	13.3	413	11.8	NA	97	138	836.325	6.729017294	477	0	0	1	0	0	0	1	1	0
12325110	I214	20353206	31590699	78	1	16.77	2.08	3	86.1875	94.41935484	53	62.19354839	16.46875	36.59714286	98.25	152.625	1	0	0	0	0	0	0	1	0	1	10	0.53	0.94	8.33	7.55	154	9.35	9.85	96.5	137	14.77396226	2.692866325		0	0	0	0	0	0	0	0	0
12327429	I214	28630214	37161595	51	1	21.71	2.97	3	104	119.5909091	75.22727273	83.40909091	24	36.82818182	99.39130435	272.6111111	1	0	0	0	0	1	0	1	0	0	14	0.21	0.055	1.41	6.7	34.5	1.5	10.05	105	143	0.369285714	-0.996184641	23	1	1	0	0	0	0	0	0	0
12327858	41071	24722783	34332620	73	0	16.76	16.29	3	51.57692308	109.6551724	43.72413793	66.13793103	23.07407407	NA	98.73076923	192.5	1	0	0	0	0	1	0	1	0	0	8	98.56	49.28	1387.54	9.7	213	21.55	7.55	108.5	146.5	693.77	6.542140493	17	1	1	0	1	0	0	0	1	0
12329279	I2119	22734743	32567217	83	0	7.64	1.63	3	64.77777778	119.16	49.76	66.8	18.03703704	37.5225	96.18518519	82	0	0	0	0	0	0	0	0	0	0	5	32.2	21.16	402.04	10	30	4.6	6.4	107	135.5	264.1977143	5.576697741	1856	0	0	0	0	0	1	0	0	0
12330836	41041	20785380	36850552	68	1	2.6	1.01	4	71.24	120.5652174	77.69565217	87.26086957	17.28	36.698	95.8	141	0	0	0	0	0	0	0	0	0	0	4	0.82	0.44	7.58	14.9	266	8.9	8.95	103.5	136.5	4.067317073	1.402983586		0	0	0	0	1	1	0	1	0
12336869	I214	21828438	38801660	73	1	14.04	1.29	3	85.11111111	104.8928571	51.46428571	68.74074074	15.69642857	36.72	98.85185185	106.7857143	0	0	0	0	0	0	0	0	0	0	5	2.05	0.54	7.16	10.8	168	10.45	8.75	105	135.5	1.88604878	0.634484048		0	0	0	0	0	1	0	1	0
12343289	41001	21844391	31514341	22	1	2.82	1.42	3	74.29032258	104	66.92857143	75	16	36.6125	96.67741935	96.33333333	0	0	0	0	0	0	0	0	0	0	1	230.74	58.1	1361.2	14.6	253.5	14.35	10.15	101.5	137	342.7482014	5.836996071		0	0	0	0	1	0	0	1	0
12345716	I2119	27357314	31376066	69	1	3.4	1.57	4	57.07692308	126.84	68.72	82.08	16.38461538	37.075	95.5	95	0	0	0	0	0	0	0	0	0	0	4	1.92	0.515	5.17	12.9	177.5	7.9	8.45	103.5	140	1.386744792	0.326959124		0	0	0	0	0	0	0	1	0
12347941	I2109	24546050	33849924	69	1	5.08	2.15	4	87.67857143	116.5517241	72.37931034	93.03448276	17.85714286	36.76857143	95.07142857	123	1	0	0	0	0	0	0	0	0	0	5	1.02	1.32	14.24	16.45	183	16.1	8.75	103	138.5	18.42823529	2.913884015		0	0	0	1	0	0	0	1	0
12354911	I21A1	25500046	30995791	85	1	2.83	2.83	3	73.04347826	104.9090909	57.59090909	71.90909091	21	36.555	97.13043478	127.6666667	1	0	0	1	0	0	0	0	0	0	7	0.63	1.44	21.25	12	690.5	22.25	8.95	103.5	139.5	48.57142857	3.883035469	396	0	0	0	1	0	0	0	1	0
12356657	41091	22793142	36716782	69	1	137.85	0.32	3	74.44444444	139.125	59	78.625	21	36.97	98.44444444	161.5	0	1	0	1	0	0	0	1	0	0	8	39.36	34.44	2386.2	9.15	213.5	24.1	8.7	93	131.5	2087.925	7.643926029	172	0	0	0	1	0	0	0	0	0
12357296	I213	23386436	35799678	58	1	9.03	4	2	74.88	132.04	82.16	93.68	16.05357143	37.898	99.92592593	235.4285714	1	0	1	0	0	1	0	0	0	0	5	80.66	31.82	626.04	9.9	118.5	8.2	6.85	122.5	150.5	246.9699083	5.5092665	3615	0	0	1	1	1	1	0	1	1
12357504	I214	20336615	38588685	71	1	3.73	0.69	3	92.53846154	113.0833333	65.08333333	75.25	21.61538462	36.835	97.21428571	189.5	1	0	0	1	1	1	0	1	0	0	17	0.17	0.045	8.63	7.1	134.5	9	8.3	86	122.5	2.284411765	0.826108558	283	0	0	0	0	0	0	0	1	0
12361374	41071	25255352	30569006	79	1	11.18	2.28	3	90	102.8888889	56.55555556	66.74074074	24.06896552	35.85166667	95.31034483	164.6666667	0	0	0	0	0	0	1	0	1	0	9	73.85	133.7	2698.7	16.05	129	29.65	8.5	101.5	136	4885.798104	8.49408793	30	1	1	0	0	0	1	0	0	0
12362110	I214	21214880	34602935	70	0	8.78	3.97	4	85.03846154	108.6666667	68.83333333	75.03703704	18.46	36.86166667	99.125	145.5	1	0	1	1	0	0	0	0	0	0	9	2.23	0.75	13.87	11.55	490	15.5	8.75	102.5	138	4.664798206	1.540044576		0	0	0	1	0	0	0	0	0
12363746	I214	29652401	33655764	74	1	6.91	3.18	2	116.5	116.0454545	70.15151515	83.81818182	26.14285714	37.43666667	98.03571429	240.36	0	0	1	0	0	1	0	0	0	0	8	1.46	0.71	10	12	83.5	12.05	8.85	129.5	163	4.863013699	1.581658348	116	0	0	0	0	0	1	0	1	0
12364448	I21A1	25113742	32696065	75	1	22.44	2.61	3	94.25	115.44	50.88	72	14.84	37.37833333	97.73913043	91.2	0	0	0	0	0	0	0	0	0	0	6	0.21	0.135	1.525	13.75	186	5.4	8	102.5	139.5	0.980357143	-0.019838342		0	0	0	1	0	0	0	1	0
12364762	I2119	26515339	38028642	68	1	6.56	0.8	3	72.85	114.6315789	77.31578947	98.78947368	16.10526316	36.9575	95.94736842	111.75	1	1	1	1	0	0	0	0	0	0	8	1.57	0.38	5.15	11.7	115	7.15	8.2	109.5	142	1.246496815	0.220337069		0	0	0	0	0	0	0	1	0
12371520	I2119	28143120	30628369	64	1	4.42	1.29	3	82.37931034	121.4615385	66.69230769	75.96875	16.515625	36.62714286	94.24137931	166.5714286	0	0	0	1	0	1	0	1	0	0	8	1.11	0.65	8.03	13.05	214.5	10.8	7.9	102	138.5	4.702252252	1.548041597	1187	0	0	1	0	0	0	0	1	0
12376923	41001	24083260	33921961	72	1	-0.43	0.65	4	75.85	71.68181818	43.90909091	52	17.76190476	35.63333333	90	295.75	0	0	0	0	0	0	0	0	1	0	12	42.09	76.86	1707.39	8.1	325	18.3	7.3	105	136.5	3117.842609	8.04489657	0	1	1	0	1	0	0	0	0	0
12378873	I214	22871321	39244689	85	0	10.62	1.82	3	91.62962963	102.3214286	48.39285714	63	18.96153846	36.368	92.81818182	109	0	0	0	1	0	0	0	0	0	0	5	21.6	32.4	972	13.15	152	10.9	7.6	105.5	139	1458	7.284820913		0	0	0	0	0	1	0	1	0
12380064	I214	20613583	34395981	68	1	5.88	2.69	3	100.34375	103.875	63.55	76.15	15.48529412	37.91821429	98.15151515	119.5	1	0	0	0	0	0	0	0	0	0	5	2.73	0.23	9.8	11.55	152	12.9	NA	107	136	0.825641026	-0.191595194		0	0	0	0	0	0	1	1	1
12380976	I214	29811337	30365031	56	1	0.84	0.85	3	78.62962963	98.58333333	51.79166667	64.20833333	18.18518519	36.256	97.14814815	184.4285714	1	0	0	0	0	1	0	1	0	0	10	0.38	0.39	4.4	13.6	94.5	5.25	8.75	93.5	135	4.515789474	1.507580027	86	0	1	0	0	0	0	0	1	0
12382393	I2109	21572034	36200772	78	1	17.11	9.9	3	123.826087	98.93103448	66	77.10344828	19.64285714	36.52285714	97.76190476	137.6	1	0	0	0	0	0	0	1	0	0	8	0.97	0.77	10.72	12.55	190.5	15.3	8.05	100.5	133	8.509690722	2.141205599		0	0	0	1	0	0	0	1	0
12385857	I2111	21517532	36645123	58	1	2.29	0.81	2	92	104.1666667	59.77777778	70.88888889	10	36.556	99	211	0	0	0	0	0	1	0	1	0	0	7	199.26	74.62	542.02	11.9	284	7.5	7.85	92.5	130.5	202.9786831	5.313100964		0	0	0	0	0	0	0	0	0
12387979	41071	26821292	35002103	72	1	5.87	3.28	3	62.25	149.75	72.75	92.125	17.92	37.098	96.125	81	1	0	0	1	0	0	0	0	0	0	7	131.93	42.66	604.35	13.95	114	7.6	9	102	137.5	195.4185629	5.275143734		0	0	0	1	0	1	0	1	1
12390105	I214	24249228	39646937	77	1	60.9	9.18	3	85.83333333	146.5294118	74.52941176	94	27.64705882	37.82428571	98.72222222	160.1666667	0	0	1	0	0	1	1	0	0	0	9	1.31	0.71	7.17	10.7	32	11.1	8.5	98	138	3.886030534	1.357388208	140	0	0	0	1	0	1	0	0	0
12392100	I2109	27318031	31184358	71	1	6.95	1.68	3	82.16	106.55	67.5	84.58730159	15.7	37.8625	97.04	133.5	1	0	0	0	0	0	0	0	0	0	8	1.85	1.31	9.385	13.15	216	13.05	8.2	101	134	6.645594595	1.893954168		0	0	0	1	0	0	0	1	0
12392956	I21A1	29708494	30502944	82	0	36.89	6.54	3	99.91891892	106.5428571	52.88571429	68.8	24.15789474	37.32111111	97.32432432	257.372093	0	0	0	0	0	1	0	0	0	0	7	3.09	1.645	16.185	15	107.5	21.05	9.05	132.5	170.5	8.616286408	2.153654181	66	0	1	0	1	0	1	0	1	0
12393516	I21A1	23586730	33749770	89	1	9.46	0.97	3	59.04	105.1428571	41.66666667	60.42857143	25.24	36.278	95.95238095	138	1	0	0	1	0	0	0	1	0	0	9	0.81	1.21	10.38	7.35	249.5	12.15	8.7	87	125	15.50592593	2.741222269	10	1	1	0	0	0	0	0	0	0
12394354	I21A1	26511191	39295273	78	1	42.65	1.25	3	87.48275862	95.32142857	51.03571429	61.32142857	19.16666667	36.6	95.27586207	169.2857143	1	0	0	0	0	1	1	1	0	0	13	0.37	0.33	5.74	8.65	74.5	6.25	8.65	102.5	136.5	5.119459459	1.633048859	46	0	1	0	1	0	0	0	1	0
12394964	I214	25874218	38209602	75	0	20.81	2.06	3	84.5	134.0454545	59.90909091	78	24.59090909	36.75142857	94.7826087	194.4	1	1	0	1	0	1	0	0	0	0	10	1	0.555	9.735	11.65	227	11.4	8.55	94	134	5.402925	1.686940474	196	0	0	0	1	0	1	0	1	0
12397645	I214	27196337	30547330	60	1	10.78	1.19	4	82.56	114.2962963	65.40740741	79.81481481	18.36	NA	95.28	165.0952381	1	0	0	0	0	1	0	1	0	0	9	1.86	0.64	11.14	13.05	142.5	10.7	9.4	108	141	3.83311828	1.343678644		0	0	0	0	0	0	0	1	0
12399239	I2119	20525788	34608141	58	1	2.35	2.34	4	79.7037037	96.76923077	63.96153846	74.5	20.07407407	37.04857143	97.03703704	116	0	0	0	0	0	0	0	0	0	0	3	0.84	0.76	6.44	12.4	213	7.55	9.15	103.5	139.5	5.826666667	1.762445082		0	0	0	0	0	1	0	1	0
12399838	41072	29661409	37539005	82	0	6.75	1.05	3	64.54545455	140.952381	48.57142857	71.95238095	19.77272727	36.336	95.36363636	156	1	1	0	1	0	0	0	1	0	0	10	164.02	25.88	433.43	9.35	495.5	6.85	8.35	95.5	132.5	68.38902817	4.225212405	288	0	0	0	0	0	0	0	0	1
12400287	41011	22849489	38839625	53	1	4.23	2.23	4	71.51515152	118.3928571	73.82142857	83.85714286	17.33333333	36.09	97	119	1	0	0	0	0	0	0	0	0	0	4	231.4	53.4	1480.96	13.5	347	16.1	9.25	101.5	138.5	341.76	5.834108736		0	0	0	0	0	0	1	0	0
12404964	41011	23966530	39002458	75	0	5.76	0.96	3	76.29166667	109	53.56521739	66.82608696	27.5	36.52	95.91666667	156	0	0	0	1	1	0	0	0	0	0	7	86.4	32.4	1075.2	11.4	212.5	11.05	9.3	99	132.5	403.2	5.999432717	2124	0	0	0	0	0	1	0	1	0
12406252	41011	20283942	30561129	89	0	0.23	0.31	3	70.2	73.14285714	17	38.55	16.33333333	33.33	89.85714286	227	0	0	0	0	0	0	0	1	0	0	7	149.8	54.6	1188.6	11.6	133	14	6.4	117	143	433.2280374	6.071264235	0	1	1	0	0	0	0	0	1	0
12409604	I214	24510466	33539556	89	1	3.47	3.67	3	107.3333333	122.6956522	69.95652174	82.30434783	25.75	36.815	95.52173913	117.2	0	1	0	1	0	0	0	0	0	0	7	0.6	0.48	6.65	10.85	126	8.4	8.65	97	138.5	5.32	1.671473303	4	1	1	0	1	0	0	0	0	0
12412352	I214	22248040	30381827	76	1	19.71	10.58	4	82	116.5	53.52941176	70.52941176	17.62068966	37.45428571	96.03571429	144.5555556	1	1	1	1	0	1	0	1	0	0	13	0.525	0.51	11.84	10.2	225	12.75	8.65	100	134.5	11.50171429	2.442496093	20	1	1	0	1	0	0	0	1	1
12414394	I2102	29282857	38470746	57	0	4.1	1.1	2	83.59375	129.9	83.9	97.86666667	19.34375	36.71333333	95.90625	183.1666667	0	0	0	0	0	1	0	1	0	0	8	3.26	0.51	4.66	12.8	200	10.25	9.4	99	137.5	0.729018405	-0.316056301		0	0	0	0	0	0	1	1	0
12416253	I214	29699433	39878248	57	1	4.83	1.46	3	92.61904762	116.3809524	64.80952381	81	18	36.695	96.61904762	125.5882353	0	0	0	0	0	0	0	0	0	0	3	1.68	0.45	15.17	13.25	176	20.9	NA	104	137	4.063392857	1.402018304		0	0	0	0	0	1	0	1	0
12417971	41011	21236825	38598561	63	1	5.24	1.26	3	64.7037037	117.92	67.8	79.56	16.07407407	36.56428571	96.0952381	127	1	0	0	0	0	0	0	0	0	0	5	176	22	880	13.6	181.5	10.45	7.75	95.5	131	110	4.700480366		0	0	0	0	0	1	0	0	0
12426774	41031	28560179	37854747	54	1	19.13	4.27	2	79.77777778	95.74468085	61.68085106	75.63829787	19.63414634	37.02444444	96.58536585	253.875	1	0	1	0	0	1	0	1	0	0	8	311.6	38	410.4	9.95	268.5	9.05	9.3	98.5	138	50.04878049	3.91299814	983	0	0	0	0	1	0	1	1	0
12427592	I21A1	29458938	34752384	75	1	2.87	0.75	3	70.44444444	146.0625	61.875	82.1875	19.61111111	36.59333333	99.22222222	NA	0	0	0	0	0	0	0	0	0	0	5	161.92	35.2	644.16	13.1	221.5	8.8	9.1	99.5	137.5	140.0347826	4.941890839	2813	0	0	0	0	0	0	0	1	0
12427999	I214	21549617	31645452	47	1	5.86	2.57	4	95.19230769	123.96	84.16	92.68	21.37037037	36.465	95.76923077	111.75	1	0	0	0	0	1	1	0	0	0	6	1.38	0.75	7.5	14.15	264.5	8.8	8.7	99.5	135	4.076086957	1.405137449		0	0	0	1	0	0	0	1	0
12429546	I214	28104295	33092323	91	0	13.91	0.9	3	84.5	111.3636364	55.54545455	68.45454545	25.08333333	36.7425	95.5	119.6	1	0	0	0	0	0	0	0	0	0	6	0.98	1.01	12.77	7.55	355	14.3	9.05	91	128.5	13.16091837	2.577251708		0	0	0	0	0	1	0	1	0
12431377	41011	26193743	37471042	50	1	9.18	6.22	2	79.03846154	141.75	72.96428571	99	17.7037037	37.48285714	98.76923077	128	0	0	1	0	0	0	0	0	0	0	4	188.08	27.29	1002.53	13.75	254	12.3	8.7	106	142	145.4649282	4.979935014	91	0	0	0	1	0	1	0	0	1
12433595	41071	28956556	38577073	65	1	8.72	1.21	3	79.34782609	103.26	47.88	66.36	14.25	37.19473684	97.15	123.2	1	1	1	0	0	0	0	0	0	0	7	0.63	0.08	13.18	8.15	132	16.55	7.8	107.5	137	1.673650794	0.515007344		0	0	0	0	0	0	0	1	0
12438021	41021	29962415	33465313	77	1	9.44	3.5	3	73.03846154	150.3333333	72.66666667	109.6296296	14.53846154	37.6225	98.26923077	125.6	0	0	0	0	0	0	0	0	0	0	5	172.87	30.09	369.93	13.15	205	8.4	8.5	100.5	136	64.39054608	4.164966822		0	0	0	0	0	1	0	1	0
12440965	I214	29372988	30182579	81	1	4.79	1.98	3	68.15	123.7619048	59.80952381	74.85	17.28571429	36.59	98.33333333	152.6666667	1	1	0	1	0	1	0	1	0	0	11	75.865	42.605	555.16	7.7	233	6.85	8.1	102	134	311.7721189	5.742272533	1921	0	0	0	0	0	1	0	1	0
12442684	I213	20791333	34678414	72	1	11.22	8	1	94.92307692	106.6428571	52.98214286	75.21666667	17.79310345	36.75090909	98.76923077	154.4583333	1	0	0	0	0	1	0	0	0	0	7	3.65	0.22	13.49	8.75	283	15.4	8.1	105	136	0.81309589	-0.20690623		0	0	0	0	0	0	0	1	0
12443010	41071	28047232	38479352	69	0	1.56	0.57	3	72.77777778	109.1111111	49.77777778	66.11111111	18.88888889	36.44	97.18181818	106	0	0	0	0	0	0	0	0	0	0	4	113.68	21.28	416.08	11.2	278.5	6.15	8.6	103.5	136	77.88689655	4.35525773		0	0	0	0	0	0	0	1	1
12446228	41011	27704374	31997033	60	1	4.31	1.11	3	80.68965517	112.2586207	69.67241379	84.12068966	15.5	36.48	98.64285714	120.1111111	0	0	0	1	0	0	0	0	0	0	5	364.98	20.02	1134.98	10.65	200.5	13.55	NA	111.5	141.5	62.25628692	4.131259525	41	0	1	1	0	0	0	0	1	0
12448633	41012	28477421	36359268	80	0	0.33	0.35	3	88.5	164	65.83333333	90.33333333	17	37.5	94.75	172	0	0	0	0	0	0	0	0	0	0	4	172	60.2	619.2	13.4	371	8.6	NA	101	137	216.72	5.378606198	1461	0	0	0	0	0	1	0	0	0
12451789	I214	26650166	35231819	70	1	14.06	2.78	3	107.8888889	103.9259259	66.37037037	77.96296296	21.22222222	36.695	93.62962963	199.5714286	1	0	0	0	0	1	0	1	0	0	10	0.65	0.74	8.49	12.6	228.5	12.1	7.5	101	137	9.665538462	2.268566824		0	0	0	0	0	0	0	1	1
12456858	I21A1	22609809	36430820	76	1	5.28	0.39	3	92.08333333	129.8333333	77.16666667	89.41666667	17.5	36.96333333	94.66666667	125.6666667	1	0	0	0	0	1	0	0	0	0	8	0.52	1.85	14.46	11.5	139	15.35	9	101.5	141	51.44423077	3.940498323		0	0	0	0	0	0	0	0	1
12459047	I214	23761117	34049959	87	1	21.95	4.23	3	57.96296296	150.08	72.52	92	15.51851852	36.99	96.96296296	97.5	0	0	0	0	0	0	0	0	0	0	5	95.13	80.03	1333.33	11.6	113	13.95	7.4	114.5	143.5	1121.690317	7.022592039		0	0	0	0	0	1	0	0	0
12459417	I214	23140243	33966641	53	1	6.93	2.56	3	105.7096774	102.755814	63.77906977	77.5	18.1125	37.01111111	96.22222222	133.3888889	0	0	0	1	0	1	0	0	0	0	5	1.38	0.37	9.74	12.7	152.5	11.85	7.7	105	140	2.611449275	0.959905345		0	0	0	0	0	0	0	1	0
12460889	I21A1	28082987	33847208	91	0	0.85	0.76	3	83.63157895	122.2941176	57.64705882	72.82352941	20.36842105	36.59	96.68421053	107.6666667	0	0	0	0	0	0	0	0	0	0	5	0.78	0.78	29.695	9.65	172.5	31.25	7.9	99.5	135.5	29.695	3.390978681		0	0	0	0	0	1	0	0	0
12463286	I214	29227161	32087909	80	1	6.87	0.75	2	87.11538462	107.8928571	65	74.85714286	23.15384615	36.87363636	95.64	94	1	0	0	0	0	0	0	0	0	0	6	0.61	0.71	9.8	8.2	149	10.1	8.55	104.5	136	11.40655738	2.434188399		0	0	0	1	0	0	0	1	1
12465063	I214	20233418	38978026	60	1	11.7	1.78	3	76.96875	101.516129	67.38709677	78.41935484	22.96875	37.09625	97.35483871	154.8888889	0	0	0	0	0	1	0	1	0	0	9	0.42	0.63	19.86	9.8	211	19.2	8.1	97.5	133.5	29.79	3.394172767	12	1	1	1	0	0	0	0	1	0
12467745	I214	23380451	35009433	79	0	12.81	1.59	3	80.11111111	115.037037	68.51851852	82.37037037	23.55555556	36.89	94.7037037	130.5	1	0	0	0	0	0	0	0	0	0	7	0.79	1.33	12.89	12.4	268	13.5	9.25	96	139.5	21.70088608	3.077353093		0	0	0	1	0	0	1	1	0
12468016	I21A1	21026864	33038289	50	1	13.25	1.29	3	79.57692308	135.8461538	74.96153846	96.03846154	16.94230769	36.21571429	95.88461538	164.6666667	0	0	0	0	0	0	0	0	0	0	2	72.5	77.4	1047.5	10.4	428	10.65	8.45	105	138	1118.296552	7.019561871		0	0	0	0	0	1	0	0	0
12468660	I21A1	28763397	38510962	84	0	10.95	6.1	3	73.82608696	125.0416667	45.16666667	67.95652174	22.95833333	36.96	95.04166667	255.0833333	0	0	0	0	0	1	0	1	0	0	9	1.015	1.73	17.395	7.65	298	19.55	8.8	102	138.5	29.64862069	3.389415605	176	0	0	0	1	0	0	0	1	1
12470349	41011	22178978	32644371	57	1	10.74	0.91	4	80.44	123.3703704	66.62962963	83.25925926	20.37037037	36.56428571	96.69230769	127.9285714	0	1	0	0	0	1	0	0	0	0	5	442.86	86.01	1282.83	10.95	188	16.1	NA	103.5	136.5	249.1446694	5.518033729		0	0	1	0	0	1	0	1	0
12475195	I21A1	21538556	32500877	91	0	11.52	3.34	3	92.53846154	98.96	63.16	74.72	16.65384615	36.56285714	96.84615385	128.5	1	0	0	0	0	0	0	1	0	0	8	3.72	0.925	3.975	10.2	111	8.1	8.05	104	142	0.988407258	-0.011660462	261	0	0	0	1	0	0	0	1	0
12481680	41071	26876606	30863119	80	1	4.07	2.08	3	NA	NA	NA	NA	NA	NA	NA	121	0	0	0	1	0	0	0	0	0	0	5	23.18	34.16	1157.78	8.7	152	11.25	8.5	98	142	1706.202105	7.442025188	98	0	0	0	0	0	1	0	0	0
12481952	I214	27741944	36977131	46	1	3.95	0.84	3	70.2	144	69.94117647	87.76470588	16.75	37.205	94.35	92.71428571	0	0	0	1	0	1	0	1	0	0	7	67.34	31.08	636.4	12.65	373	7.2	9.1	94.5	130.5	293.7230769	5.682637408	1162	0	0	1	0	0	0	1	0	1
12482346	I214	25493578	37280521	84	0	0.13	1.09	4	105.1166667	102.5140845	58.68309859	72.13194444	30.11290323	37.09	91.77192982	75.44444444	0	0	0	1	0	0	0	0	0	0	6	1.5	0.83	15.65	13.25	109	17.05	8.55	116	146.5	8.659666667	2.158676231	1	1	1	0	1	0	0	0	0	0
12483221	I214	27912850	39589982	74	0	1.3	0.45	4	60.69230769	153.4545455	62.18181818	84.45454545	21	36.55666667	99.15384615	130.5	1	0	0	0	0	1	0	1	0	0	9	180.69	48.45	313.5	8.55	171	4.3	9.05	98.5	133	84.0615142	4.431548843	1786	0	0	0	0	0	0	0	0	0
12489419	I214	26210538	30289461	51	1	2.85	2.8	4	59.26923077	108.1904762	69.04761905	78.14285714	14.61538462	36.888	97.69565217	92.75	0	0	0	0	0	0	0	0	0	1	5	138.06	63.72	361.67	12.9	164	5.75	7.75	85.5	115.5	166.9246154	5.117542306	2097	0	0	0	0	0	1	0	0	0
12489957	41091	26008737	36010325	89	1	4.25	1.65	3	74.88	92.68	50.95833333	59	21.08	36.62714286	95.92	138.3333333	0	0	0	1	0	0	0	0	0	0	7	376.2	99	1445.4	8.45	313	16.5	6.9	118	151	380.3684211	5.941140312	4	1	1	0	1	0	0	0	1	0
12490564	I2102	23993957	39357369	91	0	3.99	0.9	4	72.9	121.8	64.8	81.55	19.8	36.71428571	95.75	146	1	0	0	0	0	0	0	1	0	0	8	0.81	0.4	3.53	10.95	151	7.85	9	104.5	138.5	1.743209877	0.55572817		0	0	0	0	0	0	0	1	0
12492737	41001	27261448	37934458	76	0	29.23	29.32	4	86.48837209	104.475	54.275	79.33695652	25.97826087	36.0125	95.38461538	188.7272727	1	0	0	0	0	0	0	0	0	0	6	117.6	73.5	1220.1	12.1	199.5	13.1	7.7	105.5	136	762.5625	6.636684472	29	1	1	0	1	0	1	0	1	0
12494426	I214	24546110	31260272	55	1	5.46	1.98	2	81.62962963	154.3076923	95.26923077	112.8076923	21.26923077	36.98166667	96.92857143	135	1	0	0	0	0	1	0	1	0	0	7	1.225	0.79	5.525	10.8	178.5	7.7	9.25	97	139.5	3.563061224	1.27062007	350	0	0	0	1	0	0	1	0	1
12494849	I214	23976965	30538506	86	1	7.3	1.71	3	72.92	100.2820513	50.28205128	66.44871795	15.68	36.65833333	98.04	92.5	1	0	0	0	0	0	0	0	0	0	6	1.15	1.83	19.94	9.95	165	20.15	8	105.5	142	31.7306087	3.457281789		0	0	0	0	0	0	0	0	0
12497425	I21A1	27417164	31367643	77	1	16.47	1.65	3	70.65217391	110.6363636	63.77272727	78.77272727	17.52173913	36.54857143	98.30434783	126	1	0	0	0	0	0	0	1	1	0	15	0.41	0.45	7.27	7.95	198.5	8.6	8.75	105.5	138	7.979268293	2.076846715	26	1	1	0	0	0	0	0	1	0
12499875	41071	27248760	33997543	76	1	2.58	1.15	3	66	128.4583333	65.83333333	80.20833333	21.25	36.832	94.16666667	127.5	0	0	0	0	0	0	0	0	1	0	7	251.25	36.75	424.5	12.95	235	7	9.35	105	143	62.09104478	4.128601772		0	0	0	0	0	1	0	1	0
12501281	I214	26210891	36930789	70	0	14.82	5.05	2	83.22580645	115.2258065	64.25806452	82.03225806	17.01785714	36.04645161	99.09677419	131.6428571	1	0	0	0	0	0	0	0	0	0	6	1.09	0.19	4.3	8.9	86	9.45	8.9	110	139	0.749541284	-0.28829388		0	0	0	0	0	1	0	1	1
12504886	41001	28508247	37145613	85	1	8.18	5.1	4	95.41666667	102.04	67.16	74.92	19.91666667	36.65857143	97.20833333	125.6666667	1	0	0	0	0	0	0	1	0	0	8	130.68	54.12	1128.6	10.25	246	11.1	8.4	108	137.5	467.4	6.147185422		0	0	0	1	0	0	1	0	0
12507207	41071	21010772	37139164	73	1	15.05	4.24	3	82.26666667	106	59.65	80.11666667	22.03333333	NA	96.9	103.8809524	0	0	0	0	0	0	0	0	0	0	5	174.2	31.2	1067.3	9.75	169.5	11.6	NA	108	137	191.158209	5.253101404		0	0	1	0	0	1	0	1	0
12508471	I214	22860923	37241447	67	1	0.34	0.27	3	109.6	122.8	94.8	101.6	23.4	36.67	96	220	1	0	0	1	0	1	0	1	0	0	10	0.3	0.49	7.02	12.8	168	7.9	9.1	98	135	11.466	2.439386134		0	0	0	1	0	0	0	0	0
12510288	41071	27752135	30551860	83	0	19.9	19.94	3	91.51851852	110.3214286	54.17857143	73.57142857	19.31481481	36.27875	96	160	0	1	0	1	0	0	0	0	1	0	13	59.22	23.94	1174.32	9.75	236.5	12.3	8.65	101.5	138	474.7251064	6.162735913	101	0	0	0	1	0	1	0	0	0
12511255	41071	23850922	35580088	64	1	7.1	4.06	4	84.70909091	117.8837209	58.30232558	70.22727273	27.27272727	36.93666667	97.06818182	270	0	1	1	0	0	1	0	0	0	0	8	1.925	0.655	17.87	7.5	345.5	28	7.6	109.5	146	6.080441558	1.805077318	7	1	1	0	0	0	1	0	1	0
12513536	I213	25209900	32565301	75	1	3.76	1.91	3	74.22580645	93.22580645	64.77419355	74.51612903	20.34375	36.63	95.29032258	125	1	0	0	1	0	0	0	1	0	0	9	0.32	0.46	11.74	12.7	264	13.1	8.35	105.5	141	16.87625	2.825907308	64	0	1	0	0	1	0	0	1	0
12513827	I214	20812909	35216839	77	0	21.89	1.44	3	115.875	94.5	55.83333333	64.4137931	21.96875	36.515	96.76666667	218.5	1	1	1	1	0	1	0	1	0	0	13	1.11	0.27	4.58	8.75	78	5.35	9.3	102	135	1.114054054	0.108005663	73	0	1	0	0	0	0	0	0	0
12515381	I2119	28178107	33358048	54	1	9.87	10.06	3	71	106.7222222	77.38888889	88.35	21	37.17944444	92.27272727	176.8333333	1	0	0	1	0	1	0	0	0	0	6	0.75	0.92	10.32	15	203	17.85	8.25	94.5	133	12.6592	2.538384224	10	1	1	0	1	1	0	0	1	0
12517010	I214	26787931	35788643	65	1	7.85	3.02	3	77	108.65	44.45	76.10526316	17.77941176	36.378	98.36363636	137	0	0	0	0	0	1	0	1	0	0	7	239.7	90.1	1337.9	10.5	178	16.55	10.6	98	136.5	502.8985816	6.220388523		0	0	1	0	0	0	0	1	0
12519699	41041	28579091	33321724	40	1	36.56	36.63	3	78.07692308	137.1304348	92.60869565	106.0344828	23.74074074	36.77916667	97.14814815	265.3	1	0	1	0	0	1	1	1	0	0	9	115.7	72.98	1580.64	9.95	318	13.7	7.9	101.5	139.5	997.0190769	6.904769904		0	0	0	1	0	0	0	1	0
12522208	I21A1	23355965	38601678	65	1	3.98	1.75	2	87.38461538	166.1923077	65.53846154	93	18	36.90666667	98.42307692	157.84	0	0	0	0	0	1	0	1	1	0	9	0.5	0.66	13.05	9.2	280.5	11.65	10	102	129.5	17.226	2.84641987	1176	0	0	0	0	0	0	0	1	0
12523732	41071	26220350	38337159	62	1	13	11.91	3	99.27272727	123.8913043	75.65217391	89.25	20.56818182	36.89833333	96.13636364	132.6666667	0	0	0	1	0	0	0	0	0	0	5	70.46	71.78	417.355	17.75	163	5.65	7.6	102	140.5	425.1737425	6.052497891		0	0	1	1	0	0	0	1	0
12523947	I21A1	25107531	39618153	91	1	13.64	2.69	3	57.23076923	104.3461538	69.30769231	78.88	15.28	36.66666667	96.44	161	0	0	0	0	0	1	0	1	0	0	9	0.5	0.17	16.03	14.15	77.5	15.65	8.65	93	136.5	5.4502	1.695652305	14	1	1	0	0	0	0	0	1	0
12528229	I214	21687131	30179123	83	0	2.86	2.96	3	67.77272727	102.0454545	57.45454545	87.26086957	19.23913043	37.49315789	97.39130435	208.5	1	1	1	1	0	0	0	1	0	0	11	2.44	1.89	22.5	9.5	346.5	20.7	8.2	108	141.5	17.42827869	2.858094099	3	1	1	0	1	0	0	0	1	0
12528884	41071	26762583	34964897	78	1	11.98	3.21	4	75.9375	101.7428571	61.27142857	76.98571429	15.75	36.66555556	99.53125	123.1578947	0	0	0	0	0	0	0	0	0	0	5	196.5	11.25	523.5	10.5	147	8.2	8.3	108	136.5	29.97137405	3.400242728		0	0	0	0	0	0	0	1	0
12529718	41001	21246172	32779096	49	1	13.88	8.01	3	70.73809524	97.92857143	64.95238095	86.01136364	24.26829268	38.06296296	96.54761905	134.5	1	0	0	0	0	0	0	0	0	0	3	1.462	0.62	6.43	12.6	209	10.15	8	106	137.5	2.726812585	1.003133376	268	0	0	0	1	0	1	0	1	0
12530930	41072	20533135	37419735	74	1	8.86	1.33	3	72.89655172	121.65	57.35	74.45	17.45	36.049	98.82758621	157	1	0	0	0	0	0	0	1	0	0	8	204	34.5	1248	10	113.5	16.05	8.3	104	135	211.0588235	5.352136879		0	0	1	0	0	0	0	1	0
12534029	I2119	25285662	36130278	69	0	-0.84	0.18	3	111.625	84.83333333	37.38888889	50.8	34.5	NA	82.66666667	522	0	0	0	0	0	0	0	0	0	0	4	1.84	0.98	18.33	10.9	125	21.7	5.8	104	141	9.762717391	2.278570783	0	1	1	0	0	0	1	0	0	0
12534926	I214	22556702	32262225	64	1	7.82	1.24	4	72.5	108.8888889	59.62962963	74.81481481	17.2	36.61833333	96.95833333	119.3571429	0	0	0	0	0	0	0	0	0	0	4	2.46	1.02	10.39	11	173	16.45	8.2	104	136.5	4.30804878	1.460485082		0	0	0	0	0	1	0	1	0
12535099	I2119	22875202	31003735	62	0	2.21	0.55	3	69.16666667	113.3333333	51.33333333	66.16666667	17.66666667	36.78	98.08333333	254.25	0	0	0	0	0	1	0	0	0	0	6	0.63	0.53	5.37	8.55	118	8.8	9	96	136	4.517619048	1.507985096	3	1	1	0	0	0	0	1	1	0
12537332	I21A1	22833177	30606181	86	1	12.85	0.78	3	64.47368421	121.05	63.35	80.45	16	36.756	96.9	101.5	0	0	0	0	0	0	0	0	0	0	6	2.08	0.41	5	11	96.5	7.65	7.75	112.5	145.5	0.985576923	-0.014528101	35	0	1	0	0	0	1	0	0	0
12539957	I214	26254261	33827978	72	1	6.99	0.83	3	63.27272727	112.4347826	60.47826087	76.91304348	16.76190476	36.265	99.04545455	136.8	0	0	0	0	0	0	0	0	0	0	5	1.02	0.42	4.78	8.45	121.5	9.95	7.9	108	140	1.968235294	0.677137352		0	0	0	0	0	1	1	1	0
12547374	I214	26759611	31190487	76	1	8.11	4.55	3	90.86956522	105.7894737	41.84210526	68.3125	16.25	36.5	99.30434783	180.9047619	0	0	0	0	0	1	0	0	0	0	6	1.895	0.935	9.825	11.6	122.5	16.25	8.6	106.5	136	4.847691293	1.57850257		0	0	1	0	0	1	0	1	0
12553622	41031	27913390	30741879	73	1	1.85	2.04	2	65.08695652	111.6086957	55.80434783	70.23913043	19.69565217	36.625	99.34782609	106	0	0	0	0	0	1	0	0	1	0	12	194.75	38	709.65	7.45	220.5	6.3	7.9	102.5	133.5	138.4682927	4.930641366	2	1	1	0	0	0	0	0	0	0
12557215	I2119	22845638	33468800	57	0	3.5	0.71	4	94.77777778	118	81.28571429	92.42857143	18	36.81666667	96.35714286	127.5	0	0	0	0	0	1	0	0	0	0	4	4.39	0.93	6.99	11.3	324.5	11.7	8.95	105.5	137	1.480797267	0.392580636		0	0	0	0	0	0	0	1	0
12558118	I214	22582381	38881870	74	1	7.65	4.56	3	72.48	105.375	46.29166667	60.16666667	19.84	36.65555556	98.92	253.0909091	1	0	0	1	0	1	0	0	1	1	13	0.635	0.49	4.715	7.6	63.5	6.1	8	102.5	128.5	3.638346457	1.291529308	339	0	0	0	0	0	0	0	0	1
12563517	I214	23801052	33921675	75	0	8.11	2.43	2	79.95238095	109.7708333	54	75.28	19.22727273	35.59	96.9047619	123.5263158	0	1	1	1	1	0	0	0	0	0	9	2	0.32	7.5	9.15	129.5	10.45	8.3	112.5	141	1.2	0.182321557		0	0	0	0	0	1	0	1	0
12564274	41041	27508042	36492172	61	1	15.2	0.8	2	90.375	104.4166667	61.375	71.08333333	17.375	37.136	96.41666667	128	1	0	0	0	0	1	0	0	0	0	6	123.25	33.15	685.1	10.9	161.5	9.55	9.1	107	140	184.2682759	5.216392717		0	0	0	0	0	1	0	1	1
12580372	I214	27613634	37709788	72	1	8.88	2.83	4	91.67857143	114.7241379	52.31034483	70.20689655	18.28333333	36.8655	98.14285714	172.4705882	1	0	0	0	0	1	0	1	0	0	10	4.43	0.92	12.76	8.7	112.5	14.65	8.5	109.5	138	2.64993228	0.974534085		0	0	0	0	0	0	0	1	0
12582857	I21A1	20193836	32128181	60	1	19.88	2.81	3	76.44736842	144.78	73.16	85.45121951	17.19736842	36.75285714	98.92105263	78.3	0	0	0	1	0	0	0	0	0	0	4	258.42	74.34	828.36	11.1	232.5	10.25	8.35	110	141.5	238.2953425	5.473510839	2621	0	0	0	0	0	1	0	1	1
12584492	I214	28436809	37159707	74	1	4.7	4	3	72.4	106.4166667	47.08333333	63.75757576	16.88888889	36.63875	98.15384615	123.95	0	1	0	0	0	0	0	1	0	0	8	0.34	0.2	9.53	8.4	150.5	11.85	NA	106.5	137.5	5.605882353	1.723816467		0	0	0	0	0	0	0	1	0
12585231	41092	20464567	38908283	84	0	10.08	1.29	3	80.28571429	112.0576923	53.74038462	72.94230769	15.3877551	36.2047619	98.70833333	129.6190476	0	0	0	1	0	0	0	1	0	0	8	227.52	22.12	2885.08	8.3	476.5	22.35	NA	108.5	142	280.4938889	5.636551938	664	0	0	1	0	0	0	1	1	0
12585757	41071	21943673	35228491	91	0	8.71	1.38	3	70.11764706	109.7878788	37.60606061	55.42424242	19.05882353	36.56285714	95.96969697	97.5	0	0	0	0	0	0	0	0	0	0	5	86.695	55.67	840.67	8.8	198	10.8	7.8	106.5	136	539.82466	6.291244383	529	0	0	0	0	0	1	0	0	0
12588030	41011	28335223	33086610	46	0	3.96	3.96	4	80.41176471	94.23611111	55.84722222	77.70833333	23.28571429	37.40666667	97.13888889	104.3333333	1	0	0	0	1	0	0	0	0	0	4	282.24	86.24	1585.64	12.6	255	19.5	8.25	101.5	137.5	484.5011111	6.183119725		0	0	0	0	0	0	0	1	0
12589504	I21A1	22634029	35265968	70	0	9.95	0.81	3	75.1	153	52.77777778	78.94444444	17.1	36.59166667	97.15	248.4	1	0	0	0	0	1	0	1	0	0	10	1.39	0.35	7.18	11.75	173	8.45	8.75	103	138.5	1.807913669	0.592173511		0	0	0	1	0	0	0	1	1
12591968	41072	29980726	37467441	84	0	4.87	2.92	3	94.28	132.0434783	68.69565217	83.13043478	22.28	36.76285714	98.88	124.5	1	0	0	0	0	0	0	1	0	0	8	199.98	36.36	736.29	10.7	210	10.1	9	105	146	133.8709091	4.896875971		0	0	0	0	0	0	1	1	0
12594476	I214	21125797	30802202	81	1	10.76	3.67	3	72.41666667	111.7777778	63.11111111	78.11111111	17.44444444	36.32571429	99.88888889	144.8	1	1	0	1	0	0	0	1	0	0	10	0.2	0.37	6.38	9.95	118.5	7.85	8.8	101	142.5	11.803	2.468353736	20	1	1	0	1	1	0	0	1	0
12598727	41072	28376297	34204437	75	0	18.54	8.68	1	78.48387097	119.7	57.86666667	73.48275862	19.140625	36.36571429	98.34375	191	1	0	0	1	0	0	0	1	0	0	9	42.595	23.22	1101.735	11	190	11.75	8.2	105.5	140.5	600.5936542	6.39791859	60	0	1	0	1	0	0	0	1	1
12600095	I21A1	29010056	30379671	78	1	11.11	2.95	3	104	97.42028986	60.01449275	71.23188406	17.14285714	37.312	92.61904762	128	1	0	0	1	0	0	0	1	0	0	9	0.59	0.91	8.81	11.9	235	10.4	9.05	98.5	135.5	13.58830508	2.609209503		0	0	0	1	0	0	0	0	0
12601251	41071	28370169	38391919	60	0	3.83	1.83	3	80.63043478	140.775	73.45	89.825	15.17391304	36.82333333	98.4893617	106	0	1	0	0	0	0	0	0	0	1	7	93.595	32.31	356.345	8.5	125	4.7	8.5	110.5	142	123.0141242	4.812299179	1053	0	0	0	0	0	1	0	0	1
12602264	I214	28818453	36479787	78	0	11.64	1.43	3	105.2333333	127.0333333	69.66666667	86.43333333	22.9	36.85	94.39285714	163.6666667	1	0	0	0	0	0	0	0	0	0	7	1.025	0.63	11.89	7	232.5	13.7	7.35	98	132.5	7.308	1.988969639	126	0	0	0	0	0	0	1	0	1
12602424	41071	27783915	39584892	86	1	5.15	2.19	3	98.54205607	121.9090909	49.34343434	69.69191919	23.37264151	36.82444444	99.73786408	211	1	1	0	0	0	1	0	0	0	0	8	114.57	38.19	1855.23	9.1	206	16.9	7.7	110.5	141	618.41	6.427151668		0	0	0	0	0	1	0	0	0
12605824	41071	28552933	35532991	88	1	6.61	2.96	3	71.16	111.6666667	70.66666667	67.92307692	21.68	35.8	96.72	215.6	1	0	0	0	0	1	0	1	0	0	8	11.3	67.355	768.995	14	85	8.75	8.6	104.5	139	4583.686569	8.430258881	1090	0	0	0	0	0	0	0	1	0
12606113	41071	27738049	34626502	66	1	6.22	2.25	3	80.2173913	131	69.36363636	83.86363636	16.04347826	36.31333333	98.13043478	93	0	0	0	0	0	0	0	1	0	0	5	170.595	54.39	447.085	6.4	219	6.8	6.55	110.5	144.5	142.5420039	4.95963672	2477	0	0	0	0	0	0	0	0	0
12606407	I2119	20429379	31075621	73	1	29.89	2.92	4	92.35714286	101.3846154	55.53846154	67.76923077	28.57142857	37.26142857	95.64285714	131.1666667	1	1	1	1	0	0	0	1	0	0	11	43.31	44.73	617.7	10.7	213.5	6.15	8.2	102.5	136.5	637.952459	6.458263765	3798	0	0	0	0	1	0	1	1	1
12607119	I2111	23495077	31825639	50	1	2.49	0.41	3	77.92307692	107.4615385	69.92307692	81.76923077	17.69230769	36.67	98.23076923	123	0	0	0	0	0	0	0	0	0	0	4	1.08	0.46	5.24	11.7	143	6.9	8.6	103	139	2.231851852	0.802831668		0	0	0	0	1	0	0	1	0
12611824	I214	22999606	33856536	61	1	9.85	2.21	3	65.10714286	121.8461538	51.84615385	72.30769231	18.20689655	36.90428571	98.71428571	202.7142857	1	0	0	0	0	1	0	1	0	0	9	0.28	0.325	15.545	4.95	213	16.15	7.35	114.5	138	18.04330357	2.892774623	177	0	0	0	0	0	0	0	0	0
12614307	I214	23085387	32115509	48	1	8.17	2.27	3	70.16	128.2	76.92	88.4	19.6	36.76285714	95.68	98.5	0	0	0	1	0	0	0	0	0	0	3	0.71	0.53	10.35	13.95	170.5	8.9	8.6	105.5	141.5	7.726056338	2.044598556		0	0	0	0	0	0	0	1	0
12620262	41091	20350913	33258240	45	0	4.09	2.2	4	71.1875	123.5909091	69.40909091	96.13235294	17.36666667	36.93571429	97.61290323	322	0	0	0	0	0	1	0	0	0	0	3	169.58	57.34	983.32	9.6	448	13.15	8.2	98.5	129	332.4894964	5.80660827		0	0	0	0	0	1	0	1	0
12622960	I214	28393935	34618852	91	1	23.53	2.21	3	71.70833333	119.5	53.58333333	69.08333333	24.83333333	36.95166667	96.66666667	129.6666667	0	0	0	0	0	0	0	0	0	0	5	0.57	0.85	26.13	8.5	239	31.4	7.95	108.5	147	38.96578947	3.662684068		0	0	0	1	0	0	0	0	0
12626136	I21A1	20070470	37245436	73	1	20.73	9.45	3	88.69230769	118.6086957	68.26086957	82.69565217	18.08	36.53833333	90.07692308	154	1	0	0	1	0	1	0	1	0	0	17	0.52	0.95	8.02	13.85	204	12.15	8	86	130.5	14.65192308	2.684571595	503	0	0	0	1	0	0	0	1	0
12629893	41071	26711956	32145955	70	1	4.77	1.54	3	64	123.4285714	54.80952381	71.52380952	16	36.88142857	94.34782609	237.125	1	0	0	1	0	1	0	1	0	0	10	101.92	27.04	906.88	12.7	347	10.4	9.05	99.5	139.5	240.6008163	5.483139196	1106	0	0	0	0	0	1	0	1	1
12630501	I214	29934081	39334198	64	1	11.83	0.75	3	72.42105263	113.3478261	45.95652174	65.08695652	14.65789474	36.5575	95.10526316	122.5384615	0	0	0	0	0	1	0	0	0	0	6	2.46	0.68	11.56	9.15	137	13.6	7.8	106.5	140	3.195447154	1.161727032		0	0	0	0	0	1	0	1	0
12634755	41071	25987676	36738588	73	1	8.89	6.17	3	85.43137255	107.2692308	50.41346154	66.02884615	17.24509804	36.132	98.54901961	126.1666667	1	0	0	0	0	0	0	1	0	0	7	128.62	54.5	898.16	9.25	151.5	14.85	NA	109	140	380.5762712	5.941686607		0	0	0	0	0	0	0	1	0
12637511	I213	27315786	37698371	40	1	16.89	1.88	2	86.44	122.16	79.04	91.76	17.4	37.05666667	94.4	116.5	1	0	1	0	0	1	0	0	0	0	7	1.25	0.89	6.48	10	223.5	8.55	8.7	97	137.5	4.61376	1.529043143		0	0	0	1	0	0	0	0	0
12637528	I2109	21302136	35481074	74	1	11.65	2.61	3	91.48484848	103.5625	52.25	73.59756098	27	36.95857143	96	135.5	1	0	0	0	0	0	0	0	0	0	6	2.8	0.67	30.925	7	401	35.55	7.7	110	144	7.399910714	2.001467935		0	0	0	0	0	0	0	1	0
12638710	41041	22580118	34543214	53	0	2.86	1.8	4	71.92857143	111.2592593	60.74074074	71.40740741	17.95652174	36.61142857	96.04347826	114.3333333	0	1	1	0	0	0	1	0	0	0	7	321.3	45.9	954.45	13.55	286.5	13.85	9.05	110.5	144.5	136.35	4.915225109		0	0	0	0	0	1	0	1	0
12640465	I2111	26460490	39068769	74	1	6	1.18	4	62.36	107.96	55.56	68.08	17.72	36.66571429	96.12	88	0	0	0	0	0	0	0	0	0	0	5	1.94	0.75	3.91	9	159.5	7.3	8	96	128	1.511597938	0.413167328		0	0	0	0	0	0	0	1	0
12641866	I214	25299854	34978142	74	1	11.82	8.6	3	91.26923077	95.20833333	48.125	67.796875	25.03571429	36.48	96.7037037	145.875	1	0	0	0	0	0	0	1	0	0	8	3.885	1.245	34.395	8.25	337	44.95	7.75	103.5	137.5	11.02233591	2.399923751		0	0	0	1	0	0	0	1	0
12646851	41071	28119491	36497027	50	1	5.09	1.07	3	73.95918367	103.245614	53.36842105	67.87719298	17.85714286	36.22125	99.27906977	124	0	0	0	0	0	0	0	0	0	0	3	131.04	43.68	1371.24	10.45	136.5	14.9	NA	111.5	138.5	457.08	6.12485843		0	0	0	0	0	0	0	1	0
12648027	41071	22299865	39672801	86	0	15.71	7.75	3	69.46153846	113.5192308	47.32692308	68.59615385	18.01851852	35.25	98.15384615	122.8	1	0	0	0	0	0	0	1	0	0	8	55.415	27.775	218.54	10.3	140	3.4	8.25	105	133	109.5361996	4.696255084		0	0	1	1	0	0	0	1	0
12649549	I214	28829829	31839703	63	1	11.84	1.43	2	98.36363636	120.8695652	60.34782609	77.69565217	15.84090909	36.966	99.0952381	124	0	0	1	0	0	0	0	0	0	0	5	3.08	0.09	5.48	11.05	283.5	9.25	9.2	100	137.5	0.16012987	-1.831770105		0	0	0	0	0	1	0	1	0
12653086	I21A1	20373749	37915999	83	1	6.77	4.42	3	73.23684211	100.7631579	49.84210526	66.89473684	17.65384615	36.28611111	99.63157895	142.7727273	0	0	0	0	0	0	0	0	0	0	6	5.31	0.66	12.57	9.05	146	23.65	8.1	106.5	136	1.562372881	0.446205743	1195	0	0	0	0	0	1	0	1	0
12654858	I214	22452405	38131394	63	0	5.61	1.79	4	89.33333333	104.1333333	57.04444444	73.19318182	20.90909091	37.10166667	96.81818182	103.1666667	1	0	0	0	0	0	0	0	1	0	7	0.58	0.29	8.64	11.2	290	10.8	7.15	103.5	134.5	4.32	1.463255402		0	0	0	0	0	0	0	0	0
12656796	I214	25392033	32063503	70	1	12.35	6.44	4	116.7647059	95.6875	67.9375	74.5	25.8	36.959	98.52941176	253.025	0	0	0	0	0	0	0	0	0	0	4	0.49	1.3	14.42	7.15	236.5	12.45	8.3	101.5	141.5	38.25714286	3.644330284		0	0	0	0	0	0	0	0	0
12656944	I2119	24404431	38473942	59	1	7	2.23	4	65.80769231	90.55555556	52.48148148	72.7037037	17.21428571	37.196	98.48	114.5	0	0	0	0	0	0	0	0	0	0	3	2.35	1.18	6.82	9.55	443	16.65	8.4	99	134	3.424510638	1.230958582		0	0	0	0	0	1	0	1	0
12660800	I213	22501115	36196043	69	1	7.75	3.68	3	85.34615385	134	78.47368421	99.39473684	22.17307692	37.37833333	96.57692308	255.4	1	0	0	1	0	1	0	0	0	0	7	1.435	0.91	7.66	12.95	129.5	10.15	9	97	134.5	4.857560976	1.580536455		0	0	0	1	0	1	0	1	0
12663921	41071	22376273	33547236	66	0	11.92	4.38	4	125.3913043	137.2727273	93.22727273	108.5681818	21.39130435	36.67428571	95.65217391	140	1	0	0	0	0	0	0	0	0	0	5	176.33	87.78	495.11	12.45	261.5	8.3	8.9	99.5	138	246.4739738	5.507256405		0	0	0	0	0	1	0	1	1
12673141	41011	21284928	39921830	64	1	7.44	4.66	3	79.76923077	102.9464286	52.71428571	73.96296296	26.35714286	34.368	97.92	178.4	1	0	0	0	0	0	0	0	0	0	5	157.62	108.78	1946.94	15.7	243.5	22.45	7.9	105.5	135	1343.662817	7.203154609		0	0	1	1	0	1	1	1	1
12675886	I214	28521489	39872799	62	1	23.51	7.32	4	102.8214286	155.3076923	92.84615385	107.1153846	21.07142857	37.57	95.71428571	116.25	0	0	1	0	0	0	0	0	0	0	5	1.632	1.06	17.47	13	118.5	17.35	9	98.5	132.5	11.34693627	2.428947776		0	0	0	0	0	0	0	0	0
12675902	I21A1	28567402	38616260	56	0	16.69	1.55	4	94.09375	146.59375	90.78125	106.96875	18.93548387	36.95333333	98.75	147.8571429	0	0	1	0	0	0	0	0	0	0	4	1.26	1.3	16.16	7.7	69.5	15.85	8.9	87	128	16.67301587	2.813791597		0	0	0	0	0	0	0	0	1
12676035	I21A1	20319254	34452956	71	1	9.93	5.09	4	67.65625	96.875	52.53125	62.875	16.0625	36	98.90625	148.3333333	1	0	0	0	0	1	0	1	0	0	10	0.08	0.55	3.49	7.35	30.5	3.35	7.95	100	141	23.99375	3.17779338	31	0	1	0	0	0	0	0	0	0
12678307	I21A1	28546900	37301861	89	0	2.58	0.79	4	90.94444444	125.9375	83.625	96.5625	19.61111111	36.812	95	122	1	0	0	0	1	0	0	1	0	0	9	1.17	0.83	8.91	10.5	234.5	10.9	9.2	102.5	141.5	6.320769231	1.843840914		0	0	0	1	0	0	0	1	0
12679486	41041	24648277	32699652	76	0	14.94	5.82	3	74.33333333	114.1538462	63.19230769	76.03846154	19.96296296	36.70428571	95.88888889	126	1	0	0	1	0	0	0	0	0	0	6	95.2	83.3	1011.5	10.7	575.5	10.6	10.5	104.5	139.5	885.0625	6.785658264		0	0	0	0	0	1	1	0	0
12682844	41072	28963969	35449561	85	0	13.75	2.8	3	106.1944444	118.9705882	72.41176471	82.79411765	24.77777778	36.63	96	110	1	0	0	0	0	0	1	0	0	0	14	88.56	81	867.24	11.9	250	10.8	8.8	105	138	793.2073171	6.676084621		0	0	0	0	0	1	0	1	0
12683611	41001	29734598	37711117	74	0	17.5	17.64	3	104.2413793	116.125	56.5	70.5	27.26666667	36.03285714	96.4137931	126.5	1	0	0	1	0	0	0	0	0	0	7	107.59	81.2	1833.09	12.55	302.5	18.3	8.55	102.5	139	1383.464151	7.232345887	18	1	1	0	1	0	1	0	0	0
12684652	I214	23670917	35512760	86	1	19.58	19.61	2	90.08	143.5	67.375	89.3125	20.375	37.38666667	96.70833333	157.5	1	0	1	0	0	1	1	1	0	0	13	1.06	0.61	3.7	11.15	124	5.45	9.3	103.5	143.5	2.129245283	0.75576759	19	1	1	0	1	0	0	0	1	0
12686139	41091	23165687	33358455	77	1	11.6	6.19	3	61.96153846	123.2692308	43.30769231	81.11538462	14.51851852	36.612	93.82758621	244.1666667	1	0	0	0	0	1	0	1	0	0	9	60.3	43.2	781.2	12.6	152.5	9.5	8.3	102.5	137.5	559.6656716	6.327339591		0	0	0	0	0	0	1	1	0
12688484	I214	24775492	33294418	50	1	5.14	1.15	3	74.65384615	124.3333333	70.37037037	86.62962963	18.5	36.79333333	98	130.0526316	0	0	0	0	0	1	0	0	0	0	4	2.12	0.48	10.59	12.2	135	14.3	NA	104	137	2.397735849	0.874524896		0	0	0	0	0	0	0	1	0
12689146	41011	28310229	30203618	53	1	6.51	5.34	4	93.75	130.0833333	83.95833333	94.08333333	20.16	36.96857143	95.125	109	1	0	0	0	0	0	0	0	0	0	4	83.22	62.7	988.38	14.3	197	11.25	9.2	97.5	136.5	744.669863	6.612940983		0	0	0	0	1	1	0	0	0
12691416	I214	26876388	33004092	70	1	14.03	5.07	3	79.57894737	108.3846154	51.28205128	69.82051282	15.46052632	36.72	99.85714286	121.173913	0	0	0	0	0	1	0	0	0	0	6	3.23	0.675	5.575	9.6	160	12.25	9.1	105	142	1.16505418	0.152767592		0	0	0	0	0	1	0	1	0
12692061	I214	29244515	34388255	91	1	10.07	3.08	4	65.5	118.4583333	68.25	80.29166667	22.85185185	36.85714286	99.59259259	86.8	0	1	0	1	0	0	0	0	0	0	8	1.58	1.36	7.59	13.3	152	8.1	8.4	104.5	143.5	6.533164557	1.876891444	74	0	1	0	0	0	1	0	0	0
12693408	41071	23044554	31234407	66	1	8.83	1.24	4	69.2962963	113.7222222	59.24074074	74.7037037	15.48148148	36.822	98.80769231	133.8947368	0	0	0	0	0	1	0	0	0	0	5	236.38	19.08	784.4	11.6	203.5	12.25	NA	107.5	139	63.31479821	4.148119081		0	0	0	0	0	1	0	1	0
12694545	41071	23137345	33303250	91	1	15.66	1.58	3	75.89285714	129.5555556	62.62962963	79.81481481	16.25	36.288	97.59090909	106	0	1	0	0	0	0	0	0	0	0	7	104.58	32.76	481.95	9.45	275	7.05	9.05	109	141.5	150.9722892	5.017096304	823	0	0	1	0	0	1	0	0	0
12698485	I214	27133798	37301421	91	1	6.14	1.99	3	71.24	128.88	46.28	67.52	19.48	36.51	96.76	105.6923077	1	0	0	1	0	0	0	1	0	0	9	0.25	0.07	8.27	7.55	173	10.65	9.3	101	142.5	2.3156	0.839668833	11	1	1	0	1	1	0	0	1	0
12702604	I21A1	28887975	35884838	75	0	2.16	2.17	3	64.31818182	117.0416667	44.16666667	67.95833333	15.13636364	36.758	93.90909091	98.25	0	0	1	0	0	0	0	0	0	0	5	206.8	34.65	296.45	11.85	137.5	7.4	9.1	104.5	136.5	49.67114362	3.905424153		0	0	0	0	0	1	0	1	0
12703305	41011	24905706	33783388	66	1	1.8	0.41	3	65.35714286	115.3846154	70.23076923	80.76923077	16.8	36.64666667	98.33333333	147.5	0	0	0	0	0	0	0	0	0	0	4	233.9	52.67	583.35	14.3	302.5	9.1	8	109.5	141.5	131.3597456	4.877939709		0	0	0	0	1	1	0	1	0
12705815	I21A1	22370036	36970777	81	0	14.98	6.7	4	89.88461538	136.8275862	51.55172414	79.4137931	22.07692308	37.35	97.73076923	183.8	0	0	1	0	0	1	0	0	0	0	8	1.26	1.01	15.675	12.05	322.5	18.2	9	102.5	139	12.56488095	2.530905696		0	0	0	1	0	1	0	0	1
12707710	41011	23334059	39096583	67	1	17.38	3.62	1	128.1621622	125.4857143	65.48571429	79.11428571	26.36111111	37.302	96.87878788	154.5	1	0	0	1	0	1	0	0	0	0	7	263.5	201.5	1069.5	11.2	422.5	13.25	8.35	103.5	132.5	817.8529412	6.706682542		0	0	0	0	0	1	0	1	0
12711451	41011	22134090	33378104	63	1	3.09	1.08	1	67.58333333	141.8695652	81.34782609	96.13043478	15.25	35.9725	98.38095238	145	0	0	0	0	0	1	0	0	0	0	5	236.14	32.19	342.08	14.2	223.5	6.95	8.9	103.5	138.5	46.63146947	3.842275624		0	0	0	0	0	1	1	0	0
12713831	41071	24471610	30459428	77	1	2.97	0.92	2	74.08333333	120.6666667	57	71.38095238	17.125	36.322	98.875	144	1	1	0	1	0	1	0	0	0	0	10	411.48	42.12	598.32	7.65	252	10.3	9	108	145	61.24535433	4.114887999	1175	0	0	0	0	0	0	1	1	0
12715413	I214	24507257	38032582	55	1	4.63	1.66	2	111.3461538	120.56	98.16	106.4	19.48	36.62714286	93.76	148.125	0	0	0	0	0	0	0	1	0	0	5	0.28	0.11	4.08	12.8	114.5	4.8	6.8	95	132	1.602857143	0.471787751		0	0	0	0	0	0	0	1	0
12720990	I21A1	27096137	32202204	91	0	4.94	1.05	3	59.31034483	146.7142857	73.07142857	93.42857143	15.79310345	36.75428571	96.68965517	106.8	1	0	1	0	0	0	1	0	0	0	9	0.8	0.54	6.11	12.05	189.5	8.15	9	103	137	4.12425	1.416884185		0	0	0	0	0	0	0	1	0
12721568	I213	28478102	35860971	65	0	11.88	2.82	3	83.84615385	117.8636364	75.81818182	85.68181818	16.45833333	36.478	96	209.4285714	1	0	0	0	0	1	0	0	0	0	7	85.49	69.72	661.51	14.15	123	7.9	8.8	105	139	539.4838835	6.290612911	976	0	0	0	0	0	1	0	1	0
12723597	41072	28612481	36304176	91	1	14.68	3.16	3	80.2	114.5454545	60.96969697	76.57142857	20.44444444	35.90333333	94.02857143	99.4	1	0	0	0	0	0	0	0	0	0	6	42	70.825	1046.025	9.05	168.5	11.8	9.1	105	140.5	1763.92192	7.475294972	89	0	1	0	0	0	1	0	1	0
12726753	I213	22230146	30704972	58	1	8	2.15	3	67.20689655	108.8333333	57.7	69.53333333	17.38709677	36.94375	99.46666667	252.1666667	0	0	0	0	0	1	0	1	1	1	17	212.09	38.1	363.395	10.2	69	6.25	8.7	104	135	65.28053892	4.178693966	758	0	0	0	1	0	0	0	0	1
12727273	41011	22181438	35516224	86	1	5.01	3.66	3	69.5	121.3846154	74.96153846	86.15384615	21.28947368	36.6	96.21621622	97	1	0	0	1	0	0	0	1	0	0	10	179.65	90.4	1238.05	14.75	745	15.45	9	103	136.5	622.987587	6.434526594	316	0	0	1	0	0	0	1	0	0
12728228	I214	27050285	39787434	65	1	5.84	1.18	3	82.13043478	113.1304348	56.91304348	73.52173913	19.70833333	36.92142857	96.65217391	128.1904762	0	0	0	0	0	0	0	0	0	0	4	1.95	0.1	12.38	12.2	150	16.2	8.5	102.5	135	0.634871795	-0.454332198		0	0	0	0	0	0	0	1	0
12733393	I2109	23849787	36209609	85	1	5.82	2.64	4	82	105.5238095	67.76190476	83.18333333	17.84	37.05666667	96.44	153.6	0	0	0	0	0	1	0	0	0	0	6	1.24	1.15	6.33	10.6	160.5	8	9.05	103.5	141.5	5.870564516	1.769950799		0	0	0	0	0	0	0	1	0
12734371	41071	28392695	36889291	65	1	10.79	3.39	3	84.11538462	102.9259259	56.37037037	70.96296296	17.2962963	36.28571429	99.62962963	136.8695652	0	0	0	0	0	1	0	1	0	0	7	156.16	39.68	1076.48	9.6	154.5	10.6	8.8	105	137	273.5318033	5.611417898		0	0	1	0	0	0	1	0	0
12734696	I214	20365435	35820883	67	1	5.92	1.13	3	90.5483871	106.6142857	59.24285714	73.3	19.70967742	36.73166667	97.38709677	160.2380952	0	0	0	0	0	1	0	0	0	0	5	1.19	0.59	9.88	10.6	168	14.85	8	102.5	137	4.898487395	1.588926463		0	0	0	0	0	1	0	1	0
12736374	41071	21259709	33548341	38	1	7.64	1.47	2	108.2	124.75	72.33333333	84.25	18.17307692	37.47166667	98.8	104.6666667	0	0	0	0	0	0	0	0	0	0	1	148.14	52.92	933.54	13	190.5	11.4	7.8	108.5	142	333.4881652	5.809607378		0	0	0	1	0	0	0	1	0
12738545	41071	28570364	30183746	84	0	4.15	2.24	2	61.36	138.9166667	57.75	78.16666667	16.88	36.18285714	97.86956522	335.875	1	1	0	0	0	1	0	1	0	0	11	75.05	26.07	673.87	10	277.5	6.9	8.85	95.5	133	234.0811579	5.455667884	1419	0	0	1	0	0	0	0	0	1
12746532	41071	28922520	32911554	48	1	19.93	15.12	3	94.5	101.9259259	66.77777778	77.07407407	19.26	37.40111111	98.57692308	138.8	1	0	0	1	0	0	0	1	0	0	12	57.64	14.96	359.92	10.2	143	3.85	8.5	97.5	135	93.41435115	4.537044986		0	0	0	1	0	0	0	0	0
12747674	41011	29787727	39702407	62	1	4.47	1.5	3	100.2	106.8225806	64.82258065	78.17741935	17.06666667	37.11111111	97.92307692	120.6315789	0	0	0	0	0	0	0	0	0	0	4	222.56	8.32	785.2	9.65	141	9.8	NA	110	136	29.35327103	3.379403989		0	0	0	0	0	1	0	1	0
12749623	41071	22926597	33117836	87	0	4.12	2.93	4	59.8	133.6666667	60.08333333	79.875	20	36.95125	98.75	106.5	0	0	0	0	0	0	0	0	0	0	6	183.28	74.26	1317.72	11.95	238.5	13.65	7.9	102	137	533.9037931	6.28021566		0	0	0	0	0	1	0	1	0
12749650	I21A1	23377836	35688748	81	0	7.41	6.15	4	84.19230769	115.9423077	47.01923077	66.15384615	19.51851852	36.36684211	94.88461538	117	0	0	0	0	0	0	0	0	0	0	5	0.32	0.12	1.86	8.15	160.5	9.4	7.45	116.5	148	0.6975	-0.360252765	8	1	1	0	1	0	1	0	0	0
12751607	41081	27373350	37987126	57	1	13.59	1.38	3	61.79166667	114.4583333	55.70833333	72.66666667	18.45833333	36.40833333	97.16666667	121	1	1	0	1	0	0	0	1	0	0	9	0.61	0.49	6.43	8.8	181.5	7.85	7.05	108.5	137	5.165081967	1.641920972		0	0	0	0	0	0	0	1	0
12752094	41071	22741630	35503043	61	1	9.78	1.84	4	82.13333333	144.5172414	87.93103448	100.9310345	27.83333333	36.685	96.13333333	222.6666667	1	0	0	0	0	1	0	1	0	0	9	183.12	91.56	788.07	11.8	382.5	10.15	8.75	106.5	144	394.035	5.976439738		0	0	0	0	0	0	0	1	1
12752565	41041	26203478	33575094	86	1	4.47	4.57	2	61.8125	81.25806452	49.93548387	56.93548387	14.6969697	35.709	98.18181818	155	1	0	0	0	0	0	0	0	0	0	6	146.3	47.74	1339.8	7.65	230.5	13.35	9.75	100	138.5	437.1978947	6.080385941	4	1	1	0	0	0	1	0	1	0
12753744	41071	22418767	38091432	69	1	7.86	3.08	3	76.07407407	150.16	61.8	83.72	20.14814815	36.90111111	95.81481481	163.75	0	1	0	0	0	1	0	1	1	0	11	82.95	63.99	2220.69	8.2	291	23.1	8.25	111.5	145.5	1713.103714	7.446062042	805	0	0	1	1	0	0	0	1	0
12754610	41071	21833815	32761752	54	1	2.63	2.7	4	75.5	114.3484848	57.37878788	69.953125	29.93939394	NA	94.625	176.25	0	0	0	0	0	0	0	0	0	0	3	168.3	81.6	2295	9.55	152	22.8	7.95	105	139.5	1112.727273	7.014569283	2	1	1	0	1	0	0	0	1	0
12755854	41011	22057507	33391602	84	1	3.46	2.47	4	71.125	120.6086957	70.69565217	82.34782609	19.375	36.215	95.375	123.25	0	0	0	0	0	0	0	0	0	0	5	125.4	37.05	385.89	11.5	171.5	7.4	8.65	106.5	140.5	114.0129545	4.736312078		0	0	0	0	0	1	1	1	0
12757934	I21A1	27417682	34078444	50	1	4.65	0.98	3	87.95454545	134.5	74.11111111	87.88888889	18.27272727	37.68666667	94.0952381	302.9285714	0	1	0	0	0	1	0	0	0	0	5	53.73	75.62	1848.71	13.8	216	19.95	9	101	136	2601.888148	7.863992671	2097	0	0	0	0	0	1	0	1	1
12759241	41072	26279428	33462738	79	1	5.1	2.3	3	89.95454545	106.2272727	57.54545455	68.59090909	25.40909091	36.824	95	160.75	1	0	0	0	0	1	0	0	0	0	7	98.165	104.7	1874.39	13.95	285	20.85	8.4	104	141.5	1999.17112	7.600487934	25	1	1	0	0	0	1	0	1	0
12759587	I214	29239054	33571133	91	1	3.9	2.03	3	63.82142857	144.0384615	60.84615385	81.26923077	19.60714286	36.43571429	95.55172414	95.5	0	0	0	0	0	0	0	1	1	0	10	1.94	0.865	3.25	10.8	177	6.45	8.25	109.5	146	1.449097938	0.370941251	135	0	0	0	0	0	0	0	0	0
12765356	I21A1	23638580	36644085	67	0	5.76	2.55	3	77.27272727	115.8181818	53.36363636	81.90909091	16.15217391	36.29545455	98.71428571	176.8571429	1	0	0	0	0	1	0	0	0	0	7	2.03	0.52	16.78	9	127	18.75	8.1	110	140	4.298325123	1.458225441		0	0	0	0	0	0	0	1	0
12766096	41071	27131108	35850130	40	1	29.89	25.06	3	99.96551724	127.1481481	84.33333333	95.17857143	21.79032258	37.69090909	98.48275862	113.8333333	0	0	0	0	0	0	0	0	0	0	2	151.5	72.7	760.65	13.05	208	11.4	8.1	105.5	139	365.0115842	5.89992909		0	0	0	1	0	0	0	0	1
12766917	41011	26213777	38483926	63	1	5.51	3.47	3	93.16	131.3913043	83.7826087	94.39130435	18.36	36.768	94.96	144	1	0	0	0	0	0	0	0	0	0	5	421.8	75.48	584.97	14.65	273.5	12.2	8.9	103	139	104.6788421	4.650897016		0	0	0	0	1	0	1	1	0
12769611	I214	21883025	39151937	67	1	5.42	2.22	4	77	111.16	70.72	82.8	24.33333333	37.945	96.12	134.25	1	0	0	0	0	0	0	0	0	0	5	1.175	0.895	11.77	15.35	183.5	14	8.3	107.5	141.5	8.965234043	2.193354213		0	0	0	1	0	0	0	1	0
12769839	I214	21768547	38985541	82	1	10.96	1.16	4	74.90909091	129.6428571	46.39285714	69.71428571	17.88636364	36.94	97.68181818	121.5	1	0	0	1	0	1	0	0	0	0	9	1.73	0.3	5.25	9.75	128	7.95	NA	105	139	0.910404624	-0.093866136		0	0	0	0	0	1	0	1	1
12772353	I21A1	26335567	34813969	78	1	8.05	0.26	3	78.90909091	116.9090909	54.63636364	73.90909091	20.45454545	36.55285714	95.27272727	91	1	1	0	0	0	0	0	1	1	0	15	0.515	0.935	14.98	6.65	87.5	19.05	8.8	94.5	132.5	27.19669903	3.303095607	18	1	1	0	0	0	0	0	1	0
12773304	I214	20671021	36189856	52	0	15.61	1.75	3	73.29166667	124.4545455	81.45454545	90.63636364	22.41666667	37.22857143	97.58333333	177.8888889	0	0	1	0	0	1	1	0	0	0	7	0.94	0.62	8.6	11.6	163.5	10.2	8.6	104	138	5.672340426	1.735601806		0	0	0	0	0	1	0	1	0
12773529	I21A1	28154720	39113872	91	0	3.67	3.62	3	70.625	120.375	72	88.58333333	23.08333333	36.80857143	94.41666667	168	0	0	0	0	0	1	0	0	0	0	7	0.855	0.845	5.265	8.65	202.5	7.05	8	105.5	142	5.203421053	1.649316304	4	1	1	0	1	0	1	0	0	0
12773842	41031	25852216	34645917	80	0	6.39	2.45	3	76.125	172.5333333	74.53333333	100.9333333	18.55555556	36.61142857	95.96153846	211.4	1	0	1	0	0	1	1	0	0	0	9	1.245	0.645	3.345	11.75	224.5	5.45	9.3	97.5	139.5	1.732951807	0.549826201		0	0	0	0	0	0	0	1	0
12773948	I21A1	23343004	36246119	58	0	7.83	5.88	4	69.46428571	149.1515152	76.06060606	93.9375	16.55555556	36.76142857	94.71428571	250.8235294	0	0	1	1	0	1	0	1	0	0	8	0.76	0.64	11.11	15.9	200	12.35	10.15	98.5	137.5	9.355789474	2.235995347		0	0	0	0	0	0	0	0	1
12776927	I214	20180916	36288538	67	1	8.16	5.88	3	81.70588235	105.0731707	60.63414634	78.38095238	24.72222222	37.04714286	94.39393939	143.5	0	0	0	0	0	0	0	0	0	0	4	3.365	0.91	13.185	12.15	275.5	21.45	9.2	105	138.5	3.565631501	1.271341177		0	0	0	0	0	1	0	1	0
12784731	I21A1	20340766	38743008	77	0	31.74	12.59	2	90.6	155.96	58.82	89.80769231	19.34615385	37.06	98.6	201.0909091	0	0	1	0	0	1	1	0	0	0	9	1.805	1.21	10.845	7.7	170.5	12.35	8.05	103	139	7.270055402	1.983763912	192	0	0	0	1	0	0	0	0	1
12786389	I214	27105036	31798073	77	1	9.67	1.19	4	71.54285714	114.5428571	51.71428571	71.48571429	21.02272727	36.92903226	97.4	128.375	1	0	0	0	0	1	0	1	0	0	10	2.41	0.87	11.13	12	180.5	16.05	NA	107.5	141	4.017883817	1.39075535		0	0	0	1	0	0	1	1	0
12788223	I21A1	26342307	35460548	70	0	1.38	1.47	3	78.24137931	98.48148148	56.62962963	69.18518519	30.29310345	33.33	94	252.6666667	0	0	0	0	0	0	0	0	0	0	6	1.42	0.92	27.07	12.05	230.5	30.15	7.05	96	137	17.53830986	2.864387623	1	1	1	0	1	0	0	0	0	0
12789116	41071	24195977	34413972	73	1	13.83	3.67	3	84.66666667	110.7333333	53.7	67	19.27272727	36.85166667	97.72727273	229.8	0	0	0	1	0	1	0	1	0	0	10	1.6	1.26	5.31	10.35	137.5	10.7	8.3	103.5	137.5	4.181625	1.430699927	1195	0	0	0	1	0	0	0	0	0
12790721	I2109	23148741	34654151	69	1	4.72	2.81	3	89.25925926	105.24	75.32	85.24	20.40740741	37.01	95.2962963	115	0	0	0	0	0	0	0	1	0	0	6	1.24	1.23	13.72	17.35	150.5	17.15	9.8	97.5	139	13.60935484	2.610757412		0	0	0	0	0	0	1	1	0
12792565	41061	21754605	32818843	53	1	3.41	1.53	3	77.36	112	69.72727273	79.95454545	17.8	36.634	93.64	198.5	0	0	0	0	0	0	0	0	0	0	3	334.62	108.16	1223.56	15.6	239.5	16.2	8.75	97	131	395.4941414	5.980135974		0	0	0	0	0	0	0	1	0
12793376	41041	23285895	30223701	78	0	7.15	2.22	3	76.57692308	112.5185185	64.7037037	80.66666667	20.38461538	36.57333333	95.42307692	224.1666667	0	0	0	0	0	0	0	0	0	0	5	210.08	55.08	1261.9	14.95	297.5	15.4	9.55	102	140.5	330.8523039	5.801672064	1576	0	0	0	0	0	0	1	0	0
12793412	41071	24077990	32651382	70	1	37.94	2.82	4	87.12903226	108.8611111	50.29166667	67.32432432	23.21875	36.94444444	98.74193548	117	0	1	0	1	0	0	0	1	0	0	9	69.12	47.04	842.88	8.5	103	9.6	7	104	131	573.6266667	6.351978778	38	0	1	0	1	0	0	0	1	0
12795448	I214	26191733	33128016	66	1	6.73	1.12	4	83.625	111.9615385	57.23076923	74.53846154	19.94	36.765	99.57142857	153.1578947	0	0	0	0	0	1	0	0	0	0	5	2.2	0.16	7.64	8.2	150.5	12.85	8	109.5	139	0.555636364	-0.587641221		0	0	1	0	0	1	1	1	0
12796618	I21A1	24403813	36859595	79	1	8.72	0.78	3	76.95	143.25	71.8	91.9	21.1	36.85571429	94.68421053	105	1	0	0	0	0	0	0	1	0	0	9	1.1	0.65	3.46	8.3	173	7.25	8.9	105.5	145	2.044545455	0.715175493	79	0	1	0	0	0	1	0	1	0
12797435	41071	26096743	36416459	74	1	1.19	1.2	3	112.64	122.04	87.92	98.44	19.44	36.8	92.83333333	78	1	1	0	1	0	0	0	0	0	0	13	0.59	0.93	10.98	11.1	248	13	8.9	101	142	17.30745763	2.851137485	9	1	1	1	1	0	0	0	1	0
12798210	41071	26606625	32462311	81	1	5.26	5.53	3	95.67346939	110.5818182	53.89090909	70.93103448	17.03921569	37.13166667	98.4	231.8913043	0	0	0	0	0	1	0	0	0	0	6	316.2	254.2	2514.1	11.75	311	27	8.3	114.5	145.5	2021.139216	7.6114166	5	1	1	0	1	1	1	0	1	0
12798621	41071	28948411	32041518	62	1	5.01	1.31	3	72.51219512	109.0365854	47.74390244	73.19767442	19.19230769	38.335	97.41463415	118.3125	0	1	0	0	0	0	0	0	0	0	5	222.53	46.97	488.18	12.15	163	11.75	NA	108.5	138	103.0414533	4.635131366		0	0	0	0	0	1	0	1	0
12799272	I214	23669294	39931237	75	1	28.78	25.05	3	68.70491803	122.952381	56.49206349	73.58730159	18.33870968	NA	95.66666667	126.8571429	1	0	0	1	0	0	0	1	0	0	9	0.87	0.2	3.75	9.4	156.5	9.85	8.65	104.5	140.5	0.862068966	-0.148420005		0	0	0	1	0	0	0	1	0
12811605	I214	25929629	38097393	71	0	13.77	13.79	3	85.03448276	95.53846154	52.38461538	66.30769231	25.72413793	36.9375	87.125	96	0	0	0	1	0	0	0	0	0	0	6	0.495	0.22	5.335	11.35	212.5	6.05	9.3	107	146	2.371111111	0.863358669	14	1	1	0	1	0	0	0	1	0
12821625	41091	27848569	31159916	77	1	5.44	4.3	3	79.6875	126.3823529	55.85294118	84.21428571	12.78571429	36.83285714	97.11111111	167.6666667	1	0	1	1	0	1	0	0	0	0	9	119.125	39.65	1087.35	10.8	214	12.5	8.1	105.5	138	361.9175446	5.891416409	3072	0	0	0	1	0	1	1	1	1
12823962	41071	23507920	33854770	55	1	9.43	0.71	3	97.05555556	136.5882353	84.52941176	95.88235294	23	37.0275	96.42105263	333.3333333	0	0	0	0	0	1	0	0	0	0	4	158.73	83.25	848.04	12.8	164	10	8.3	99.5	135	444.7762238	6.097571288		0	0	0	0	0	1	0	1	0
12846283	I214	29628674	31748510	78	0	12.43	6.24	4	128.68	114.5416667	76.375	87.91666667	25.96	36.52833333	97.12	79	1	1	0	0	0	0	0	1	0	0	10	0.475	0.445	16.435	11.5	235.5	17.45	9.1	99.5	135.5	15.397	2.734172685		0	0	0	1	0	0	0	1	0
12847257	I214	27902129	37468368	54	1	8.86	4.88	4	73.07142857	115.9285714	60.25	87.58333333	16.36206897	37.02916667	98.17241379	122.1428571	0	0	0	1	0	0	0	0	0	0	4	4.425	1.185	12.42	11.1	229	21	9.5	109.5	140	3.326033898	1.201780573		0	0	0	0	0	1	0	1	0
12847457	I214	20367430	33583148	50	0	4.92	2.9	4	88.52	103.3392857	60.66071429	75.14285714	19.2962963	36.79857143	96.64	131.7058824	0	0	0	0	0	0	0	0	0	0	3	2.79	0.72	14.82	8.55	143.5	13.5	8.2	111	142	3.824516129	1.341431957		0	0	0	0	0	1	0	1	0
12849027	41071	21102653	35000602	85	1	3.03	3.19	4	99.06896552	108.6216216	63.63513514	80.825	22.75862069	36.93833333	96.74074074	171.3333333	1	1	0	1	0	1	0	1	0	0	11	62.4	50.05	524.55	10.1	159	6.1	8.6	102.5	138	420.7328125	6.041997983	3	1	1	1	0	0	0	0	1	0
12851923	I214	20235113	35081736	79	1	7.65	0.91	3	99.82758621	115.68	61.52	73.52	19.04	36.67666667	96	131.4	0	1	0	0	0	1	0	1	0	0	9	0.63	0.755	5.49	11.8	46.5	7.05	7.3	113	140	6.579285714	1.883926185		0	0	0	0	0	0	0	0	0
12852805	I21A1	22442907	38553499	54	1	20.46	1.91	3	101	110.28	74.68	85	22.68	37.20571429	98.52	113	0	0	1	0	0	0	0	1	0	0	6	0.8	0.85	6.805	9.15	224	8.6	8.45	102.5	139.5	7.2303125	1.978282258		0	0	0	1	0	1	0	1	0
12854615	I214	29306595	38198377	81	1	10.88	10.99	2	67.11538462	151.625	81.75	101.1666667	18.72222222	37.15714286	98.73076923	130.1428571	0	0	1	0	0	0	1	0	0	0	8	2.49	0.64	4.195	12.25	146.5	7.45	9	111	145	1.078232932	0.075323527	11	1	1	0	1	0	1	0	0	1
12855989	41071	27950133	31377399	83	0	4.34	2.46	3	87	118.3703704	60.85185185	73.77777778	22.03703704	37.61666667	94.77777778	152	1	0	0	1	0	1	0	1	0	0	11	70.1	44.29	1670.7	9.7	66	15.7	8.1	100.5	136	1055.567803	6.961834103		0	0	0	0	0	0	1	0	0
12858718	41011	20789729	37834316	60	1	0.2	0.37	4	86.63636364	112.8181818	73.54545455	82.27272727	22.77272727	NA	86.7	234	0	0	1	0	0	0	0	0	0	0	5	156.42	73.26	1730.52	16.15	280.5	18.2	7.4	105	137	810.4967089	6.697647281	1	1	1	0	1	0	0	0	1	0
12859888	I2102	22602990	36178498	55	1	3.65	2.54	4	86.66666667	122.25	76.57142857	87.5	19.13333333	36.68333333	96.48275862	147	1	0	0	0	0	0	0	0	0	0	4	2.25	0.77	7.84	16.35	166.5	12.95	8.65	102	137.5	2.683022222	0.986943854		0	0	0	0	0	1	0	1	0
12860941	I21A1	25544823	38151958	81	0	10.2	3.18	3	80.26415094	104.9705882	58.89705882	72.45588235	15.41509434	36.51615385	97.37735849	253.1666667	1	0	0	1	0	0	0	0	1	0	9	2.93	1.52	22.93	8	383.5	28.1	7.5	96.5	134.5	11.89542662	2.476154009	10	1	1	0	1	0	0	0	0	0
12862321	I21A1	27343985	32737479	55	0	20.04	12.97	1	75.92	112.4166667	65.33333333	76.625	28.76	35.915	93.32	216.6666667	1	0	0	0	0	0	0	1	0	0	5	29.92	19.36	824.56	7.5	413	8.6	8.2	96.5	126	533.5388235	6.279531839	2863	0	0	0	1	0	0	0	0	0
12869457	41071	25285042	34786749	91	0	2.9	0.92	3	83	120.75	58.47826087	73.47826087	23.96153846	36.868	93.19230769	165.3333333	1	0	0	0	0	1	0	1	0	0	9	323.38	57.9	1000.38	11.85	247.5	13.9	9.6	101.5	135	179.1143608	5.188024489	182	0	0	0	0	0	0	0	0	0
12875569	41071	21017384	35371396	79	1	2.81	0.75	3	68.83333333	129.3181818	60.86363636	82.36363636	18.43181818	35.79	97.47619048	126.8333333	0	0	0	1	0	1	0	0	0	0	6	126.72	53.68	691.68	9.75	168.5	7.6	8.1	104	141.5	293.0033333	5.680183986		0	0	1	0	0	1	1	1	0
12876138	41011	27443188	37800727	56	0	24.27	1.16	3	73.16666667	112.56	54.22	75.98	18.20833333	36.61285714	97.33333333	107.125	1	1	0	0	0	1	0	1	0	0	10	45.12	46.08	862.08	10.25	194.5	8.65	8.25	105	135.5	880.4221277	6.780401483	104	0	0	0	1	0	0	0	0	1
12876250	41071	20920820	35060852	75	0	5.7	1.07	3	99.375	95.93548387	51.93548387	62.16129032	20.34375	36.76	96.09375	124	1	0	0	1	0	0	0	0	0	0	6	205.5	142.2	1612.7	10.85	270	19.7	7.9	98.5	133.5	1115.941314	7.017453555		0	0	0	0	0	0	0	1	0
12877227	I214	22650382	35781950	79	1	19.87	2.97	4	63.60869565	111.4259259	42.33333333	59.27777778	16.25	NA	97.34782609	159.8421053	1	0	0	0	0	1	0	1	0	0	10	0.86	0.27	9.43	7.95	159.5	15.1	8.3	95.5	129	2.960581395	1.085385666		0	0	0	0	0	0	0	1	0
12878746	41041	24149181	35656713	50	1	1.89	0.64	3	71.86666667	124.3571429	72.14285714	83.64285714	14.4	36.83333333	94.73333333	105	0	0	0	0	0	0	0	0	0	0	4	290.4	54.45	831.27	13.15	234	13.45	8.5	104	138	155.863125	5.048978218		0	0	0	0	1	0	0	0	0
12878837	I2129	26213693	36980089	68	1	2.06	1.99	4	73.68	119.7692308	72.46153846	89.15384615	20.08	34.08823529	98.24	132.125	1	0	0	0	0	0	0	0	0	0	5	1.445	1.59	20.57	13.2	257	22.6	7.75	107.5	143	22.63411765	3.119458398	2	1	1	0	0	0	0	0	1	0
12882754	I213	25279392	39883376	60	0	1.53	0.57	3	82.15384615	126.3846154	74.46153846	89.92307692	19.15384615	36.75	98.30769231	119	1	0	0	1	0	0	0	0	0	0	6	1.2	0.68	4.56	13.9	227.5	7.1	9	100.5	138	2.584	0.949338586		0	0	0	0	0	0	0	1	0
12883513	I214	25341698	34860154	76	0	8.08	2.13	3	93.88888889	106.08	51.8	63.88	23.74074074	37.26857143	94.73076923	125	0	0	0	0	0	0	0	1	0	0	7	0.59	0.82	9.83	6.8	88.5	14	6.9	102.5	132	13.6620339	2.614620738		0	0	0	0	0	0	0	0	0
12884283	41071	21076194	36597472	66	1	7.83	3.32	4	90.87878788	98.62857143	58.75714286	71.38235294	18.81818182	36.488	94.30434783	118	0	0	0	0	0	0	0	0	0	0	4	166.84	75.66	1674.22	13.1	200.5	14.5	9.1	104.5	137.5	759.2393023	6.632317014		0	0	1	0	0	1	0	1	0
12884349	I214	29785449	30149278	77	1	3.15	1.22	2	67.56521739	97.13636364	62.77272727	70.63636364	16.39130435	36.54	95.82608696	90	1	0	0	1	0	0	0	1	0	0	8	145.53	65.45	548.24	14.8	302	7.7	8.65	93.5	132	246.562963	5.507617389		0	0	0	0	0	0	1	0	1
12885435	41072	23161050	31312882	75	1	3.23	2.17	3	91.64	122.72	70.04	80.91666667	22.92307692	36.49333333	96	176.25	0	1	0	1	0	0	0	0	0	0	7	95.98	25.14	626.895	12.25	278	7.15	9.8	100	136	164.2023369	5.101099429	1053	0	0	0	0	0	1	0	0	0
12887446	I214	22795001	35839105	77	1	6.31	1.47	3	100.2962963	116.9615385	84.61538462	94.65384615	22.14814815	37.28625	96.37037037	112	1	0	0	0	0	0	0	0	0	0	5	1.88	0.62	5.84	9.95	193	8.1	8.3	101	140.5	1.925957447	0.655423219		0	0	0	0	0	0	0	0	0
12888345	I213	20637407	30859562	69	1	6.97	0.49	3	67.30769231	139.3571429	65.92857143	105.3571429	20.07692308	36.6275	96.46153846	182	1	0	0	0	0	1	0	0	0	0	6	4.74	0.61	18.64	10.95	211	18.55	9.4	105.5	140	2.398818565	0.874976352		0	0	0	0	0	1	0	1	0
12889332	41071	24565065	39471439	75	0	9.47	5.53	2	63.2	160.7916667	76.70833333	97.54166667	16.59615385	36.03	100	132.5	0	0	0	1	1	1	0	0	0	0	7	177.335	25.875	559.58	10	172.5	7.7	8.5	114	142.5	81.64847605	4.402423155		0	0	0	1	0	1	0	0	1
12889749	I214	28118417	37958946	82	1	26.85	0.61	3	78.08695652	174.2	75.3	102.55	18.56521739	36.515	95.60869565	87	0	0	0	1	0	0	0	0	0	0	5	1.66	0.68	7.99	12.3	160	10.5	8.9	107	141	3.273012048	1.185710677		0	0	0	1	0	1	0	0	0
12889874	41011	27419281	39766062	79	0	5.77	1.75	2	86.80645161	115.1774194	65.0483871	76.83870968	28.765625	36.79285714	97.67741935	110.1428571	1	0	0	0	1	1	0	1	0	0	10	627.9	42.55	450.8	10.45	283.5	10.05	9.1	109.5	139	30.54871795	3.419322719	15	1	1	0	0	0	0	0	1	0
12897194	41001	22086492	33473720	71	1	7.43	7.53	4	69.5	97.42424242	62.57575758	74.9375	20.82142857	35.11	91.04347826	121.5	1	0	0	0	0	0	0	1	0	0	8	88.74	70.38	1366.29	10.85	205	14.65	8.7	106.5	140	1083.60931	6.988052702	7	1	1	1	1	1	0	0	1	0
12902807	I21A1	27271102	30668755	64	1	9.33	3.75	3	66.64516129	129.0625	65.03125	83.75	15.46774194	37.44428571	99.875	198	0	1	1	0	0	1	0	1	0	0	10	0.54	0.73	11.74	10.75	147.5	10.6	8.75	97	137	15.87074074	2.764477209		0	0	0	1	0	0	0	1	1
12907949	41071	24401830	31889378	78	0	3.88	2.29	4	108.1923077	113.45	72.6	81.4	22.6	36.544	96.76	154.2	0	0	0	0	0	1	0	0	0	0	6	276.48	53.76	934.4	13.7	139	11.35	9.05	105.5	138	181.6888889	5.202295823		0	0	0	0	0	1	1	1	0
12911421	41072	22589918	31644920	54	0	8.07	1.21	3	90.92307692	102.3625	63.2125	76.7125	17.1625	36.60375	98.20512821	117.24	0	0	0	1	0	1	0	1	0	0	9	148	28	608.8	8.65	122.5	9.2	NA	110.5	138.5	115.1783784	4.746482043		0	0	0	0	0	0	0	1	0
12918606	41071	29522161	34526707	78	0	20.78	3.36	3	80.14	105.1160714	48.8125	67.84126984	18.890625	NA	98.66666667	128.2894737	1	0	0	0	0	0	0	0	0	0	6	134.82	73.25	1856.86	10.3	141	17.25	8.7	111.5	139	1008.863633	6.916579861		0	0	0	0	0	1	0	1	0
12918714	41071	21827250	33890341	72	1	11.91	3.05	3	97.82051282	96.825	61.3	69.7	24.30434783	36.91142857	91.44444444	103	1	0	0	1	0	0	0	0	1	0	9	64.8	30.78	1521.18	9.8	135	16.95	6.6	109.5	137	722.5605	6.582801154		0	0	0	0	0	1	0	1	0
12921066	I214	28432923	37995728	60	0	4.73	2.59	3	86.88461538	108.1351351	54.67567568	66.75675676	17.94736842	36.06375	94.73076923	190.875	0	0	0	1	0	1	0	0	0	0	6	381.6	63.6	1674.8	10.1	120.5	18.55	7.85	104	136.5	279.1333333	5.631689565	2485	0	0	0	0	1	0	0	0	0
12921405	41072	25495581	38037298	85	0	6.11	1.16	2	73.17391304	140.1904762	63.61904762	82.23809524	18	35.805	98.82608696	88	0	0	0	0	0	0	0	0	0	0	4	129	34.4	668.22	10.8	276.5	7.8	8.3	112	136.5	178.192	5.182861621	1340	0	0	0	0	0	1	1	1	0
12922837	I214	28437422	35975671	87	1	45.67	1.86	2	82.04	119.6034483	51.44827586	77.70689655	16.5	36.67333333	98.95652174	211.5	1	0	0	0	0	1	0	1	0	0	11	1.34	0.56	7.51	8.5	198.5	12.6	7.65	106.5	140.5	3.138507463	1.143747357	265	0	0	0	1	0	0	0	1	0
12924518	41071	28147895	36268479	91	1	7.26	2.05	3	73.61904762	114.1136364	49.93181818	71.04545455	16.45238095	36.622	96.95238095	147.2222222	1	0	0	1	0	0	0	1	0	0	9	69.93	30.87	513.45	10.4	165.5	7.1	8.9	106.5	141.5	226.6581081	5.42344275	1397	0	0	0	0	0	0	0	1	0
12927485	I2109	20399289	32912930	66	1	5.14	2.84	4	74.84	116.7	64.3	84.95588235	19.07692308	36.61545455	97.76	132	0	0	0	0	0	0	0	0	0	0	4	0.84	0.715	10.18	12.15	151.5	12.45	8.8	108	138.5	8.665119048	2.159305662		0	0	0	0	0	0	0	1	0
12928180	I21A1	25450497	31565638	79	1	4.42	1.32	3	110.92	106.4166667	65.41666667	79.41666667	15.56	36.62714286	96.41666667	103	1	0	0	0	0	0	0	1	1	0	10	0.5	0.75	22.91	10.15	185.5	25.2	8.35	102.5	135.5	34.365	3.537038605	20	1	1	0	1	0	0	0	0	0
12931038	I21A1	23131842	33201980	46	1	6.48	1.05	3	92.45833333	122.4090909	80.90909091	92.18181818	23.5	36.945	94.41666667	100.5	1	0	0	0	0	0	0	0	0	0	3	151.855	69.045	625.93	14.15	153.5	8.6	9.1	98	138	284.5960742	5.651070892	1351	0	0	0	0	0	0	0	1	0
12932363	I214	29917727	30617550	56	1	10.8	3.06	3	78.26086957	125.8095238	72.19047619	84.4	23.31818182	36.695	97.2173913	200	1	0	0	0	0	1	0	1	0	0	9	0.705	0.535	12.175	6.6	219	13.1	9.25	101	132	9.239184397	2.223453613	940	0	0	0	0	0	0	0	1	1
12933476	I214	21130255	38133562	88	1	14.93	4.37	3	69.43478261	116.0666667	38.57777778	59.37777778	15.86046512	36.12045455	96.86956522	116	1	0	0	0	0	0	0	1	0	0	8	3.55	0.46	11.82	9.95	118.5	15.6	8.1	108	139.5	1.531605634	0.426316619		0	0	0	0	0	0	0	1	0
12943431	41071	23739392	32994430	83	0	6.69	1.67	3	87.95833333	152.4166667	79.16666667	98.70833333	17.25	36.50833333	94.54166667	115.6	0	0	1	0	0	1	1	0	0	0	9	4.8	1.11	6.03	11.05	208	12.4	NA	104	139	1.3944375	0.332491108	521	0	0	0	0	0	1	0	1	0
12945037	I21A1	25238040	36521920	82	0	3.44	1.65	3	71.16	100.56	54.76	65.36	20.2	36.19333333	95.2	140	0	0	0	1	0	0	0	0	0	0	6	102.6	54	1639.8	10.1	317	18	7.5	101	135	863.0526316	6.760475676		0	0	0	0	0	1	1	0	0
12945902	41081	29086870	35490965	49	1	9.45	7.27	3	81.39285714	94.06451613	51.74193548	66	22.03448276	37.60285714	95.25	150.5	0	0	0	1	0	0	0	0	0	0	3	38.4	28.8	729.6	13.3	158.5	8.35	7.4	97.5	133.5	547.2	6.304814366	14	1	1	0	1	0	1	0	0	0
12946302	I21A1	27997378	37924153	66	1	5.09	1.75	3	78.03125	101.2258065	69.61290323	80.19354839	16.41176471	36.52285714	97.6875	150	1	0	0	0	0	0	0	0	0	0	5	1.56	0.94	6.26	12.95	177.5	7.95	8.6	104	138.5	3.772051282	1.32761896		0	0	0	0	1	0	0	1	0
12947315	I21A1	23860882	35189954	86	0	9.6	1.29	3	86.59090909	120.6	67.4	82.6	24.09090909	36.378	98.5	116	1	0	0	0	0	0	0	1	0	0	9	1.35	0.91	9.01	14.85	169	11.75	9.9	98	139.5	6.073407407	1.8039198	10	1	1	0	0	0	0	0	0	0
12956096	41041	24484390	38039482	51	0	8.93	1.09	3	69.95833333	111.4090909	64.04347826	74.42105263	18.70833333	36.79875	94.54166667	102.625	0	0	0	0	0	0	0	1	0	0	4	0.07	0.78	5.66	7.5	189.5	7.35	7.95	91	118.5	63.06857143	4.14422257		0	0	0	0	0	0	0	1	1
12959120	I2109	22344821	37490486	31	0	0.83	0.92	3	105.4375	NA	NA	60.78947368	10.36842105	36.52666667	100	203.6	0	0	0	0	0	0	0	0	0	0	1	1.92	0.25	7.48	7.85	130.5	9.3	18.2	111.5	148.5	0.973958333	-0.026386755	1	1	1	0	0	1	0	0	0	0
12961707	41072	28962148	34999641	60	1	6.97	0.86	3	80.34285714	112.0571429	64.45714286	90.97142857	20.08571429	36.8775	94.9375	114.6666667	0	0	0	0	0	0	0	0	0	0	4	264.67	26.6	997.5	9.2	172	9.9	NA	106	138	100.2512563	4.607679598		0	0	0	0	0	1	0	1	0
12961799	I214	27896337	36385606	54	1	4.79	2.09	3	64.30434783	123.2105263	77.47368421	92.22857143	16.13043478	36.756	95.56521739	137.2	0	0	0	0	0	0	0	0	0	0	3	4.47	0.35	9.03	12.7	206	15.05	NA	103	140	0.70704698	-0.346658166		0	0	0	0	0	1	0	1	0
12962409	I21A1	23101350	36897821	91	1	3.02	3	3	76.91666667	145.0833333	71.20833333	88.58333333	26.16666667	36.715	94.91304348	104.5	1	0	0	0	0	0	0	0	0	0	7	0.34	0.76	15.57	11.25	224.5	16.9	8.25	100.5	135	34.80352941	3.549718802	3	1	1	0	1	0	0	0	0	0
12965322	I214	22868131	30267989	58	1	7.09	2.9	4	83.44827586	112.8	66.8	80.03333333	17.14814815	36.88571429	96.21428571	141.5	0	0	0	0	0	0	0	0	0	0	3	2.28	0.27	6.85	11.35	135.5	11.6	8.1	102	135.5	0.811184211	-0.209260111		0	0	0	0	0	1	0	1	0
12966375	41071	27869882	37862225	71	1	4.12	1.06	4	91.88	130.5652174	47.73913043	67.17391304	18.45833333	37.21625	96.08	150	0	1	0	0	0	1	0	0	0	0	8	94.8	82.8	1015.2	8.6	158.5	11.35	8.7	110	145	886.6936709	6.787499569		0	0	0	0	0	1	0	1	1
12967352	41091	27777702	34566815	62	1	10.19	6.14	2	92.65	115.7368421	49.78947368	87.7173913	18.14285714	36.28	99.85	155.1904762	0	0	0	0	0	1	0	0	0	0	5	296.36	42.78	246.76	13.1	224	10.35	9.1	104.5	137	35.62016736	3.572911976		0	0	0	0	0	1	0	1	0
12970765	41072	23463129	39479086	77	0	1.12	0.96	3	80.28947368	135.4666667	52.42222222	83.68181818	25	35.49444444	98.61290323	371.3	1	1	1	1	0	1	0	1	0	0	12	127.14	91.28	1408.32	8.35	140.5	23.95	5.8	85	109.5	1011.101538	6.918795648	2	1	1	0	1	0	0	0	0	0
12972444	I2119	26536974	30239744	69	1	12.95	6.13	3	62.96	111.96	58.2	82.71153846	14.72222222	36.78	99.36	133	1	0	0	0	0	0	0	0	0	0	5	0.7	0.86	9.98	13.75	110.5	9.9	8.85	108	141	12.26114286	2.506435145		0	0	0	1	0	0	0	1	0
12974186	41071	23892327	39286464	51	1	5.98	1.3	3	86.66666667	116.9642857	67.92857143	82.46428571	23.65384615	36.925	98.03846154	124.35	0	0	0	0	0	0	0	0	0	0	3	171.57	43.89	1105.23	11.8	236	14.2	NA	102	138.5	282.7332558	5.644503894		0	0	0	0	0	0	0	1	0
12975227	I214	22513076	39167309	52	1	2.88	2.76	3	64.32432432	153.2222222	79.36111111	96.67647059	16.72222222	36.69857143	97.27027027	141	0	1	1	0	0	0	0	1	0	0	6	67.16	16.06	1372.4	13.45	209	16.6	8.8	111	142.5	328.1826087	5.793570187		0	0	0	0	0	0	0	0	0
12976826	41071	22725373	35200865	67	0	5.88	0.69	4	93	136.2307692	64.53846154	87	22.71428571	36.83333333	97.21428571	287.6666667	1	0	0	1	0	1	0	0	0	0	6	60.435	18.45	507.975	9	217.5	6.05	8.2	93.5	140	155.077997	5.043928197		0	0	0	0	0	1	0	1	0
12978288	41071	22854516	36765419	87	0	4.42	1.57	4	87.33333333	108.7931034	56.72413793	69.27586207	23.33333333	36.67571429	98.79310345	106.3333333	0	0	0	1	0	0	0	0	0	0	5	184.8	45.6	564	11.2	310	8.65	7.8	106	136	139.1688312	4.935687809	1028	0	0	0	0	0	0	0	0	0
12981575	I2119	28841401	35435975	52	0	2.61	1.79	3	55.21428571	116.1785714	73.10714286	83.14285714	19.07142857	36.73	97.53571429	126	0	0	0	0	0	0	0	0	0	0	4	2.54	0.45	5.2	12.7	257	8.95	8.55	106	138	0.921259843	-0.082013152		0	0	0	0	0	1	0	1	0
12982141	I214	20421526	37294778	62	0	31.85	31.21	3	54.80769231	105.1	63.76666667	76.56666667	23.53448276	36.69	96.57692308	128.6	0	0	0	1	0	0	0	0	0	0	4	135.05	81.4	1631.7	8.5	208.5	18.3	7.85	116	143.5	983.490411	6.891107888		0	0	0	0	0	1	0	0	0
12982786	I21A1	28600986	31778525	85	1	14.33	3.65	4	59.33333333	115.2	52.125	76.725	16.8125	36.62571429	99.64102564	107.3	1	0	0	0	0	1	0	1	0	0	10	1.19	2.14	19.04	10.5	80	19.7	7.75	108	142	34.24	3.533394551		0	0	0	0	0	0	0	1	0
12985940	I21A1	29906888	34505141	68	1	38.57	12.09	3	111.6	89.69565217	62.34782609	72.17391304	25.88888889	38.0175	94.4	132.7272727	0	0	0	0	0	0	0	0	0	0	4	0.16	0.89	6.97	14.85	235.5	13.65	7.95	100.5	134.5	38.770625	3.657662872		0	0	0	1	0	0	0	0	0
12986731	41071	24524547	30157987	57	0	7.59	3.88	3	58.77272727	110	54.80952381	67.9047619	23.95	36.831	99.95454545	314.21875	1	0	0	0	0	1	0	1	0	0	10	71.505	27.555	1170.27	8.7	183	12.6	7.95	101	130.5	450.9725173	6.1114064	617	0	0	0	1	0	0	0	1	0
12987194	41011	27382119	35126800	77	0	8.61	3.33	3	81.83333333	102.4285714	59.96428571	70.14285714	16.984375	37.10166667	97.43333333	237	1	0	0	0	0	1	0	0	0	0	7	73.95	78.3	1291.95	11.7	342	14.5	9.6	104.5	137.5	1367.947059	7.221066398	531	0	0	0	0	0	1	1	1	0
12987576	41072	23719808	37562996	66	1	7.06	3.14	3	60.93333333	141.7586207	79.98275862	102.7931034	17.34482759	NA	99.86666667	170	0	0	0	1	0	1	0	0	0	0	6	65.13	71.81	1526.38	13.7	250.5	14.55	8.65	104.5	138	1682.931795	7.428292667		0	0	0	0	0	1	0	0	0
12993331	I2109	24909104	33243115	66	0	10.2	7.65	3	80.54166667	117.3103448	60.4137931	74.21428571	20.15384615	36.79375	98.95652174	132	0	1	0	0	0	0	0	1	0	0	7	1.22	1.2	11.88	8	326.5	15.5	7.7	91.5	133.5	11.6852459	2.458327012	11	1	1	0	0	0	0	0	1	0
12993844	I21A1	24931017	36158009	64	0	4.52	2.4	2	102.5	128.2083333	77.16666667	87.70833333	15.86538462	36.60428571	99.73076923	203	0	0	0	0	0	1	0	0	0	0	5	3.26	0.54	5.95	7.9	141.5	8.6	7.25	108	143	0.985582822	-0.014522115		0	0	0	0	0	1	0	0	0
12994583	41071	20034560	37749734	77	1	12.49	4.03	3	77.11111111	115.4814815	51.77777778	69.25925926	13.23076923	37.2364	98.32	156.0434783	1	0	0	0	0	1	0	0	0	0	7	118.8	79.2	674.08	9.4	131.5	9.5	NA	108.5	137	449.3866667	6.10788369		0	0	0	0	0	1	0	0	0
12997284	I214	29543783	34444891	65	1	6.02	1.43	3	84	107.0869565	55.52173913	71.56521739	17.31818182	36.52	96.63636364	147.3571429	0	0	0	0	0	1	0	1	0	0	6	1.59	0.67	13.51	12.3	161	17.7	8.6	106	138	5.692893082	1.739218569	607	0	0	0	0	0	0	0	1	0
13004369	41021	20266296	31906831	60	1	2.33	2.33	4	63.24	118.56	68.28	80.24	18.88	36.30666667	97.56	112.6666667	0	1	0	0	0	0	0	0	0	0	5	318.2	59.2	318.2	13.05	160	7.15	9.35	105	139.5	59.2	4.080921542		0	0	0	0	0	0	0	1	0
13006644	I214	21356307	33256748	66	0	9.93	3.81	3	103.5416667	100.2083333	51.08333333	60.58333333	21.33333333	37.36428571	97.66666667	161.6923077	0	0	0	1	0	1	0	0	0	0	7	1.13	0.87	7.07	8	163	10	7.65	106	138	5.443274336	1.69438078		0	0	0	0	0	0	0	1	0
13011740	I214	22750677	38838595	68	0	16.91	1.95	2	76.14814815	124.8888889	66.74074074	83.74074074	18.37931034	36.90956522	96.89285714	121.4285714	0	0	0	0	0	0	0	1	0	0	5	1.71	0.22	6.19	8.3	131	12.4	8.55	109.5	138.5	0.796374269	-0.227686016		0	0	1	0	0	0	0	1	0
13014122	41001	25827918	33205638	83	1	3.93	1.73	2	73.8	115.2258065	61.32258065	74.25806452	19.20833333	37.46333333	96.72	149	1	0	0	0	0	0	0	0	0	0	6	88.8	31.2	351.84	12.8	154.5	5.4	8.2	105.5	137.5	123.6194595	4.817207972	3644	0	0	0	0	0	0	0	0	0
13021959	I214	23627730	31390639	91	0	21.02	2.02	2	66.2962963	161.2	59.72	84.08	25.14814815	36.54	96.88461538	83.5	1	0	1	0	0	0	1	1	0	0	17	0.6	0.26	3.84	12.9	195	4.8	9.5	97.5	136	1.664	0.509224342	149	0	0	0	0	0	0	0	1	1
13022668	41072	20895020	38282611	70	0	15.97	2.65	3	86.73076923	124.12	65.16	82.24	17.26923077	36.8	98.19230769	273.8461538	0	0	0	0	0	1	0	1	0	0	8	48	72	672	7.6	373.5	7.8	6.3	87.5	132.5	1008	6.915723449	270	0	0	0	0	0	0	0	0	0
13025572	I2119	23158031	32390996	81	1	7.01	1.88	3	89.16666667	104.6129032	54.96774194	72.41935484	14.73333333	36.74571429	97.03333333	146.4444444	0	0	0	0	0	1	0	0	0	0	6	0.49	0.26	5.67	10.25	118.5	9.1	NA	105	139	3.008571429	1.101465358		0	0	0	0	0	1	1	1	0
13026059	41071	28355988	30492975	58	0	2.87	1.92	4	107.0740741	106.9615385	54.80769231	71.76923077	18.96428571	36.265	99.07407407	135.2	1	0	0	0	0	0	0	0	0	1	7	173.84	68.9	814.08	8.9	131	12.05	7.05	111.5	138.5	322.6536585	5.776579483		0	0	0	1	0	0	0	0	0
13027195	41071	25609255	37024189	65	1	10.24	3.16	3	71.57142857	127.6176471	57.17647059	79.54545455	18.25714286	NA	98.05714286	138.375	0	1	0	0	0	0	0	1	0	0	7	145.6	22.4	929.6	10.45	150.5	10.4	8.4	106.5	137.5	143.0153846	4.962952209		0	0	0	0	0	0	0	0	0
13028012	I214	22114255	38518526	84	1	19.71	8.36	3	57.68571429	161.4	53.63333333	81.13333333	17.22727273	36.64428571	96.71428571	130	1	0	0	1	0	0	0	1	0	0	9	66.93	30.36	586.5	9.65	185	7.85	8.6	113	148	266.0412371	5.583651324	1432	0	0	0	0	0	0	0	0	0
13029568	I21A1	29804136	31378127	49	1	2.06	1.08	4	97.69230769	133.68	71.44	86.12	14.57692308	37.4	97.53846154	116.2	0	0	0	0	0	1	0	0	0	0	4	129.22	31.24	533.92	13.5	261.5	8.1	NA	96.5	137.5	129.0795604	4.860428962	3636	0	0	0	0	0	0	0	0	0
13030635	41041	25119708	31158172	65	1	4.58	0.33	3	69	116	50	92.1	13.88888889	36.695	97	148	0	0	0	0	0	1	0	0	0	0	5	177.56	34.435	318.395	10.65	129	7.55	9.1	107	138.5	61.74775752	4.123057659		0	0	0	0	0	1	0	1	0
13032779	I21A1	25056243	36085797	61	1	5.36	0.97	4	74.16	98.04166667	61.33333333	72.875	21.20833333	36.89666667	95.96	83.5	0	0	0	0	0	0	0	0	0	0	4	0.99	1.13	10.08	11.8	163	12.5	8.05	106.5	137.5	11.50545455	2.442821231		0	0	0	0	0	0	0	1	0
13036184	41071	28963674	35144051	75	0	14.16	6.82	3	70.75	101.4852941	38.41176471	56.671875	18.67857143	36.52916667	98	182.5	1	0	0	0	0	1	0	1	0	0	10	83.64	60.27	1051.65	8.3	209	13.9	7.9	94	138.5	757.8066176	6.630428231		0	0	1	0	0	0	0	1	0
13040687	I214	22534369	38192939	77	1	13.59	2.31	2	75.52173913	104.1304348	47.17391304	61.82608696	17.16	NA	98.47826087	134.7368421	1	0	0	0	0	1	0	0	0	0	7	2.7	0.24	15.34	9.85	74	17.3	NA	108.5	137	1.363555556	0.310095667		0	0	0	0	0	0	0	1	0
13041135	I21A1	20476767	38536103	77	0	8.24	2.71	2	117.16	116.5925926	74.37037037	86.7037037	18.8	36.54714286	98.04	140.3571429	1	0	0	0	0	0	0	0	0	0	7	1.08	0.92	7.58	13.45	121	9.25	9.5	103.5	150	6.457037037	1.86517055	17	1	1	0	0	0	0	0	0	0
13047942	41072	20167223	33301481	66	0	3.89	0.66	3	83.25	96.875	49.6875	60.125	15.4	36.0275	95.4	137	0	0	0	0	1	1	0	1	0	0	7	84.49	36.92	567.29	10.45	201.5	6.8	8.7	96	141	247.8914286	5.512990862	2383	0	0	0	0	0	0	0	0	0
13050066	41021	26262675	33129141	79	1	2.35	1.69	2	61.33333333	133.5208333	71.8125	85.41666667	14.66666667	36.425	98.04166667	181.5	1	1	0	0	0	1	0	0	0	0	8	120.8	33.6	632	12.3	188	8	8.45	105.5	139.5	175.7880795	5.169279176	1404	0	0	0	0	0	1	0	1	0
13052791	41021	22185949	32351601	67	0	9.18	7.29	3	124	109.0735294	68.66176471	80.375	27.47368421	37.215	95.10810811	125.5	1	0	0	1	0	0	0	0	1	0	12	116.58	69.6	1546.86	10.95	287	15.95	8.85	99.5	136.5	923.4985075	6.828169183	476	0	0	0	0	0	1	0	0	0
13053623	41011	21981457	33220556	45	1	3.84	4.97	3	92.57575758	114.3939394	64.60606061	83.28571429	23.27272727	37.07333333	91.64705882	170.0714286	1	0	1	0	0	1	0	0	0	0	5	247.53	33.45	1920.03	11.85	346.5	17.65	8.1	105.5	142	259.4635135	5.55861609	4	1	1	1	0	0	0	0	0	0
13055300	41071	25104648	32903049	75	1	9.64	1.44	4	91.08	119.08	64.32	82.04	18.02	36.532	97.54545455	135.55	0	0	0	0	0	0	0	0	0	0	5	234.33	22.47	796.08	9.1	121	12.45	7.9	101	130.5	76.33643836	4.335150391		0	0	0	0	0	1	0	1	0
13059717	I21A1	23971268	39022989	63	0	3.38	2.16	4	126.173913	107.4090909	84.95454545	93	17.375	36.52166667	96.52173913	148	0	0	0	1	0	0	0	0	1	0	11	3.61	1.41	15.9	8.85	53.5	23.3	6.15	102.5	135	6.210249307	1.826201041	4	1	1	0	0	0	0	0	0	0
13060785	I21A1	27027954	39743362	42	1	40.88	1.97	3	120.7575758	105	66	78.45833333	15.45454545	37.56222222	97.75757576	169.2	0	0	0	0	0	1	0	0	0	0	4	1.085	1.26	18.79	7.05	192	19.8	7.55	106	135	21.82064516	3.082856547	220	0	0	0	1	0	0	0	0	0
13062974	41071	27182974	39108563	66	1	26.6	4.53	2	70.37931034	153.4285714	53.82142857	78.37931034	17.68965517	36.86166667	97.72413793	167	0	0	0	0	0	1	0	1	0	0	8	114	42	575.25	13.8	190	7.65	8.7	97	134	211.9342105	5.356275899		0	0	0	1	0	0	0	1	1
13063120	41021	29968380	38423014	50	1	2.66	0.76	3	76.14285714	140	75.27777778	89.55555556	18.42857143	36.856	97.13333333	160.3333333	0	0	0	0	0	0	0	0	0	0	3	124.83	49.59	1530.45	17.05	199	13.85	9.05	98.5	135	607.9869863	6.410153478		0	0	0	0	1	0	0	0	0
13063859	41071	23419521	34708600	42	1	9.53	8.53	3	96.14606742	118.0979381	59.13917526	76.25757576	19.94897959	38.39714286	97.34693878	121	1	0	0	0	0	0	0	1	0	0	4	15.845	18.95	803.225	10.25	198.5	7.8	7.55	96.5	140.5	960.6256706	6.867584812	2335	0	0	0	1	0	0	0	1	0
13065580	I21A1	26923640	35088156	56	1	5.74	0.66	3	100.25	123.9375	72.9375	84.25	22.66666667	36.798	97.625	86	0	0	1	0	0	0	0	0	0	0	5	3.08	0.68	3.04	10.45	112	5.6	8.3	101.5	142	0.671168831	-0.398734562		0	0	0	0	0	0	0	0	0
13066983	I21A1	21259338	39977638	63	1	10.87	1.01	3	71.35	148.6111111	82.83333333	100.8888889	18.45	36.5975	95.05	84.5	0	0	0	0	0	0	0	1	0	0	6	0.36	0.97	10.805	9.6	168	12.3	8.45	99	136.5	29.11347222	3.37120103		0	0	0	1	0	0	0	0	1
13067703	41072	22432056	33990872	70	1	0.57	0.07	3	NA	NA	NA	NA	NA	NA	NA	NA	1	0	1	0	0	1	0	1	1	0	12	61.74	48.02	859.46	7.1	162.5	13.75	7.6	96.5	128	668.4688889	6.504989857	0	1	1	0	0	0	0	0	1	0
13071200	41071	20092801	34490485	64	1	4.88	2.1	4	76.4	115.9615385	58.73076923	79.96153846	18.94230769	36.90833333	99.31818182	133.1363636	0	0	0	0	0	1	0	0	0	0	5	202.4	48.29	1164.44	13.05	131	17.15	9.2	104	137	277.8201957	5.626974126		0	0	0	0	0	1	0	1	0
13077571	41071	29602112	30689359	77	0	13.24	13.3	3	101.96	105.4782609	57.82608696	70.52173913	29.48	36.21666667	96.8	188.2857143	1	0	0	0	0	0	0	0	0	0	6	189	113.4	2219.4	10.9	180.5	25.15	7.35	115	148.5	1331.64	7.194166544	13	1	1	0	1	0	1	0	1	0
13077774	41071	25866559	33723486	75	0	8.37	1.93	3	70.28	99.92	51.52	62.76	19	37.15142857	97.12	102	0	1	0	0	0	0	0	0	0	0	6	135.09	63.2	577.49	11.5	161.5	8.45	8.8	98.5	134.5	270.1707602	5.599054204	816	0	0	1	0	0	1	0	1	0
13080111	I21A1	24845258	38011202	88	0	3.48	3	4	107.5172414	99.96551724	56.55172414	66.55172414	19.34482759	36.76166667	98.48275862	168.6666667	1	1	0	0	0	0	0	1	1	0	13	1.085	0.745	24.62	13.2	117.5	29.95	8.05	95	134	16.90497696	2.827608073	4	1	1	0	1	0	0	0	0	1
13083369	I21A1	22687603	36955517	78	1	8.42	1.17	3	87.95652174	105.3043478	72.52173913	79.69565217	23.25	36.578	96.79166667	131.6	1	0	0	1	0	1	0	1	0	0	11	42.75	85.5	1752.3	12.75	104	21.15	8.25	106	140.5	3504.6	8.16183167		0	0	1	1	1	0	0	0	1
13084641	I214	20141895	34363894	64	0	9.58	5.5	3	71.80769231	112.8	55.66666667	71.3	15.94444444	36.80285714	99.34615385	185	0	0	0	1	0	0	0	0	0	0	5	1.34	0.82	18.35	11.9	267	20.8	7.75	107	135.5	11.22910448	2.418509022		0	0	0	1	0	1	0	1	0
13087686	41031	20249945	36737497	69	1	2.76	1.71	3	86.84615385	130	76.83333333	88.54166667	23.69230769	36.75833333	97	172.5	1	0	0	1	0	0	0	0	0	0	7	92.56	67.6	873.6	14.2	182.5	9.95	9.5	103.5	139.5	638.0224719	6.458373505		0	0	0	0	0	1	1	1	0
13089379	41071	21946870	34433963	72	1	3.82	1.85	3	104.7714286	112.2258065	56.83870968	69.25806452	21.37142857	36.93714286	96.54285714	244.6666667	1	0	0	0	0	1	0	0	0	0	9	246.39	64.74	922.915	8.3	205	12.45	7.85	109.5	142	242.499765	5.491000741		0	0	0	0	0	1	0	0	0
13090584	41071	26510242	38973477	72	1	10.85	1.34	3	88.28888889	107.3617021	55.0212766	72.29347826	18.93333333	36.43076923	99.02222222	127.4666667	0	0	1	0	0	0	0	0	0	0	6	257.4	57.6	564.3	12.3	226.5	14.7	9.1	106	138	126.2769231	4.838477298		0	0	0	0	0	1	0	1	0
13090694	I21A1	24900954	34251119	62	0	6.77	2.77	3	71.60714286	118.05	58.55	72.3	22.64285714	36.725	94.37037037	234.8148148	1	1	0	0	0	1	0	1	0	0	10	88.44	91.12	1159.1	10	183.5	13.5	8.85	99.5	134.5	1194.224242	7.085252084		0	0	1	0	0	0	0	1	1
13090739	41091	21050906	39474726	84	1	20.75	0.95	3	77.5	99.25	56.15	65.7	21.65	36.71	97.35	121.5	1	0	0	1	0	0	0	0	0	0	7	64.26	27.03	408.51	10.75	188.5	5.25	9.15	100	137.5	171.8335714	5.1465264	21	1	1	0	1	0	1	0	1	1
13093114	41071	23724516	31762339	47	1	0.94	1.04	2	115.03	101.402439	41.40243902	56.48148148	22.6686747	37.666	93.33333333	145.8333333	1	0	0	1	0	1	0	1	0	0	9	2.7745	2.58	13.73	10.25	101.5	18.4	7.5	104	143	12.76748964	2.546902068	1	1	1	0	1	0	0	0	0	0
13098601	41071	23996524	32290321	65	1	60.8	1.36	3	95.625	157.5	90.04166667	105.625	30.83333333	36.49	93.25	281.1052632	0	0	0	0	0	1	0	1	0	0	7	1.09	1.38	20.69	15.15	371	23.95	9.95	101.5	133	26.1946789	3.265556295	61	0	1	0	1	0	0	0	0	1
13101851	41072	20630517	39466346	77	1	0.21	0.32	3	74.26315789	84.08333333	40	60.16666667	30.26315789	33.83	95.89473684	NA	0	0	0	0	0	1	0	0	0	0	6	165.84	57.345	1464.765	12.8	323	17.05	NA	108	141	506.4939033	6.227512287	1	1	1	0	0	0	0	0	1	0
13102401	41072	21914098	34924361	77	1	18.37	3.3	1	103.6153846	144.68	62.48	82	17.30769231	37.54714286	95.5	137.75	0	0	0	0	0	0	0	1	0	0	7	244	112.24	2071.56	10.35	335	19.15	8	104.5	139	952.9176	6.859528436		0	0	0	0	0	0	0	1	1
13103404	41071	24081487	36578063	81	1	5.45	1.93	3	70.32142857	116.4166667	45.91666667	63.79166667	17.75	36.383	97.89285714	79	0	1	0	0	0	0	0	1	0	0	8	246.96	85.68	1307.04	11.1	352	13.05	8.35	105	139	453.4628571	6.116913364	693	0	0	0	0	0	0	0	0	0
13104273	41001	26363014	39171010	78	1	33.59	2.9	3	102.0322581	104.2068966	58.24137931	68.72413793	16.73333333	36.17733333	96.5	119.3333333	1	1	0	1	0	1	0	0	1	0	12	167	133.6	1118.9	8.15	267.5	16.1	7.7	108	143	895.12	6.796957787	1540	0	0	0	0	0	1	0	1	0
13104348	41042	27693989	37158575	91	0	16	0.8	3	97.45454545	116.4482759	58.24137931	71.86206897	16.78787879	36.6125	97.93939394	125.2	1	1	0	0	0	1	0	1	0	0	10	79.8	29.4	296.94	7.85	290	4.35	8.6	92	133.5	109.3989474	4.695001268	16	1	1	0	0	0	0	0	1	0
13108883	41071	25372232	32007747	54	1	7.07	5.06	3	57.04	110.56	64.08	75.92	15.5	35.62875	99.33333333	191.125	1	1	0	1	0	1	0	1	0	0	10	127.84	44.88	441.32	9.75	174	6.65	7.15	100.5	134.5	154.9314894	5.042983015	171	0	0	0	1	0	0	0	1	0
13109280	41071	20548998	36660763	83	0	6.06	6	3	71.11111111	123.1891892	62	85.54054054	17.64864865	35.86714286	94.90625	128.7272727	1	1	0	1	1	0	0	0	0	0	10	38.54	24.6	755.22	9.45	115.5	10.9	7.05	104.5	133	482.0553191	6.178058877	6	1	1	0	1	0	1	0	1	0
13109589	41071	27155289	33882594	70	1	11.06	1.98	3	81.44444444	132.3478261	53.65217391	71.95833333	22.03703704	36.49	94.62068966	225	1	1	0	1	0	1	0	0	1	0	11	52.64	41.36	1770.96	9.55	372	18.15	8.35	103.5	138	1391.468571	7.238114995	12	1	1	0	0	0	1	0	0	1
13110440	41091	21794719	36413794	91	0	16.77	2.34	4	63.45454545	134	68.42857143	82.57142857	19.63636364	36.934	95.16666667	133	0	0	0	0	0	1	0	0	0	0	6	78.26	42.77	779.87	13.2	132.5	8.25	8.9	105.5	141.5	426.2080233	6.054927545		0	0	0	0	0	1	1	1	0
13110574	I214	24633843	37809332	85	0	4.42	0.53	3	79.41666667	146	37.18181818	64.09090909	21.66666667	36.39	96.41666667	114	1	1	0	0	0	1	0	1	0	0	10	108.58	52.51	697.76	9.2	138	8.9	8.8	100	141	337.4413115	5.821391603	1698	0	0	0	1	0	0	0	1	0
13111696	I214	25609059	37158174	70	1	2.03	0.77	3	62.45	108.8823529	61.52941176	74.94117647	13.84210526	36.656	97.35294118	180	1	0	0	0	0	0	0	1	0	0	8	1.54	2.27	17.29	11.2	212	20.9	8.9	102	141	25.48590909	3.238125715		0	0	0	0	0	0	0	1	0
13114981	I213	27890625	37211971	80	0	1.55	0.73	2	87.66666667	111.5	65.5	77	20.4	37.04	96.92857143	NA	0	0	0	0	0	0	0	0	0	0	6	0.91	0.74	9.47	13.2	187	11.2	NA	110	149	7.700879121	2.041334494	2	1	1	0	0	0	1	0	0	0
13115577	41071	21191915	33622760	68	1	7.89	4.01	3	74.53846154	152.3043478	54.82608696	79.43478261	12.5	36.656	97.32	144	1	0	0	1	0	1	0	1	0	0	11	70.08	29.76	372.96	10.1	138	5.2	7.25	107	145	158.380274	5.064998939	368	0	0	0	0	0	0	0	0	0
13115890	I214	22715100	32111296	75	1	5.89	1.41	4	70.47368421	113.6842105	57.78947368	76.15789474	20.475	36.795	98.10526316	116.875	0	0	0	0	0	1	0	0	0	0	6	1.97	0.48	6.53	9.2	125.5	11.85	8.3	108.5	140	1.59106599	0.464404225		0	0	0	0	0	1	0	1	0
13117994	I214	24952106	32436060	57	0	4.06	0.92	3	62.86363636	114.3181818	65.5	76.81818182	16.04545455	36.8475	98	89	0	0	0	1	0	0	0	0	0	0	3	186.5	29.5	260.5	11.2	188	5.8	8.45	111.5	140	41.20509383	3.718561885		0	0	0	0	0	1	0	1	0
13120648	I214	29465132	35257339	72	0	28.72	1.47	3	69.7037037	116.88	51.44	67.32	28.77777778	37.27142857	93.92592593	110.6666667	1	0	0	0	0	0	0	1	1	0	10	0.96	0.02	0.39	7.6	31	1.5	8.2	99	135	0.008125	-4.812809551	29	1	1	0	1	1	0	0	0	1
13122104	I214	26321876	30809363	74	1	4.95	1.84	2	81.24390244	107.7959184	59.41836735	73.28571429	21.625	36.91833333	96.87804878	130.3333333	1	0	0	1	0	0	0	0	1	0	13	1.15	1.06	5.76	10.65	327.5	8.6	8.35	92.5	130.5	5.309217391	1.66944444	569	0	0	0	0	0	1	0	0	0
13122881	41071	20696458	31137492	76	1	3.6	1.85	2	57.875	150.6764706	67.77941176	88.52941176	14.12121212	36.35714286	98.25	135.7142857	1	1	0	0	0	1	0	1	0	0	9	123.5	45.5	474.5	12.9	121	6.5	9.2	106.5	142	174.8157895	5.163732788	1986	0	0	0	1	0	0	0	1	1
13123020	I214	26767329	34721027	87	1	9.92	1.05	3	102.5416667	112.7916667	70.95833333	80.25	21.29166667	36.5125	96.54166667	253.6666667	1	0	0	0	0	0	0	0	1	0	8	0.505	0.6	8.225	9.25	199.5	8.8	7.6	93.5	142.5	9.772277228	2.279549523	25	1	1	0	0	0	0	0	0	0
13124745	I21A1	20698655	33434459	69	1	7.99	3.69	3	78.5	121.25	50.375	73.04166667	22.16	37.67428571	98.79166667	117	1	0	0	0	1	0	0	0	0	0	7	2.88	1.15	53.57	9.1	612.5	74.75	7.6	108.5	142	21.39079861	3.062960858	560	0	0	0	1	0	0	0	1	0
13133641	I214	22773294	30818256	52	0	2.68	0.9	4	65.625	110.4090909	70.90909091	83.27272727	15.5	36.844	95.08695652	119	0	0	0	0	0	0	0	0	0	0	3	2.22	1.2	13.51	13.75	330.5	13.9	9	103	138.5	7.302702703	1.988244513		0	0	0	0	0	0	0	1	0
13134081	41072	27076781	31228755	73	1	9	6.08	3	81.17391304	122.1818182	58.22727273	74.22727273	14.95652174	36.35	95.95652174	111.7777778	1	1	1	1	0	1	0	1	0	0	12	99.36	90.16	1646.8	10.3	302	17.05	7.7	100	137	1494.318519	7.309425541	61	0	1	0	0	0	0	0	1	0
13134704	I21A1	27510526	38919095	54	1	12.02	0.89	3	82.36842105	143.2777778	66.22222222	83.33333333	19.63157895	37.878	95.57894737	166.55	0	1	0	0	0	1	0	1	0	0	13	69.692	49.795	1310.91	11.45	488.5	14.8	7.6	90.5	130	936.6464365	6.842305875	3493	0	0	0	0	0	0	0	0	0
13135946	41071	27380004	30690102	74	0	28.65	1.98	3	91.74074074	100.15	58.18333333	72.25	14.37037037	36.70333333	98.48148148	96.8	0	1	0	0	0	0	0	0	0	0	5	144.9	124.2	1800.9	10.2	327.5	19.1	7	101.5	134	1543.628571	7.341891139		0	0	0	0	0	1	0	0	0
13136838	I2119	27043434	38587947	85	0	2.39	2.36	1	90.10526316	128.8461538	56	73.03846154	23.05405405	37.65875	99.47368421	238.5	0	0	1	0	1	0	0	0	0	0	7	1.095	2.105	16.32	8.5	315	20.9	8.65	104	140	31.37315068	3.445952453	3	1	1	0	1	0	1	0	0	0
13138359	I214	27478855	31390110	69	0	4.13	4.11	3	82.18181818	110.8064516	48.67741935	63.51612903	21.08823529	38.28272727	97.15151515	96	0	0	0	1	0	0	0	1	0	0	6	72.8	69.3	663.8	9.6	168.5	9.65	8.1	113.5	143	631.8865385	6.44870985		0	0	0	1	0	0	0	0	0
13141248	41051	25724442	36784805	45	1	2.15	1.37	3	67.125	120.6521739	61.34782609	74.43478261	14.16666667	36.8	97.04166667	122	0	0	0	0	0	0	0	0	0	0	2	209.95	26.35	578	13.2	276	9.05	9.2	107.5	141.5	72.54251012	4.284172737		0	0	0	0	0	0	0	1	0
13146464	I21A1	24497108	38157293	79	1	21.22	13.13	4	78	111.6071429	49	67.46551724	19.9137931	37.1	94.71428571	131.625	0	0	0	0	0	0	0	0	0	1	7	1.625	0.555	11.855	10	102.5	11.45	9.1	105.5	141.5	4.048938462	1.398454738		0	0	0	1	0	0	1	1	0
13146802	41071	28982230	35798591	86	1	7.42	3.69	4	76.37037037	116.9583333	68.5	79.70833333	18.25925926	36.56375	95.55555556	175.5	1	0	0	0	0	1	0	1	0	0	8	136.96	66.34	856	12.15	136	9.25	8.85	102	141	414.625	6.027374497		0	0	0	0	0	0	0	0	0
13151846	I214	22762452	32160878	57	1	13.82	0.72	3	98	103.8947368	66.78947368	75.10526316	26.57894737	36.7625	94.78947368	122.5	0	0	0	1	0	0	0	0	0	0	4	1.64	1.12	8.075	12.1	146.5	11	7.3	97.5	137	5.514634146	1.707405313		0	0	0	0	0	1	0	0	0
13152380	I21A1	26912076	39436881	52	0	3.97	1.68	3	90.08333333	126.24	76.64	88.8	14.84	36.93571429	95.92307692	194.6	0	0	0	0	0	1	0	0	0	0	4	0.78	0.37	4.34	9.8	97	5.6	7.9	107	143	2.058717949	0.722083434	1186	0	0	0	0	0	0	0	0	0
13152910	41071	22526513	36311593	53	0	2.52	0.68	4	79.5	153.6875	65.5625	87.5625	19.33333333	36.8875	94.66666667	334	0	0	0	0	0	1	0	1	0	0	5	109	83.93	879.63	10.9	159	9.8	8.5	94	133	677.3151	6.5181366	1331	0	0	0	0	0	0	0	1	1
13155224	I219	21270587	33571695	84	1	1.54	1.67	3	78.85185185	116.75	55.17857143	69.14285714	23.34482759	NA	98.45833333	361.7	1	0	0	0	0	0	0	0	0	0	6	2.4	2.27	35.23	13.15	184	35.85	9.4	95.5	136.5	33.32170833	3.506209086	1	1	1	0	1	1	0	0	1	0
13155358	I2109	26580141	34743374	63	0	7.03	5	3	81.81481481	106.3703704	62.59259259	85.86206897	17.11111111	37.25714286	97.74074074	347.0588235	1	0	0	0	0	1	0	0	0	0	6	1.29	2.17	19.04	14	216	19.3	9.1	101.5	144.5	32.02852713	3.466626979		0	0	0	1	0	0	0	1	0
13155984	I214	20295301	37460222	83	0	12.9	6.97	3	61.45454545	102.6956522	47.80434783	64.58695652	17.73913043	36.555	97.59090909	123.4	1	0	0	1	0	0	0	1	0	0	8	158.51	33.88	984.94	9.2	125.5	14.9	NA	106.5	139	210.5215267	5.349587913	1233	0	0	1	0	0	0	0	0	0
13156869	I21A1	29281660	32215461	80	1	9.66	4.74	3	77.18181818	124.9090909	44.81818182	76.51515152	18.01470588	37.056	100	190.7777778	0	0	0	0	0	1	0	0	0	0	6	0.87	0.835	10.78	8.6	430	11.25	7.45	107	141.5	10.34632184	2.336631079	53	0	1	0	0	0	1	0	1	0
13158325	I21A1	22855822	36035871	57	1	20.71	6.23	3	80.69230769	99.07692308	54.34615385	66.96296296	18.12	36.01153846	98.57692308	144.3461538	0	0	0	0	0	0	0	0	0	0	3	2.295	2.005	30.625	11.35	131	34.1	8.2	106	137	26.75517429	3.286727886	199	0	0	0	0	0	0	0	1	0
13158454	I21A1	26803680	39221454	64	0	3.97	1.02	2	70.33333333	129.6355932	61.44067797	83.34166667	17.0952381	36.64142857	97.96078431	125.6666667	1	0	0	0	0	1	0	1	0	0	8	221.81	48.71	909.28	9.45	301	12.5	7.8	107	136	199.6800361	5.296716266	4117	0	0	0	0	0	0	0	1	0
13158794	41071	20004775	34102799	82	0	7.96	1.16	3	90.60714286	104.5769231	59.96153846	70.03846154	20.64285714	37.122	94.28571429	78.5	1	1	0	0	0	0	0	1	0	0	9	109.64	39.375	712.84	9.1	172.5	8.65	7.8	108.5	138.5	256.0021434	5.545185817		0	0	0	0	0	0	0	1	0
13159542	I21A1	21325573	30228689	79	0	6.17	6.13	3	96.41666667	91.91666667	65.08333333	74.20833333	27.875	37.39	97.66666667	84	1	0	1	0	0	0	0	0	0	0	7	0.51	0.105	0.835	11.2	88	1.45	7.1	104.5	138	0.171911765	-1.76077393	6	1	1	0	0	0	0	0	0	0
13159904	I214	20479644	37674722	54	1	5.25	2.13	3	93.4	101.1621622	61.83783784	74.62162162	17.25806452	36.62142857	95.83333333	122.5294118	0	0	0	1	0	1	0	0	0	0	5	2.72	0.34	6.68	10.45	187	13.75	9.1	105.5	139	0.835	-0.180323554		0	0	0	0	0	1	0	1	0
13163471	41071	27379094	31021348	41	1	51.94	31.19	3	130.28	103.9166667	62.375	72	17.16666667	36.6675	98.95454545	139	0	0	0	0	0	1	0	0	0	0	2	151.35	35.225	1600.575	8.65	805	18	7.1	105.5	139.5	372.515721	5.920279241	144	0	0	0	0	0	1	0	0	0
13165300	41091	26862936	35374444	63	1	46.22	8.12	3	98.05555556	117.4268293	68.45121951	78.35365854	19.41463415	38.09071429	98.34210526	199.25	1	0	0	0	0	1	0	0	1	0	8	2.4	3.8	3.8	8.7	43.5	0.1	8.2	101	134	6.016666667	1.794533396	261	0	0	1	1	0	1	0	0	0
13165668	I21A1	25117423	30126542	54	1	3.88	0.27	4	73.83333333	153.6	93.4	110.2	13.66666667	36.56	97.66666667	140	0	0	0	0	0	0	0	0	0	0	3	1.61	0.31	2.51	13.25	181	4.8	9.05	104.5	143	0.483291925	-0.727134407		0	0	0	0	0	1	0	1	1
13166379	I214	29432641	38627932	81	1	25.94	8.32	3	84.95454545	107.8636364	55.45454545	74.59090909	20.30434783	36.43	97.45454545	118.25	1	0	0	1	0	0	0	1	0	0	9	1.64	0.52	12.2	7.95	251	22.1	7.7	107	137.5	3.868292683	1.352813242		0	0	0	1	0	0	1	1	0
13171410	I21A1	20519729	35379061	67	1	14.25	7.58	3	112.7037037	104.7083333	60.625	70.25	20.84615385	36.89714286	94.19230769	146	0	1	0	0	0	0	0	0	0	0	5	165.48	80.77	1713.9	10.2	199.5	18.1	7.7	104	135	836.5464286	6.729282022	2680	0	0	0	0	0	0	0	1	0
13176653	I21A1	23242884	32581319	85	1	2.66	1.81	3	68.52	126.9583333	64.625	82.75	20.44	36.8075	96.2	121.5	1	1	0	0	0	1	0	0	1	0	10	1.47	0.42	7.62	8.35	148.5	8.55	7.5	110	144.5	2.177142857	0.778013401	83	0	1	0	0	1	0	0	1	0
13177098	I214	27825574	32672320	76	1	11.88	1.03	4	103.2380952	136	82.9	94.85	22.76190476	36.89	95.14285714	114	1	0	0	1	0	0	0	0	0	0	7	0.71	0.09	5.54	10.45	370.5	5.3	9.4	100	144	0.702253521	-0.353460799		0	0	0	1	0	0	0	0	1
13178765	41021	28749633	32829981	43	1	5.65	2.69	3	87.28	128.3333333	91.41666667	99.29166667	25.41666667	36.78	97.82608696	283.2352941	1	0	0	0	0	1	1	1	0	0	8	163.16	67.62	1631.02	14.35	254	18.8	7.95	93.5	129.5	675.9596249	6.516133348	766	0	0	0	0	0	0	0	1	0
13180007	I21A1	22098498	37114058	64	1	5.72	1.43	4	82.40740741	152.28	65.12	90.28	18.26785714	36.965	98.03846154	173.9411765	1	0	1	1	0	1	0	1	0	0	10	0.95	0.32	3.11	7.5	239.5	5.95	7.7	105	139	1.047578947	0.046481737		0	0	0	1	0	0	0	0	1
13181161	41041	26569434	34434736	85	0	23.12	11.97	3	90.37037037	109.5555556	47.59259259	78.75595238	20	37.43714286	95.8	233.75	1	1	0	0	0	0	0	0	0	0	8	171.14	175.12	3629.76	11.15	256.5	30.85	7.2	106.5	134	3714.173023	8.219911328		0	0	0	1	1	1	0	0	0
13181224	I21A1	29507120	36106082	53	1	1.08	1.02	3	69.60869565	112.7272727	60.77272727	73.40909091	15.60869565	36.14	98.91304348	154.5	0	1	0	0	0	1	0	0	0	0	6	136.99	27.725	368.91	8.6	241.5	5.45	8.05	106	136.5	74.66260128	4.312979315		0	0	0	0	0	1	0	0	0
13188249	41091	27117100	37634978	85	1	1.02	0.26	3	96.5	117.3333333	72.66666667	90	28	36.225	89	136	0	0	0	0	0	1	0	0	1	0	8	41.6	13	88.4	13	212	2.6	8.4	99	137	27.625	3.31872116	1	1	1	0	0	0	1	0	0	0
13188866	I21A1	23178063	37934571	84	1	11.6	2.73	4	76.98611111	107.8382353	48.71641791	66.17647059	20.625	36.683	98.52857143	120.5	1	0	0	0	0	1	0	1	0	0	10	1.025	0.6	7.56	7.55	170.5	11.85	9.05	99.5	142.5	4.425365854	1.487352954		0	0	0	1	0	0	0	1	0
13189376	I214	21612673	35009500	53	1	5.8	2.54	3	79.76923077	151.84	72.44	90.32	16.5	36.75571429	93.92307692	129.125	1	1	0	0	0	1	0	0	0	0	6	1.24	0.64	5.52	8.3	292.5	6.1	8.45	89	118.5	2.849032258	1.046979378	473	0	0	0	0	0	1	1	1	1
13193718	41071	27887133	37822577	87	1	3.47	0.73	3	61.77777778	145.5294118	74.41176471	91.23529412	16.83333333	36.54	95.33333333	NA	0	0	0	0	0	0	0	1	0	0	7	390.32	55.76	877.2	5.2	321	13.6	NA	106	140	125.3142857	4.830824867	1701	0	0	0	0	0	0	0	1	0
13194394	41071	22991415	32951608	60	1	12.77	12.88	3	87.40625	98.03125	55.71875	73.953125	20.796875	37.76833333	95.46875	257	1	1	0	0	0	1	0	0	0	0	7	0.67	1.59	41.66	14.65	616.5	40.4	8.7	92.5	134.5	98.86477612	4.593753019	13	1	1	0	1	1	0	0	1	0
13196122	I214	28597267	34555527	69	1	9.82	1.17	4	88	108.4090909	55.18181818	69.59090909	15.9047619	36.61142857	97.57142857	115.95	1	0	0	1	0	1	0	1	0	0	10	1.07	1.16	13.98	13.3	184	18.65	8.55	101	141	15.15588785	2.718389093		0	0	0	0	0	0	0	1	0
13196638	41071	25702185	37519903	69	1	8.09	5.63	3	89.68656716	182.1492537	91.28358209	112.358209	23.35820896	37.36166667	96.62686567	146.6	1	0	1	1	0	1	0	1	0	0	12	109.43	52.8	807.94	12.75	166.5	10.2	9.5	107.5	144	389.8312346	5.965713914		0	0	0	0	0	0	0	1	1
13196648	41071	27432901	37407629	79	1	8.68	1.15	4	76.03571429	115.137931	52.93103448	70.82758621	17.12903226	36.69409091	96.25	122.875	0	0	0	0	0	0	0	0	0	0	5	96	30.08	483.84	10.55	117.5	9.75	NA	108.5	138	151.6032	5.021266581		0	0	0	0	0	0	0	1	0
13198543	41071	20860458	36807645	91	1	2.91	0.79	3	61.19047619	136.55	62.6	80.05	18.0952381	36.40666667	95.76190476	76.5	0	0	1	1	0	0	0	0	0	0	6	89.7	28.6	524.55	10.95	219	5.7	8.3	105	135	167.2478261	5.119476701	17	1	1	1	0	0	1	0	0	0
13198676	I2102	28968918	39339247	68	1	2.93	0.92	3	61.84	145.0869565	79.91304348	98.65217391	NA	36.734	96.92	103	0	0	0	0	0	0	0	0	0	0	5	2.37	0.74	5.64	13.3	280	11.1	8.8	105	141.5	1.761012658	0.565889018		0	0	0	0	0	1	0	1	0
13200139	I2119	24197685	34190051	53	1	4.87	5	3	76.54166667	98.7826087	60.13043478	80.10416667	26.24	34.865	99.25	248.4444444	1	0	0	0	0	0	0	1	0	0	7	0.73	1.97	18.03	14.9	221	19.95	8.25	106	144	48.65630137	3.884781325	5	1	1	0	0	0	0	0	1	0
13201095	41011	28453791	39953418	88	0	6.79	6.91	4	113.575	117	65.5	77.52631579	21.13414634	37.81714286	97.25641026	130.2	1	1	0	0	0	0	0	1	0	0	10	137.24	56.4	1676.96	14.85	229.5	20.25	8.45	102	141.5	689.1616438	6.53547585	7	1	1	0	1	0	0	0	1	0
13201136	41091	21121716	35337969	56	1	2.68	1.36	4	67.04651163	132.4516129	77.48387097	90.93548387	15.1627907	35.94666667	96.97674419	130.8333333	0	0	0	1	0	0	0	0	0	0	4	603.06	72.96	444.6	16.95	195	10.1	8.8	103	138.5	53.78903592	3.985069653		0	0	0	0	0	0	1	1	0
13207656	41071	28570072	33895761	61	1	7.74	1.29	3	72.26923077	107.7894737	59.68421053	71.10526316	16.69230769	36.75833333	97.03846154	117	0	0	0	1	0	0	0	0	1	0	10	187.92	93.96	726.84	11.3	399	10.25	8.95	101	137.5	363.42	5.89555919	39	0	1	0	0	0	1	0	0	1
13208026	I21A1	20866231	38043664	55	0	26.57	13.79	3	118.2	98.13793103	61.31034483	69.03448276	23.95	37.40875	96.4	238.326087	0	0	0	1	0	1	0	0	0	0	6	0.65	0.19	7.59	12.45	192	7.45	8.05	104.5	140	2.218615385	0.796883301		0	0	1	1	0	1	0	1	0
13213458	I214	21940435	31546682	84	1	14.99	2.53	3	72.39285714	118.4827586	43.37931034	64.93103448	16.24074074	NA	97.2962963	123.4375	1	1	0	0	0	0	0	1	0	0	9	2.69	0.3	8.98	8.35	174.5	13.7	9.2	107.5	138	1.001486989	0.001485884		0	0	0	0	0	0	1	1	0
13214943	I214	26626252	34609940	82	0	37.39	10.1	3	100.2432432	113.5102041	46.2244898	71.79591837	20.14285714	36.65545455	98.36734694	256.625	1	0	0	0	0	1	0	0	1	0	10	1.61	1.85	10.9	7.7	67.5	14.05	7.75	102.5	133.5	12.52484472	2.527714249	57	0	1	0	0	0	1	0	0	0
13216036	41071	23295407	32412070	56	0	8.04	1.16	3	78.04	116.72	59.4	75.76	14.22	36.67	97.4	151	1	0	0	1	1	1	0	1	0	0	10	156.63	47.67	2022.57	10.35	210	26.05	NA	104.5	138	615.5647826	6.422540192		0	0	0	0	0	0	0	1	1
13219182	I214	22058403	37145222	47	1	9.85	3.2	4	93.7	117.65	59.35	76.45	20.84090909	37.3475	97.65	141.1363636	0	0	0	0	0	1	0	0	0	0	3	4.11	0.67	10.41	10.95	148	14.3	NA	105	137	1.697007299	0.528866288		0	0	0	1	0	1	0	1	0
13220674	41072	25858770	34930432	91	1	3.64	2.92	3	50.53333333	133.5384615	62.73076923	79.80769231	15.8	36.28571429	97.47826087	138	0	0	0	0	0	0	0	1	0	0	7	82.65	38.95	817	13.05	240	8.9	8.6	103	136.5	385.0229885	5.953303043	65	0	1	0	0	0	0	0	1	0
13224273	I214	21927266	31281696	59	1	10.79	1.33	4	70.47222222	115.6578947	48.60526316	65.37837838	16.88157895	NA	99.55882353	113.4210526	0	0	0	0	0	1	0	1	0	0	7	4.26	0.48	8.64	7.9	126	10.9	8.9	97	136	0.973521127	-0.026835753		0	0	0	0	0	0	0	1	0
13224283	41071	20995778	39375310	87	1	27.18	8.11	3	86.04	101.36	45.20833333	67.53703704	16.26	37.3	97.96153846	185	1	0	0	0	0	0	0	0	0	0	6	152.64	63.36	1219.68	10.25	106.5	17.3	8.3	106	134	506.2822642	6.227094348	50	0	1	0	1	0	1	0	1	0
13225587	41071	24705847	39691126	83	1	6.66	0.91	3	76.04545455	142	80.95652174	95.30434783	22.81818182	37.07333333	96.60869565	122.6666667	0	0	0	0	0	0	0	0	0	0	6	46.08	38.4	872.64	15.05	156	10.3	8.55	109.5	144	727.2	6.589201543		0	0	0	0	0	1	0	1	1
13229795	41091	21666785	34631645	57	0	16.89	4.78	4	82.97058824	97.33333333	71.26666667	75.98648649	15.93055556	NA	97.81818182	264.65	0	0	0	1	0	0	0	0	0	0	5	1038.18	94.38	2464.77	14.7	324	35.25	7.75	109.5	135.5	224.07	5.411958503		0	0	0	0	1	1	0	1	0
13234023	41072	22775045	39428387	91	1	9.63	0.97	3	100.3478261	122.1666667	60.44444444	75.10526316	26.95652174	37.512	96.69565217	133.25	0	0	0	1	0	1	0	0	1	0	8	27.35	2.7	23.1	8.45	191.5	0.65	7.7	103	134.5	2.280438757	0.824367862	680	0	0	0	0	0	1	0	0	0
13235292	I214	24953338	39058440	82	1	8.06	3.01	3	67.92	125.6	53.36	75.32	17.32692308	36.33333333	97.96	127.8888889	0	0	0	0	0	0	0	1	1	0	9	2.27	0.3	6.25	8.05	159.5	10.7	8.9	104	134	0.825991189	-0.191171172		0	0	0	0	0	0	1	1	0
13239154	41071	27262622	30044641	63	1	15.73	1.29	3	91.82142857	121.7586207	66.37931034	82.75862069	18.89285714	36.13846154	97.27586207	140.7647059	1	0	1	1	0	0	0	0	0	0	7	137.25	27	576	10.2	175.5	7.95	NA	103.5	128.5	113.3114754	4.730140446		0	0	0	0	0	1	0	1	1
13239393	41071	29442279	38853473	84	1	12.69	8.04	3	66.93939394	98.5	44.96153846	57.81481481	16.45454545	36.045	96.25	100	1	0	0	0	0	0	0	1	1	0	14	85.68	41.58	1112.58	9.4	134	11.6	8.75	98.5	140.5	539.9285294	6.291436778	1231	0	0	0	0	0	0	0	1	0
13241244	I21A1	21892522	38859069	58	1	9.47	1.49	1	79	112.04	50.08	67.6	17.66	36.82173913	99.04	98.82608696	1	0	0	0	0	1	0	1	0	0	7	0.92	0.3	9.19	8.15	116.5	11.3	8.2	103.5	135.5	2.99673913	1.097524741		0	0	0	0	0	0	0	1	0
13242444	I2109	29750323	38447973	56	0	5.73	1.85	4	93	110.75	70.5	88.1	21.82142857	36.966	95.85185185	134	0	1	0	1	1	0	0	0	0	0	6	1.42	0.73	8.5	13.25	282	10.85	8.6	103.5	139.5	4.36971831	1.474698547		0	0	0	0	0	1	1	1	0
13247300	I21A1	26226764	33840396	87	0	16.1	1.14	3	88.48148148	122.64	70.44	82.72	22.2962963	36.87166667	97.40740741	143	1	0	0	0	0	0	0	0	0	0	7	0.67	0.55	8.38	13.8	202.5	9.45	6.5	101	136	6.879104478	1.92848848		0	0	0	0	0	0	0	1	0
13248020	I214	28178082	39347204	64	1	7.75	4.16	3	70.57692308	121.3333333	62.96296296	78.05555556	18.74074074	37.44	97.55555556	128.6363636	1	0	0	1	0	1	0	0	0	0	7	2.2	0.3	6.43	10.5	178	12.55	7.85	107	136	0.876818182	-0.131455626		0	0	0	0	0	0	0	1	0
13251216	41051	28567426	39604350	70	1	19.38	18.37	3	87.79411765	110.0588235	76.35294118	85.35714286	19	37.12333333	89.09090909	144.1666667	0	0	0	0	0	0	0	0	0	0	5	1.72	0.62	9.96	11.75	156	11.4	8.15	109.5	140	3.590232558	1.27821698		0	0	0	0	0	1	0	1	0
13252148	I214	24801708	39784368	85	1	7.25	2.21	4	103.6571429	104.8205128	53.17948718	67.30769231	20.58333333	36.58	96.84375	133.625	1	0	0	1	0	0	0	1	0	0	10	0.42	1.68	18.9	9.5	203.5	19.9	7.35	110	142	75.6	4.325456283	337	0	0	0	1	0	0	0	0	0
13257593	I2119	21537254	30030289	71	1	11.22	2.27	2	63.23076923	124.1538462	65.23076923	80.48148148	16.69230769	36.64142857	97.88461538	147	0	0	1	0	0	0	0	0	1	0	9	0.64	0.37	10.32	8.85	353.5	9.6	8.75	103.5	135	5.96625	1.786118589	97	0	0	0	0	1	0	0	1	0
13257855	I214	20514653	37973496	69	1	9.95	1.3	2	88.23333333	103.3703704	57.44444444	67.81481481	28.13333333	36.79923077	95.53333333	167	1	0	0	1	0	1	0	1	0	0	10	76.36	64.055	748.805	6.9	273.5	8.15	9.1	98	135	628.139134	6.442761693	1104	0	0	0	0	0	0	1	0	1
13264729	41031	26738459	30947575	36	1	2.78	1.03	3	76.30769231	122.96	78.2	88.12	15.76923077	36.875	97.53846154	124.5	0	0	0	0	0	0	0	0	0	0	2	236.72	50.16	572.88	14.9	242	10.5	9.25	103	140.5	121.3909294	4.799016159		0	0	0	0	0	1	0	1	0
13269859	I21A1	20850989	36685804	38	0	1.46	0.37	2	83.7	106	72.875	81.55555556	17.3	36.66666667	99.7	144.875	0	0	0	0	0	1	0	0	0	0	2	88.43	18.13	254.56	12.4	291	3.85	8.7	100	132.5	52.19012552	3.954893311	3093	0	0	0	0	0	1	0	0	0
13271149	I2109	23386518	38599618	51	0	3.17	1.29	4	65.66666667	105.4558824	63.61764706	73.95454545	18.53623188	36.79666667	97.98529412	133	1	0	0	0	0	0	0	0	0	0	4	2.77	0.35	4.55	12.25	243.5	9.65	8.9	103	135	0.574909747	-0.553542212		0	0	0	0	0	0	0	1	0
13271160	41071	27992011	30744154	84	1	0.39	0.35	3	76.85714286	92.5	64.83333333	70.66666667	25.57142857	36.415	96.75	275	1	0	0	1	0	1	0	0	1	0	15	17.14	1.79	16.78	10.15	441	40.55	8.7	86.5	126	1.752403734	0.560988408	1	1	1	1	0	0	0	0	0	0
13272740	I214	26321541	37627298	63	1	6.72	1.32	3	89.4	109.75	64.8125	77.5625	19.76666667	37.02125	96.8	125.4545455	0	0	0	0	0	0	0	0	0	0	5	2.25	0.45	14	12.35	179.5	22.55	7.8	104.5	142	2.8	1.029619417		0	0	0	0	0	1	0	1	0
13273041	41071	24734034	37826648	75	1	6.25	4.16	4	84.25	168.6296296	77.40740741	102.7777778	19.28571429	36.35714286	95.92857143	102.75	0	0	0	0	0	0	0	1	0	0	6	101.76	18.02	404.39	7.45	172	6.3	8.5	103	141	71.61072917	4.271244911	2777	0	0	0	0	0	0	0	0	0
13275896	41092	26978625	38254640	65	0	7.06	2	2	89.54166667	131.826087	77.52173913	90.13043478	18.76	36.84333333	97.47826087	146	0	0	0	1	0	1	0	1	0	0	8	191.88	148.59	816.66	7.95	482.5	11.05	8.3	105.5	138.5	632.4135366	6.44954351		0	0	0	0	0	0	0	1	0
13277745	I2119	22118153	35100447	57	1	4.11	2.38	4	66.78571429	122.4814815	72.03703704	83.22222222	19.25	37.11	98.07142857	164.4	0	0	0	0	0	1	0	0	0	0	5	2.59	0.86	5.49	12.55	278	10.25	9.7	101	136.5	1.822934363	0.60044749		0	0	0	0	0	1	0	1	0
13278854	41072	23504833	32758576	91	0	13.62	0.51	3	90	96.76923077	56.69230769	66.30769231	20.53846154	36.405	98.07692308	202.5	1	1	0	1	0	1	0	1	0	0	12	52.2	17.4	783	9.4	145	7.5	7.8	102	133	261	5.564520407	16	1	1	0	0	0	0	1	1	0
13279382	41071	26123016	37472660	79	1	14.63	3.16	3	82.83333333	105.3448276	54.89655172	70.75862069	17.29032258	36.80857143	99.37037037	98.88888889	1	0	1	0	0	1	0	0	0	0	7	1.36	0.335	4.11	10.75	132	5.85	7.8	106.5	138.5	1.012389706	0.012313582	394	0	0	0	1	0	0	0	1	0
13282212	I2129	21260111	37599999	59	1	9.44	6.65	3	81.96	132.6296296	61.62962963	86.625	19.52	36.82571429	96.91666667	216.8	1	0	0	0	0	1	0	0	0	0	6	1.38	0.67	11.4	11.1	178.5	13.3	8.65	97.5	135.5	5.534782609	1.71105229		0	0	0	0	0	1	0	1	0
13284221	I21A1	26266714	33162817	75	0	6.65	1.64	3	95	129.1818182	87.27272727	99.86363636	24.34615385	36.91833333	94.76923077	164.25	1	1	0	1	0	0	0	1	0	0	9	0.95	1.62	15.71	11.9	287	19.3	9.2	102.5	136.5	26.78968421	3.288016896	21	1	1	0	0	0	0	0	1	0
13287489	41071	25580332	30399344	87	0	11.21	10.63	3	82.15625	128.4146341	58.79268293	83.1125	15.78125	36.25333333	98.75862069	118.5714286	1	1	0	0	0	0	0	0	0	0	8	77.7	11.1	677.1	10.95	351	14.6	7.85	105	135.5	96.72857143	4.571908823	12	1	1	1	0	0	1	0	1	0
13288288	I21A1	23468411	31142097	54	1	6.75	3.49	2	115.6521739	114.7272727	76.81818182	85.59090909	23.5	37.17333333	93.81818182	149.7142857	1	0	0	0	0	1	0	0	1	0	11	0.49	0.96	11.03	12.5	357	12.55	7.2	98	137.5	21.60979592	3.073146727	7	1	1	1	1	0	0	0	0	1
13294307	41041	27068378	34461495	85	0	6.1	6.08	4	117.92	108.12	59.96	76.98	17.55769231	36.64142857	99.36363636	178.3333333	1	0	0	0	1	0	0	0	0	0	8	113.37	46.145	1344.565	12.45	167.5	15.1	8	106.5	139	547.2783975	6.304957626	6	1	1	0	0	1	1	0	0	0
13299143	41071	21212918	31793590	73	0	7.39	7.51	3	73.58333333	109.24	35.32	60.08333333	16.25	36.34142857	95.83333333	140.6666667	1	0	0	1	0	0	0	0	1	0	9	150.3	45.09	1372.74	8.15	458	16.25	8.3	101	132	411.822	6.020591217	7	1	1	1	1	0	1	0	1	0
13300148	I214	20926953	39977970	91	1	6.16	1.89	4	62.96428571	145.2916667	53.25	75.875	20.03571429	36.62166667	96.89285714	167.6	1	0	1	0	0	1	1	0	0	0	10	1.405	0.79	11.58	9.6	170	13.95	8.95	101	144.5	6.511174377	1.873519836	7	1	1	0	0	0	0	0	1	0
13300396	I214	29916946	36378637	73	0	3.41	2.32	4	55.43478261	104	48.36363636	62.13636364	14.54166667	36.522	99.39130435	275	0	0	0	0	0	1	0	0	0	0	6	0.69	0.13	8.94	11.35	270.5	10.9	8.1	105	138.5	1.684347826	0.521378442		0	0	0	0	0	0	0	1	0
13301272	I214	20413622	35789651	64	1	17.12	8.5	3	91.92307692	106.9615385	62.15384615	76.46153846	16.48148148	37.36538462	99.11538462	169.8076923	1	0	0	0	0	1	0	0	0	0	6	2.41	0.59	11.64	12.4	269.5	16	8.3	107	138	2.849626556	1.047187953		0	0	0	0	1	0	0	1	0
13303687	41071	26174069	33023278	62	1	1.93	0.99	3	65.16666667	114.3043478	62.17391304	74.08695652	20.5	36.57857143	95.36363636	87	0	0	0	0	0	0	0	0	0	0	4	128.1	50.4	517.3	13.9	162.5	8.2	9.35	109.5	142	203.5278689	5.315802943		0	0	0	0	0	0	0	1	0
13304234	41071	29915723	30958436	80	0	8.98	4.1	2	58.2	137.92	58.88	75.72	16.84848485	36.45416667	98.54545455	127	0	0	1	1	0	1	0	1	0	0	9	152.46	30.36	463.32	9.3	179	6.5	8.6	110.5	142	92.26285714	4.524641646	676	0	0	0	0	0	0	0	0	0
13304581	I214	29109552	33202353	80	0	7.18	0.85	3	72.60869565	104.7619048	64.9047619	74.38095238	17.17391304	36.41	94.52173913	147.5	0	0	0	0	0	0	0	0	0	0	6	1.26	2.12	17.12	12.85	184.5	18.15	8.9	103.5	140.5	28.80507937	3.360551738	276	0	0	0	1	0	1	0	0	0
13308637	I21A1	28618856	32744640	79	1	4.8	3.74	3	141.1041667	122.5675676	86.56756757	97.78378378	21.60416667	36.624	95.85416667	171.5	1	1	1	0	0	0	0	1	0	0	10	3.095	0.76	12.04	12.2	118.5	16.1	8.45	102	140	2.956510501	1.084009688		0	0	0	0	0	0	0	1	0
13313150	I214	20510665	32595169	84	1	2.27	2.41	4	94.36666667	109.8666667	46.56666667	64.73333333	26.33870968	37.29666667	98.96666667	138.2	1	0	1	0	0	0	0	1	0	0	9	1.97	0.49	8	11.65	198.5	12.65	8.1	109.5	145	1.989847716	0.688058111	2	1	1	0	1	0	0	0	1	1
13313918	41041	21671254	32385234	44	1	26.65	27.14	4	91.35714286	106.3214286	60.89285714	78.17241379	17.71428571	37.22	97.13793103	125.6470588	0	1	0	0	0	0	0	0	0	0	5	86.94	30.59	1482.81	11.9	276	16.1	7.5	101	136	521.7294444	6.257149148	26	1	1	0	1	1	0	0	1	0
13314370	I214	20855275	31443362	81	1	6.78	1.09	3	74.78125	111.09375	57.59375	73.75	17.92424242	36.78074074	95.875	124.5882353	0	0	0	1	0	0	0	0	0	0	6	1.87	0.37	6.32	9.9	114	8.55	8	104.5	134.5	1.250481283	0.223528504		0	0	0	0	0	1	0	1	0
13321760	I21A1	26162164	36013247	81	0	19.78	9.91	2	91.80769231	101.9090909	59.3030303	72.31081081	15.75	NA	98.84615385	167.92	0	1	0	0	0	0	0	0	0	0	5	159.25	33.67	699.79	8.95	137	6.3	9.35	108.5	141	147.9556	4.996912229	2494	0	0	0	1	0	1	0	1	0
13327415	41072	23646962	38016544	91	1	8.35	3.3	3	59.7	126.4516129	57.87096774	80.87096774	14.73529412	36.58571429	97.48387097	149.6666667	1	1	0	1	0	1	0	1	0	0	11	56.86	42.15	650.08	7.75	271.5	7.95	8.15	106.5	139	481.9006683	6.17773801	170	0	0	0	1	0	0	0	0	1
13328229	I2119	24820415	39401029	63	0	4.92	2.02	3	68.34615385	108.8518519	57.59259259	69.42307692	16.76923077	36.83333333	94.61538462	138	1	0	0	1	0	0	0	0	0	0	6	3.65	0.62	5.43	12.7	275	9.8	9.3	99	137	0.922356164	-0.080823835		0	0	0	0	0	0	0	1	0
13330541	41071	21919722	35945161	87	0	4.85	4.05	3	74.17857143	130.6666667	53.92592593	72.7037037	22.48148148	36.168	94.5	138	1	0	0	0	1	0	0	1	0	0	9	68.4	42.225	1522.45	9.45	313.5	16.45	8.65	105.5	141	939.8457785	6.845715796	54	0	1	0	0	0	0	0	1	0
13332955	I214	28402887	30803679	73	0	9.31	1.2	3	74.525	111.4555556	62.41111111	79.7	16.26190476	35.81	99.71052632	204.75	0	0	0	0	0	0	0	0	1	0	10	2964	98.8	1630.2	12.15	345.5	40.4	8.05	111.5	138.5	54.34	3.995260604	1387	0	0	0	0	0	0	0	0	0
13334510	I214	22997385	37284889	67	0	11.06	4.27	2	74.47619048	139.6315789	63.57894737	85.21052632	25.05	37.24	95.26315789	109.6	1	1	0	1	0	0	0	0	0	0	8	0.74	1.03	10.57	8.85	134.5	17.4	9.4	104.5	135.5	14.7122973	2.688683695		0	0	0	0	1	0	0	1	0
13335699	I214	21353208	31215740	71	1	12.1	3.23	3	90.33333333	109.673913	50.2173913	69.89361702	16.55405405	36.615	98.89189189	106	1	0	0	1	0	1	0	1	0	0	11	1.62	1.7	13.12	8.4	210	14.7	7.85	96	131.5	13.76790123	2.622339885	128	0	0	1	1	0	0	0	1	0
13341849	I2119	27774546	35896032	68	0	8.83	4.01	2	64.2962963	96.28571429	61.39285714	72.64285714	16.11111111	36.62166667	96.68	107	0	0	0	1	0	0	0	1	0	0	8	1.685	1.09	27.77	13.6	734.5	31.45	8.6	100.5	132	17.96397626	2.888368434		0	0	0	0	0	0	0	1	0
13345618	I21A1	24839269	30282529	91	0	20.66	5.4	3	108.7407407	129.25	94.96296296	106.5555556	23.25925926	36.57333333	95.74074074	99	1	0	1	0	0	0	1	0	0	0	9	1.47	0.99	5.68	11.95	235.5	10	9.3	101	138	3.825306122	1.341638496	100	0	0	0	0	0	0	0	0	0
13349054	I214	24233363	39262180	55	1	1.93	0.59	3	89.93333333	149.8461538	86.07692308	101.0769231	19.93333333	36.81	94	148	0	0	0	0	0	0	0	0	0	0	2	165.535	57.48	608.895	13.85	169	8.65	7.95	106.5	136.5	211.4313263	5.353900247		0	0	0	0	0	1	0	1	0
13349201	41072	26838813	37003272	70	0	5.44	1.24	3	90.11428571	108.2272727	49.53125	68.78125	18.54545455	NA	98.0625	129.1818182	0	1	0	0	0	1	0	0	0	0	7	149.34	41.04	940.5	9.4	159.5	11.65	NA	110.5	136	258.4580153	5.554733264	2243	0	0	0	0	0	1	0	1	0
13352038	41091	22830914	37501527	89	0	3.16	2.24	4	62.46428571	107.92	54.16	68.48	15.7037037	36.58857143	96.83333333	166.8	0	0	0	0	0	1	0	0	0	0	6	237.15	29.76	657.51	12.9	233	7.9	9.15	103.5	140	82.51105882	4.412932331		0	0	0	0	0	1	0	0	0
13352372	I214	28752421	32384421	67	1	23.63	18.85	3	112.2068966	106.9102564	60.8974359	75.29487179	19.36666667	37.278	93	205.5454545	1	0	1	1	1	1	0	1	0	0	12	1.32	2.04	13.92	8.45	320	16.95	8.3	98	138	21.51272727	3.068644726	24	1	1	0	1	0	0	0	1	0
13352605	41091	24335090	33268596	48	0	17.21	12.93	4	86.14285714	103.2692308	59.15384615	70.03846154	24.74193548	38.14333333	97.34482759	309.7931034	0	0	0	0	0	1	0	0	0	0	3	153.33	83.39	2450.59	9.8	260	22.5	7.4	107	137.5	1332.777018	7.195020028		0	0	0	1	0	0	0	0	0
13355439	41041	27527335	33857719	80	0	13.08	0.27	3	63.25	135.75	44.875	93.25	16.33333333	36.58333333	98.14285714	106	0	0	0	1	0	1	0	0	0	0	7	107.1	24.75	306.9	7.85	223.5	7	8.15	106	139.5	70.92226891	4.261584473		0	0	1	0	0	1	0	0	0
13356010	I214	27043220	30663494	91	1	1.42	1.4	4	83.38709677	103.75	56.5	71.03125	25.6	NA	97.56666667	130.6666667	1	0	0	1	0	0	0	0	0	0	7	1.1	1.32	16.57	10.9	213.5	17.45	7.7	106.5	138	19.884	2.989915388	1	1	1	0	1	0	0	0	0	0
13356023	I214	25156351	33344652	88	0	11.95	2.55	3	67.6	119.7	66.4	78.59375	19.73333333	36.84333333	95.86666667	203.6666667	1	0	0	1	1	1	0	1	0	0	13	1.7	0.47	10.12	8.35	188.5	12.25	8.25	105	143.5	2.797882353	1.028862829		0	0	0	0	0	0	0	1	0
13361126	I214	29564705	36612676	72	1	7.16	3.15	3	83.40740741	109.32	67.84	76.56	19.66071429	35.55	95.60714286	110	1	0	0	0	0	0	0	1	0	0	8	1.75	0.69	9.64	9.1	232.5	11.6	9.4	104.5	140	3.800914286	1.335241639		0	0	0	0	0	0	0	1	1
13363059	I214	23715860	31562885	75	0	6.6	2.93	3	60.57894737	148.4166667	70.41666667	91.75	NA	37.24	98.05882353	115	0	0	1	0	0	0	0	1	0	0	8	2.16	0.7	6.72	9.9	230	9.6	9.4	105	143	2.177777778	0.778304989		0	0	0	0	0	1	0	0	0
13363529	I21A1	28984475	35360379	46	1	2.85	1.56	3	91.92307692	91.15384615	61.57692308	71.07692308	20.11538462	36.76833333	97	97.75	1	0	1	0	0	0	0	0	0	0	13	0.94	0.92	4.78	7.4	132.5	6.95	8.2	98.5	133	4.678297872	1.542934341	225	0	0	1	0	0	0	0	1	0
13365915	41011	29277897	30993262	81	1	21.58	1.05	3	80	112.3913043	42.2173913	65.2173913	17.16666667	36.65142857	99.75	117.3333333	0	1	0	0	0	0	0	0	0	0	6	158.08	30.72	428.16	8.75	183	7.9	8	111	139	83.20518219	4.421309632	21	1	1	0	1	0	0	0	1	0
13366339	I21A1	21195523	32021164	66	0	16.89	1.85	4	73.66666667	105.1111111	43.44444444	57.03703704	17.93548387	36.65666667	99.8	130.6666667	0	0	0	0	0	0	0	0	1	0	9	1.72	0.84	12.36	10.65	242.5	10.4	7.15	108	139.5	6.03627907	1.797787774		0	0	0	0	0	0	0	0	0
13370388	I21A1	28797409	36047592	58	1	34.09	5.06	3	95.08333333	123.7391304	57.13043478	74.95652174	23.66666667	36.68875	96.70833333	145.6666667	1	0	0	0	0	1	0	1	0	0	9	0.88	0.58	26.57	7.65	294	32.6	8.2	89.5	129.5	17.51204545	2.862888956	823	0	0	0	1	0	0	0	1	0
13372610	I214	27417209	35932766	66	1	7.99	2.44	3	76.125	119.9583333	54.75	76.95833333	12.52083333	36.30142857	97.20833333	128.1111111	0	0	0	1	0	1	0	0	0	0	5	2.36	0.3	7.56	9.95	153	13.1	8.2	102.5	137	0.961016949	-0.039763233		0	0	0	0	0	1	0	1	0
13376814	I2109	22625448	33328533	39	1	10.51	2.72	4	96.29166667	120.4166667	72.08333333	86.17391304	24.91666667	36.91666667	93.6	152.5	1	0	0	0	0	0	0	0	0	0	2	0.92	1.47	16.01	15.85	246.5	18.45	8.25	105.5	140.5	25.58119565	3.241857537		0	0	0	0	1	0	0	1	0
13381135	I214	21060863	38494776	75	0	6.38	6.43	3	115.75	111.2142857	56.10714286	73	21.875	36.45333333	97.94736842	184.3333333	1	0	0	1	0	0	0	1	0	0	10	1.06	0.24	10.27	7.5	114	15.95	7.5	108.5	144	2.325283019	0.84384176	7	1	1	0	0	0	0	0	0	0
13381777	I21A1	21032461	38836511	72	0	8.56	8.46	3	109.7083333	91.30434783	67.34782609	76.17391304	23.54166667	36.815	93.45833333	135	1	0	0	1	0	0	0	0	0	0	7	0.51	0.84	14.56	12.4	182	16.05	8.55	98.5	137.5	23.98117647	3.177269209		0	0	0	1	0	0	0	1	0
13382107	41072	22636115	37452686	74	0	14.81	4.89	3	89.92592593	140.2037037	71.68518519	101.3518519	25	36.28625	96.03846154	131	1	0	1	1	0	0	0	0	1	0	10	65.2	24.45	1533.83	14.45	355.5	15.55	8.4	105	138.5	575.18625	6.354693901		0	0	0	0	0	1	1	1	0
13382552	I214	23701942	38444495	79	0	9.09	9.08	3	83.11764706	115.7352941	57.11764706	74.17647059	20.22857143	37.19466667	99.11764706	90.92307692	1	0	0	1	0	1	0	1	0	0	11	0.63	0.9	8.96	7.65	432	8.65	8.05	88	135	12.8	2.549445171	9	1	1	0	1	0	0	0	1	0
13386138	41041	20044799	38306256	60	0	12.9	5.31	3	97.08333333	115.6153846	59.35897436	75.76923077	18.54166667	36.795	97.16666667	122.0833333	0	0	0	0	0	1	0	0	0	0	5	191.82	56.58	1119.18	9.6	310.5	14.1	NA	107.5	141	330.1178417	5.799449687		0	0	0	1	0	1	0	1	0
13387877	I21A1	25729794	33686091	60	1	8.58	0.5	3	94.66666667	118.3333333	70.33333333	81.22222222	20.44444444	36.94333333	92.66666667	154.5	0	0	0	0	0	1	0	0	0	0	4	1.495	0.61	7.845	6.75	26.5	12.15	8.1	97	132	3.2009699	1.163453858	420	0	0	1	0	0	1	0	0	0
13390157	41071	23306249	36717100	42	1	12.03	5.87	4	143.137931	123.2592593	78.48148148	88.59259259	26.5862069	36.686	95.03571429	200.5	1	0	0	1	0	1	0	1	0	0	7	1	1.24	10.05	11.5	233	12.3	8.65	90.5	138	12.462	2.522684014		0	0	0	1	0	0	0	1	0
13391729	I214	25021674	34743535	86	0	4.98	2.02	4	73.07692308	120.9615385	56.15384615	75.80769231	19.83928571	36.89	99.65384615	184.8333333	0	1	0	0	0	1	0	0	0	0	7	1.04	0.66	10.41	9.35	343.5	11.9	9.2	98	137	6.606346154	1.888030726	222	0	0	0	0	0	1	0	1	1
13394703	41071	26688938	30494066	69	1	5.05	1.91	3	65.73076923	116.2222222	52.88888889	68.37037037	16.42307692	36.80857143	94.5	132.6666667	1	0	0	0	0	1	0	0	0	0	6	143.99	92.82	946.05	12.15	145.5	10.65	8.25	96.5	136	609.8504132	6.413213703		0	0	0	0	0	1	0	1	0
13395798	I2119	20670772	31187568	77	0	1.4	0.44	4	84.83333333	127.2727273	63.18181818	78.54545455	17.75	36.68333333	95.91666667	125	0	0	0	0	0	1	0	0	0	0	7	0.61	0.09	2.55	12.2	223.5	3.55	8.7	92.5	131.5	0.376229508	-0.977555928	133	0	0	0	0	0	1	0	1	0
13396784	41071	20886485	32498449	85	1	14.51	5.62	3	92.22222222	104.4615385	54.34615385	68.53846154	23.56896552	36.98333333	99.03571429	274.4285714	1	0	0	1	0	1	0	0	0	0	8	104.5	63.25	2574	10.3	359	27.5	9.4	121	149.5	1557.947368	7.351124444		0	0	0	1	0	1	0	0	0
13396993	41072	25798205	31570666	83	1	4.12	1.18	3	69.13043478	132	50.23809524	77.04761905	17.6875	36.86166667	98.60869565	125.4	1	0	0	1	1	0	0	0	0	0	8	133.5	57	1281	9.75	177	13.05	8.5	104	137	546.9438202	6.304346092		0	0	0	0	0	1	0	1	0
13397707	41041	26042560	33455302	61	1	1.88	0.93	4	68.33333333	138.6666667	81.72222222	96.5	16.44444444	36.92	98	122	0	0	0	0	0	1	0	0	0	0	5	252.56	50.16	537.68	14.7	233	10.3	8.9	102.5	135.5	106.7866202	4.67083264		0	0	0	0	0	1	0	0	0
13397741	41072	20869172	34609225	82	1	8.95	1	3	71.46153846	132.4	48.48	70.31818182	17.83333333	36.64285714	95.6875	86	0	0	0	1	0	0	0	0	0	0	12	79.68	31.68	843.84	9.25	186.5	8.95	8.05	101.5	136.5	335.5026506	5.815629857	17	1	1	0	0	0	1	0	0	0
13398363	41071	25344805	36071770	65	1	6.65	1.21	3	73.03448276	118.4193548	47.77419355	68.25806452	13.20689655	36.19285714	98.24137931	124.1304348	0	0	0	0	0	0	0	0	0	0	4	1.47	0.38	5.94	10.2	104	9.95	8.7	107	136.5	1.535510204	0.428862706		0	0	0	0	0	0	0	1	0
13398773	41072	22178217	35428141	66	1	11.36	3.39	4	99.31818182	139.65	71.45	88.38095238	17.72727273	36.33333333	96.90909091	173.5	1	0	0	0	0	1	0	0	0	0	6	396.39	26.28	289.81	11.85	141	6.05	8.7	108	139.5	19.21392265	2.955635154		0	0	0	0	0	1	1	1	0
13404233	I21A1	21074023	32328739	55	1	6.56	2.34	3	75.76666667	115.2413793	57.31034483	74.82758621	14.78571429	36.46296296	99.77777778	140.1	1	1	0	0	0	0	0	1	0	0	7	2.3	1	14.76	8.75	149.5	23.55	8.7	100.5	138	6.417391304	1.859011696	422	0	0	0	0	0	0	1	1	0
13408370	41011	27107260	30547595	66	1	24.94	24.87	4	104.862069	118.5	70.68421053	83.47435897	24.05172414	37.43666667	93.56666667	168.8333333	1	1	0	1	0	0	0	0	0	0	7	178	81.88	1513	13.85	292.5	18.55	9.1	100	139.5	695.98	6.545320924	2723	0	0	0	1	1	0	0	0	0
13408774	I21A1	21453234	30105012	74	0	4.45	4.66	4	73.06896552	108.3846154	45.73076923	64.60606061	22.5	36.59307692	99.79310345	199	1	0	0	0	0	1	0	0	0	0	8	0.24	1.36	10.64	9.8	223	14.05	8.4	106.5	142	60.29333333	4.099221539	5	1	1	0	1	0	0	0	1	0
13411591	I214	20551718	36864067	67	1	6.99	1.94	3	84.44	105.2173913	60.08695652	73.73913043	17.4	37.04	99.36	129	1	0	0	0	0	1	0	0	0	0	7	1.03	1.13	6.51	8.8	157	7.9	7.6	105.5	136.5	7.142038835	1.965998287		0	0	0	1	0	0	1	1	0
13415390	41041	23991083	31545788	60	0	2.83	1.13	3	65.58333333	110.0909091	54.77272727	67	18.16666667	36.88	96.83333333	126	0	0	0	0	0	0	0	0	0	0	4	317.44	59.52	822.12	12.25	303.5	11.25	8.85	104.5	140	154.1475	5.037909936		0	0	0	0	0	1	0	1	0
13421698	41072	27621208	33359225	72	1	9.98	4.03	3	97.27027027	89.97222222	52.27777778	61.22222222	24.91891892	37.671	97.35135135	249.8	1	0	0	0	0	1	0	1	1	0	11	58.15	36.095	170.025	10.2	73	2.8	8.35	99.5	138.5	105.538304	4.659073958	289	0	0	0	0	0	0	0	0	0
13421733	41071	21677190	30009753	91	0	6.07	2.16	3	70.88461538	106.8888889	52.11111111	65	16.05357143	36.93333333	99.65384615	100.5	1	1	0	0	0	1	0	0	0	0	8	105.84	64.68	1296.54	10.05	151.5	16.5	8	108.5	142	792.33	6.674977972		0	0	0	1	0	1	0	1	1
13422558	I21A1	25805301	32436929	62	1	6.63	3.06	3	88.91304348	123.7619048	63.80952381	77.35	17.93181818	36.99142857	99.60869565	120.5	0	0	0	0	0	1	0	0	0	1	8	220.42	58.71	708.64	10.1	89.5	7.1	8.45	105.5	138.5	188.7499065	5.240422893		0	0	0	0	0	0	0	0	0
13423370	41071	22836798	38816484	91	1	2.35	1.17	2	96.57142857	126	65.25	80.25	20.19047619	36.5275	94.14285714	186.5	1	0	0	1	0	1	0	0	0	0	8	93.28	34.98	927.5	13.35	227.5	8.95	9.15	102	138	347.8125	5.851663541		0	0	0	0	0	1	0	1	0
13423571	I213	28745791	35710813	71	0	8.74	1.91	4	63.84	94	42.61904762	54.33333333	15.83333333	36.685	96.29166667	89.71428571	1	0	0	0	0	1	0	1	0	0	10	1.19	0.64	3.45	12.5	178	5.7	9.7	94	139	1.855462185	0.618133821		0	0	0	0	0	0	1	1	0
13423792	I21A1	22878779	37845737	45	0	6.17	3.29	3	114.8846154	93.2	74	82.20833333	29.20689655	37.37	97.40740741	129	1	0	0	1	0	0	0	0	0	0	4	1.655	1.245	16.41	15.25	250	19.5	7.95	101	140	12.34468278	2.513225426		0	0	0	1	0	0	0	1	0
13423849	I21A1	29096322	36358190	74	0	10.93	1.14	2	91.1	131.3076923	81.92307692	96.84615385	18.82758621	36.92	99.04	235.5	1	0	0	0	0	1	0	1	0	0	10	1.275	0.57	6.865	10.8	288	8.85	9	105.5	143.5	3.069058824	1.121370942	135	0	0	0	0	1	0	0	1	0
13425635	I214	23951171	31936912	76	1	9.09	1.02	3	75.64285714	108.2916667	56.375	68.20833333	19.5	36.76666667	98.46428571	117.4	1	1	0	1	0	0	0	0	0	0	8	1.13	0.78	6.95	8.1	208.5	7.95	8.75	108	141	4.797345133	1.568062668	51	0	1	0	0	1	1	0	0	0
13444222	41071	28462681	34839400	85	1	6.66	2.58	2	80.84	104.2083333	43.91666667	57.625	16.64	36.78	96.76	105.6666667	0	0	0	0	1	0	0	0	0	0	7	85.025	43.985	1379.305	10.25	273.5	15.2	7.7	96	139.5	713.539905	6.570238364	752	0	0	0	0	0	1	0	1	0
13446881	I214	29512879	37695014	67	1	21.64	13.45	3	106.8	97.77777778	63.62962963	81.62962963	25.38461538	37.67	92.27777778	175.1428571	0	0	0	1	0	0	0	0	0	0	5	0.44	0.15	14.11	12.2	197.5	14.3	7.1	83.5	116.5	4.810227273	1.570744333		0	0	0	1	0	1	0	1	0
13450784	I2119	29097053	36123508	53	1	9.42	3.56	4	83.7826087	101.9941176	64.79411765	78.91764706	20.63043478	36.86333333	99.53658537	155.1428571	0	0	0	1	0	1	0	0	0	0	5	1.59	0.81	6.09	9.05	69	10.35	7.95	101	134.5	3.10245283	1.132193034		0	0	0	0	0	1	0	1	0
13456784	I2129	26807276	38781024	54	0	19.55	4.44	4	99.06666667	120.173913	75.69565217	90.42857143	20.91935484	37.83111111	96.56666667	256.5	1	0	1	0	0	1	1	0	0	0	8	1.26	0.73	15.87	13.05	200.5	19.95	8.4	95.5	131	9.19452381	2.218608069		0	0	0	1	1	1	1	1	1
13458905	I214	23133830	38234169	86	1	9.95	1.49	1	75.41935484	109.7352941	39.91176471	62.82352941	15.5	36.48285714	99.48387097	122.4736842	0	0	0	0	0	0	0	0	0	0	5	2.76	0.32	18.75	8.2	207	27.3	NA	103.5	134	2.173913043	0.776528789		0	0	0	0	0	1	0	1	0
13462752	41011	29775724	31031015	73	1	9.27	4.4	3	113.08	123.1666667	83.95833333	92.33333333	23.64	36.61285714	91.68	115.75	1	0	0	1	0	0	0	0	0	0	7	194.68	111.11	1250.445	15.5	261.5	15.65	9.05	102	139	713.6682964	6.570418284		0	0	0	0	1	0	0	1	0
13466461	I21A1	24748943	33383412	88	0	13.49	3.5	3	75.60606061	118.7761194	47.14925373	70.65671642	16.53389831	36.2469697	99.53125	121.2	1	0	1	1	0	0	0	1	0	0	10	0.7	0.14	5.81	9.35	137.5	7.7	NA	105	134	1.162	0.150142658		0	0	0	0	0	0	0	1	0
13467921	I21A1	21780768	36413332	69	1	7.77	1.81	3	101.16	102.44	59.52	69.76	21.16	37.8275	97.16	215	0	0	0	0	0	0	0	0	1	0	7	0.58	0.095	0.825	6.7	36	1.55	6.7	106.5	140	0.13512931	-2.001523105	441	0	0	0	0	0	1	0	0	0
13470096	I21A1	22032546	38637646	91	1	11.02	1.17	4	75	126.3913043	68.60869565	85.26086957	19.38	37.08857143	99.54166667	91.5	0	0	0	0	0	0	0	0	1	0	6	2.095	1.065	7.685	7.75	346.5	11	8.3	103	142.5	3.906694511	1.362691623		0	0	0	0	1	1	0	0	0
13475033	I213	28507065	35646205	66	1	1.33	0.58	4	76.29411765	144.7333333	78.06666667	94.26666667	22.64705882	36.5575	98.17647059	NA	1	0	0	1	0	0	0	1	0	0	7	173.88	36.72	825.12	11.75	171.5	9.65	7.5	101.5	142.5	174.2489441	5.16048499		0	0	1	0	0	0	0	1	0
13476231	41071	29282098	39840756	83	1	7.27	1.38	3	75.78947368	119	54.75	75.4	19.97727273	36.75947368	97.15	137.75	0	0	0	0	0	1	0	0	0	0	6	111.2	19.2	257.2	10	85	6.05	8	109	139.5	44.40863309	3.79343389		0	0	0	0	0	1	0	0	1
13478417	I214	20036714	32075877	80	0	9.82	4.21	4	79.48387097	120.0322581	55.32258065	78.35483871	16.47058824	35.90333333	97.29032258	121.6111111	0	0	1	0	0	0	0	0	0	0	6	1.61	0.74	11.84	8.4	101	11.9	8.4	102.5	134	5.441987578	1.694144358		0	0	0	0	0	1	0	1	0
13478814	I21A1	24980574	35369832	50	0	6.77	2.13	3	116.8461538	106	60.08	68.72	22.84615385	37.47714286	97.34615385	199.2	0	0	0	0	0	1	0	1	0	0	7	0.38	0.84	4.21	11.95	192	4.05	8.7	115.5	149.5	9.306315789	2.230693287	1583	0	0	0	0	1	1	0	1	0
13480030	I21A1	25800449	32841170	53	1	5.61	1.39	1	83.10344828	106.828125	59.890625	75.0625	19.81034483	36.76555556	99.37931034	120.5238095	0	0	0	1	0	0	0	0	0	0	3	3.53	0.39	9.78	10.8	147	15.4	8.65	104	136.5	1.080509915	0.077433073		0	0	0	0	0	1	0	1	0
13483568	I2111	27325406	39007427	69	1	15.11	5.27	3	91.26923077	107.7833333	51.55	68.63333333	23.05555556	36.64736842	94.08	132.6153846	1	0	0	1	1	0	0	0	0	0	7	3.58	1.09	16.22	9.55	153.5	18.8	8	110	135	4.93849162	1.597059945		0	0	0	1	0	0	0	1	0
13484453	41072	21381020	31962924	64	1	2.81	0.96	3	73.2962963	98.09090909	60.54545455	69.13636364	18.30769231	36.22	96.4	132	0	0	0	0	0	0	0	0	0	0	4	160.48	41.3	967.6	12.15	166.5	10.65	7.05	106	136.5	249.0147059	5.517511954		0	0	0	0	0	0	0	0	0
13485392	I214	22161587	35363538	75	1	30.75	30.75	4	63.11538462	132.9259259	47.88888889	72.74074074	23.69230769	36.34727273	95.11538462	276.6666667	1	1	0	1	0	0	0	1	0	0	10	0.2	0.4	19.4	8.8	240	20	8.15	108.5	146.5	38.8	3.658420247	67	0	1	0	0	0	0	0	1	0
13488065	I214	27967501	32794968	62	1	10.91	0.8	4	80.63157895	113.95	56.5	72.95	14.775	36.57333333	99.52631579	118.7692308	0	1	0	0	0	1	0	0	0	1	9	1.44	0.31	4.2	9.55	68.5	9.85	NA	107.5	139	0.904166667	-0.10074157		0	0	0	0	0	1	0	1	0
13489015	I21A1	25562096	38344574	44	1	9.97	0.81	4	80.11111111	140.8421053	89.84210526	104.9473684	17	36.585	96.44444444	113	0	0	1	0	0	0	0	1	0	0	5	1.64	1.15	13.54	11.85	358	15.8	9	101	136	9.494512195	2.250713968		0	0	0	0	0	0	0	1	0
13494259	I214	27349706	33135560	77	1	10.93	2.31	3	76.72	125.52	52.48	73.88	15.26923077	36.27083333	94.48	120.9545455	0	0	0	1	1	1	0	0	0	0	8	1.82	0.46	7.66	9.65	174	12	NA	107.5	140	1.936043956	0.660646693		0	0	0	0	0	1	0	1	0
13498265	I2109	24625278	35850038	88	0	9.88	0.67	4	84.82352941	117.42	55.02	80.08	21.97222222	37.08333333	99.8125	187.3333333	1	0	0	0	0	0	0	1	0	0	8	2.075	0.525	7.84	7.85	116	13	7.6	108.5	138.5	1.983614458	0.684920664	10	1	1	0	1	0	0	0	1	0
13499005	41071	20317279	31998189	83	0	2.09	2.13	3	107.2916667	106.75	50.16666667	63.04166667	19.02083333	36.815	99.33333333	238.4285714	1	0	0	0	0	1	0	0	0	0	7	168.3	36.72	1305.09	10	416	21.45	7.1	100.5	136.5	284.7469091	5.651600747	2	1	1	0	1	0	1	0	1	0
13503188	I21A1	27463389	34766861	70	0	20.71	2.36	1	48.33333333	123.48	67.96	83.96	15.33333333	36.00285714	99.2962963	221.375	0	0	0	0	0	1	0	1	0	0	8	0.7	0.175	7.965	8.55	59	9.05	8.45	83.5	124.5	1.99125	0.688762582	554	0	0	0	0	0	0	0	1	0
13503683	41071	20980170	30769186	61	0	3.57	0.8	3	97.70588235	125.4615385	79	89	14.55555556	36.695	98.125	140	1	0	0	0	0	0	0	0	0	0	5	170.24	36.48	1302.64	15.15	297	12.8	9.65	103.5	143.5	279.1371429	5.631703213		0	0	1	0	0	1	1	1	0
13503801	I214	27008618	39148319	79	1	9.17	1.3	3	84.08695652	112.2857143	51.64285714	71.14285714	15.32608696	36.75833333	97.82608696	185.1176471	0	0	0	0	0	1	0	1	0	0	9	1.6	0.56	6.87	9.25	140	12.45	7.9	106	138	2.4045	0.877341982		0	0	0	0	0	0	0	1	0
13503962	I214	24940189	30220996	68	1	5.7	3.34	4	70.2	118.8	50.93333333	71.06666667	15.30434783	36.63571429	98.83870968	104.78125	0	0	0	0	0	1	0	1	0	0	8	1.42	0.45	8.27	8.75	175.5	14.6	8.5	105	139.5	2.620774648	0.963469941		0	0	1	0	0	1	0	1	1
13507232	I214	21546013	35455714	47	1	5.78	0.54	3	88.92857143	132.8333333	81.75	93.33333333	19	36.5425	95.92857143	233.8333333	0	1	0	0	0	1	0	0	0	0	3	298.48	49.92	674.96	13.1	198	10.6	8.85	97.5	133	112.8852962	4.726372225	3437	0	0	1	0	0	0	1	1	0
13510993	41071	29580307	32313166	91	1	2.94	0.73	3	62.86956522	124.7222222	43.11111111	63.72222222	21.54545455	36.88	97.34782609	151.4	0	0	1	0	0	1	0	0	0	0	8	127.445	38.68	1722.51	11.35	273	18.95	9.35	103	138	522.7877657	6.25917558	934	0	0	0	0	0	1	1	1	0
13515178	I21A1	20762918	31855062	56	0	97.07	37.13	4	80.84	107.84	50.36	68.68	12.73076923	36.52666667	99.56	108.7272727	1	0	0	0	0	1	0	1	0	0	8	2.28	0.44	5.58	8.4	186	9.95	9.1	108.5	139.5	1.076842105	0.074032781	246	0	0	0	1	0	0	0	1	0
13515219	I214	28295102	32376597	73	1	4.44	1.73	4	77.34210526	104.3947368	58.10526316	72.36842105	15.51315789	36.86	96	155	1	0	0	1	0	0	0	0	0	0	7	0.42	1.22	19.7	13.4	267.5	19.85	8.4	104	138	57.22380952	4.046970062		0	0	0	1	0	0	0	1	0
13516165	I214	28898614	39189959	46	1	30.73	15.1	3	81.39130435	102.6818182	64.68181818	73.31818182	15.52173913	36.81666667	92.86956522	248	0	0	0	0	0	1	0	0	0	0	3	0.975	0.32	14.455	8	740.5	15.95	7.9	97.5	134	4.744205128	1.5569239		0	0	0	0	0	0	0	0	0
13516267	41011	24385392	36450645	86	1	4.95	1.13	3	60.92307692	133.1538462	59.38461538	77.92307692	19.72	36.85	92.76923077	189.8	0	0	0	1	0	1	0	1	0	0	9	365.04	80.08	573.04	10.15	257	9.45	9.05	100.5	137.5	125.7096296	4.833974721	273	0	0	0	0	0	0	0	0	0
13517843	I214	21504832	31468857	69	0	14.63	4.58	4	86.65384615	130.2083333	71.41666667	88.08333333	23.96153846	36.925	94.65384615	163.7058824	1	0	0	0	0	1	0	0	0	0	8	0.52	0.91	10.55	10	297	12	9.1	100	134.5	18.4625	2.915741648	22	1	1	0	1	0	0	0	1	0
13525920	I214	20044149	32280632	81	1	9.94	0.97	3	74.92	110.7727273	58.13636364	74.5	17.8	37.185	92.96	138	1	1	0	0	0	1	0	1	0	0	11	0.515	0.255	7.73	11.45	147.5	8.5	7.85	104.5	139	3.827475728	1.342205507	271	0	0	0	1	1	0	1	1	0
13526177	41071	21051213	35552300	62	1	17.86	18.01	3	104	112.4482759	56.65517241	72.35	18.72580645	36.84857143	98.48275862	202.5384615	1	1	0	0	0	1	0	1	0	0	10	216.08	69.545	1023.3	9.1	304	18.35	8.65	91	129.5	329.347457	5.797113294	18	1	1	0	0	0	0	0	1	0
13527648	41011	24647370	33696535	60	1	3.82	1.94	4	111.5517241	134.5862069	98.4137931	107.4827586	22.82758621	36.988	97.06896552	144.5	0	0	0	0	0	0	0	0	0	0	4	111.32	26.62	1055.12	16.8	219.5	12.95	10.65	96.5	137	252.3113043	5.53066366		0	0	0	0	0	1	1	1	0
13528443	41001	26681936	35713364	49	1	2.87	0.94	3	78.71428571	127.1428571	84	93.78571429	21.47619048	36.825	98.38888889	147.5	0	0	0	0	0	1	0	0	0	0	3	167.86	41.42	869.82	15.45	267	12.05	8.9	101	136.5	214.6309091	5.368919851	758	0	0	0	0	0	1	0	0	0
13532491	41011	27658791	38172931	91	0	10.18	3.24	1	75.06666667	109.3846154	53.53846154	66.61538462	21.5	35.72666667	99.6	119.5	0	1	1	0	0	0	0	0	0	0	7	85.8	20.4	660	7.4	56	8	7.45	130.5	157.5	156.9230769	5.055755729	15	1	1	0	1	0	0	0	0	0
13542461	41072	25088620	37123961	67	1	12.63	1.82	3	75	113.9230769	47.07692308	62.5	11.48148148	36.54466667	97.76923077	188.4	1	0	1	1	0	1	0	0	0	0	9	116.48	33.6	953.12	8.45	164.5	10.35	9.6	99	133.5	274.9384615	5.616547296		0	0	0	0	0	1	1	1	0
13542543	I214	27678862	33020646	89	1	20.79	2.14	3	84.18421053	102.0526316	49.76315789	69.57894737	15.93939394	NA	99.52941176	120.2727273	1	0	0	0	0	1	0	1	0	0	10	2.06	0.37	8.99	9.55	141.5	10.85	8.05	103.5	135.5	1.614708738	0.479154592	51	0	1	0	0	0	0	0	1	0
13542670	41071	24058475	38177203	82	1	9.14	5.28	3	85.40909091	107.1136364	49.04545455	72.13636364	18.1627907	35.844	97.975	149.4	0	0	0	0	0	1	0	1	0	0	8	300.46	33.2	1293.14	8.85	220.5	13.3	7.95	109	142	142.8883978	4.962063891		0	0	0	0	0	0	0	1	0
13545353	I214	24853280	37999486	66	1	7.81	1.59	3	85.68085106	113.5517241	65.06896552	77.93103448	24.54347826	37.4425	96.87234043	149	0	0	0	0	0	0	0	0	0	0	3	85.055	45.375	989.5	11.9	207.5	13.95	8.15	106	141	527.876815	6.268862952	2881	0	0	0	0	0	1	0	0	0
13545680	41072	21162749	36709485	59	1	20.87	20.82	3	59.72	132.0740741	68.07407407	87.19230769	23.73076923	36.48571429	96.76	242.3076923	0	0	0	0	0	1	0	0	0	0	3	154.29	64.86	1135.2	12.55	208	17.25	8.55	105.5	141	477.2122108	6.167961278	1301	0	0	0	1	0	0	0	1	1
13549627	I213	29171967	37929227	38	1	20.81	15.93	4	126.0666667	107.6935484	60.32258065	74.6875	25.89655172	38.625	96.34482759	105	0	0	1	0	0	0	0	0	0	0	1	87.9	59.6	822	13.25	148.5	14.05	7.5	105.5	139	557.3515358	6.323196164		0	0	0	1	0	1	0	0	0
13553346	I214	23460339	36399674	52	1	5.63	0.81	4	80.09090909	111.1764706	64.19117647	78.13235294	15.43939394	36.65833333	98.18181818	117.25	0	0	0	0	0	0	0	0	0	0	3	2.36	0.37	6.16	11.8	175	11.85	8	104	139	0.965762712	-0.034837115		0	0	0	0	0	1	0	1	0
13555046	I214	20063893	39126367	66	1	11.64	1.14	4	88.17241379	107.5517241	54.68965517	72.89655172	21.04166667	36.57733333	98.48275862	127.047619	1	0	0	0	0	0	0	0	0	0	5	2.14	0.27	22.7	8.8	189.5	19.95	9	100.5	131.5	2.864018692	1.052225775		0	0	0	0	0	1	0	1	0
13555108	41071	22295958	38693500	82	1	7.79	1.86	4	77.89655172	96.73076923	54.15384615	67.57692308	22.31034483	36.398	91.66666667	120.6666667	1	1	0	1	0	0	0	0	1	0	14	41	16.4	311.6	9.6	150	4.65	8.75	105	138	124.64	4.825429582	61	0	1	0	0	0	1	0	0	0
13556244	I213	20235620	30229303	40	0	2.72	18.43	3	52.11764706	123.0294118	66.97058824	79.91176471	17.76470588	NA	99.73529412	140.2916667	0	0	1	1	0	1	0	1	0	0	8	1.15	2.35	14.6	11.4	156	16	8.25	97.5	137	29.83478261	3.395674914	2	1	1	0	1	1	0	0	1	0
13557284	I2109	28516584	39874521	41	1	6.78	1.02	3	69.04166667	99.20833333	61.79166667	70.58333333	16.375	36.76142857	95.33333333	286.6666667	1	0	0	0	0	1	0	0	0	0	4	3.35	0.89	4.81	14.2	207	9.3	9.15	100	138.5	1.277880597	0.245202922		0	0	0	0	1	0	0	1	0
13560498	41071	23223600	33843946	82	0	7.96	0.26	3	83.28571429	120.8333333	72	82.16666667	25	37.14	89.42857143	NA	0	0	0	1	0	0	0	0	0	0	6	131.725	101.695	1794.375	14.9	225.5	20.35	9.1	101.5	141	1385.302453	7.233673772	1669	0	0	0	0	0	1	1	0	0
13561335	I2111	23480659	31608553	63	1	3.13	0.92	3	68.84375	121.9032258	73.09677419	87.12903226	16.34375	36.566	97.625	117	0	0	0	0	0	0	0	0	0	0	4	1.91	0.7	9.7	13.2	179.5	12	9.3	104	140.5	3.554973822	1.2683477		0	0	0	0	0	1	0	1	0
13562596	41071	27555839	32885265	69	0	2.66	1.26	2	78.38461538	133.5416667	58.91666667	75.29166667	19	37.22285714	98.65384615	235.3	0	0	0	1	0	1	0	0	0	0	6	138.33	46.755	1022.94	11.85	237.5	12.15	9.2	107.5	143	345.7497267	5.84571518	2391	0	0	0	0	0	1	0	1	0
13565877	I21A1	23391177	39778690	72	1	4.29	1.95	3	70.12	145.7916667	58.125	87.04166667	18.12	36.975	97.52	167.5	1	0	0	0	0	1	0	0	0	0	8	3.325	0.89	14.61	11.65	225	27.5	8.7	113	141	3.910646617	1.363702735		0	0	0	0	0	0	0	1	0
13568520	I214	24860053	32412872	79	1	9.89	1.01	4	84.72727273	108.7391304	49.58695652	66.93478261	18.22727273	36.39625	95.77272727	133.85	0	0	0	0	0	0	0	0	0	0	5	2.44	0.7	10.94	10.55	206.5	13.05	8.1	104.5	136	3.13852459	1.143752814		0	0	0	0	0	1	0	1	0
13572196	41071	24498483	39982040	91	1	3.77	1.63	3	76.89655172	118.3214286	51.85714286	67.37931034	23.51612903	37.65454545	96.09677419	137	1	0	0	0	0	0	0	1	0	0	7	106	63	825	13.95	124	13.8	8.8	103.5	138.5	490.3301887	6.195079019	579	0	0	0	1	0	0	0	1	0
13574073	I2109	29971785	35515332	82	0	2.44	0.36	3	96.66666667	110.7777778	73.55555556	84.77777778	20.77777778	36.61	97.11111111	157	1	0	0	0	0	0	0	0	0	0	6	1.05	0.58	11.03	11.4	263	12.8	8.7	106	142.5	6.092761905	1.807101494		0	0	0	0	0	0	0	1	0
13575012	41011	27324241	33893275	72	0	14.78	0.8	4	74.28	121.2272727	69.27272727	89.24324324	16.68	36.24833333	94.16	192.75	0	1	0	0	0	1	0	0	0	0	7	241.2	336.6	1202.4	15.7	170.5	21.45	9.85	102	138	1677.976119	7.425343655		0	0	1	0	0	1	0	1	0
13576316	I214	21083726	37588653	91	1	8.3	1.13	4	76.4	108.25	56.83333333	68.58333333	18.48	36.285	99.25	111.5	1	0	0	0	0	0	0	1	0	0	8	1.09	0.63	5.77	9.95	88.5	7.1	8.65	93.5	132.5	3.334954128	1.204458925	312	0	0	0	1	0	0	0	1	0
13581631	I214	23192598	30625722	76	1	2.33	0.37	3	78.2	133.4	52.3	71.1	21.7	36.64666667	95.5	144	1	0	0	0	0	0	0	0	0	0	5	160.32	41.28	695.04	13.45	228	9.85	8.9	106	145	178.9623952	5.187175701	1481	0	0	0	0	0	1	1	1	1
13582085	41071	29120927	34957932	45	0	13.19	6.21	2	110.3214286	146.7037037	101.1851852	111.6296296	27.33333333	36.85777778	93.86666667	261.7727273	0	0	1	0	0	1	0	0	0	0	4	222.945	69.79	1142.085	13.95	251.5	14.45	8	96	136.5	357.5146882	5.879176447		0	0	0	1	0	1	0	1	0
13590974	I214	29465095	34634701	48	0	22.84	3.48	4	79.25	152.3478261	57.65217391	76.7826087	32.84615385	37.52818182	94.875	328.1923077	0	0	0	1	0	1	0	0	0	1	7	0.98	1.1	17.59	9.05	180	17.3	8.05	93.5	134.5	19.74387755	2.982843446		0	0	1	1	0	1	0	0	0
13596963	I2119	24677969	33466585	37	1	10.94	2.02	4	107.7941176	95.23529412	58.76470588	74.41176471	21.47058824	37.8975	98.90909091	160.8	0	0	0	0	0	1	0	0	0	0	4	2.405	0.745	8.565	11.65	155	11.05	8.35	104	138.5	2.653191268	0.975763168		0	0	0	0	0	1	0	1	0
13601509	I214	22752600	39813108	79	0	4.8	1.88	2	75.08333333	128.625	67.625	85.75	15.58	36.524	97.16666667	187.8571429	1	0	0	0	0	1	0	1	0	0	10	2.75	0.58	3.13	9.5	187.5	6.75	9.1	104.5	142.5	0.660145455	-0.415295083		0	0	0	1	0	0	0	1	1
13603320	I214	27331467	34595338	62	1	8.14	2.21	3	92.38888889	102.8918919	60.56756757	73.76315789	19.37837838	36.665	96.91666667	137.0869565	0	0	0	0	0	1	0	0	0	0	5	1.71	0.24	8.52	11.75	196.5	12.6	8.5	105.5	138	1.195789474	0.178806615		0	0	0	0	0	1	0	1	0
13604004	I214	22164776	39904982	60	1	12.05	1.15	3	82.39285714	113.8214286	58.53571429	75.46428571	18.26923077	36.68857143	96.81481481	132.952381	0	0	0	0	0	1	0	1	0	0	8	3.1	0.67	10.75	11.25	204	14.2	NA	104.5	136	2.323387097	0.843026076		0	0	0	0	0	0	0	1	0
13609416	I21A1	26526079	37009694	79	1	17.66	15.03	2	79.2	131.68	63.04	78.4	17.32	36.234	94.5	106.75	1	0	0	1	0	0	0	1	0	0	8	0.61	0.38	3.12	8.85	203	4.2	7.25	113.5	148	1.943606557	0.664545297	18	1	1	0	1	0	0	0	1	0
13610194	I214	25253936	39751100	84	0	5.6	2.69	3	97	96.5	64.16666667	74	15.27272727	36.956	96.72727273	124.6666667	1	0	0	0	0	0	0	0	0	0	6	0.735	0.75	6.465	9.75	199	9.15	8.65	103.5	136.5	6.596938776	1.88660572		0	0	0	0	0	1	0	0	0
13611331	I21A1	20102292	36013417	85	0	18.09	2.18	4	61.13043478	124.3478261	70.47826087	86.17391304	22.27083333	36.575	95.73913043	109.6666667	0	0	1	1	0	0	1	0	0	0	8	0.69	0.98	14.59	10.55	329.5	16.65	7.65	108	142	20.72202899	3.031197337		0	0	0	0	0	1	0	0	0
13614300	I214	22716440	38434064	60	0	13.7	4.13	3	84.5	121.1071429	64.39285714	77.60714286	20.03030303	37.05	96.78787879	176.125	1	0	1	1	0	1	0	0	1	0	15	0.72	0.11	4.68	7.55	76.5	7.1	8.8	105	141	0.715	-0.335472736	87	0	1	0	0	0	1	0	0	0
13615928	I214	28065990	32836814	84	1	4.14	2.86	4	69.90909091	149.21875	70.34375	88.78125	19.27272727	36.4	94.45454545	222.7142857	1	0	0	0	0	1	0	1	0	0	10	55.12	10.07	461.63	8.3	307	5.95	7.85	109.5	139.5	84.33625	4.434811784	2047	0	0	0	0	0	0	0	0	0
13619744	41041	24575767	30084761	80	1	21.78	1.56	3	93.92307692	135.9615385	82.34615385	95.38461538	18.55555556	36.88	95.36	102	1	1	0	0	0	1	0	0	0	0	9	175.96	61.48	798.18	13.45	313	9.9	9.4	104.5	138	278.8821687	5.630789358	97	0	0	0	0	0	1	0	1	0
13620446	I21A1	20475690	38302142	58	0	15.9	4.52	2	122.8461538	130.8243243	56	76.37837838	25.44230769	38.47166667	97.04	180.75	1	0	0	1	0	1	1	0	0	0	9	258.7	98.8	269.1	8.35	241	6.6	8.05	100.5	140	102.7718593	4.632511573	1657	0	0	0	1	0	1	0	0	0
13625861	41091	24726069	30050033	56	0	2.94	1.53	3	123.8461538	95.17307692	63.17307692	72.34	21.34615385	36.925	95.30769231	183.75	0	0	0	0	0	1	0	1	1	0	13	7	2	89	8.15	36.5	1.8	7.2	109	137.5	25.42857143	3.235873401	3	1	1	0	1	0	0	0	1	0
13627462	I214	29174388	35335196	83	1	10.81	2.28	4	65	120.7941176	53.73529412	73.38235294	17.96969697	36.57333333	98.12903226	146.4705882	1	1	0	0	0	1	0	1	0	0	11	0.98	0.12	5.39	8.1	204.5	8.85	NA	101	134	0.66	-0.415515444		0	0	1	0	0	0	0	1	0
13631349	I2121	29226245	33029953	58	1	6.39	1.51	3	90.25	107.85	65.4	79.15	26.07142857	37.165	95	243.6666667	1	0	0	0	0	1	0	0	0	0	6	1.77	1.35	15.86	12.3	238.5	19.75	8.4	96.5	137	12.09661017	2.492925262		0	0	0	0	0	0	0	1	0
13632970	I2101	26843412	37564059	73	1	42.15	32.06	4	89.03571429	104	52.83333333	67.6	21.5862069	NA	95.82142857	145.1481481	1	0	0	1	0	0	0	1	0	0	9	1.9	1.49	21.19	9.3	179	22.25	8	115.5	143	16.61742105	2.810451606	563	0	0	0	1	0	0	0	1	0
13635761	41071	22743765	33778463	72	0	7.96	1.05	3	86.78125	105.25	58.86764706	74.54411765	17.64516129	36.855	98.84615385	125.15	0	0	0	0	0	0	0	0	0	0	5	237.11	38.01	1525.83	8.7	172.5	16.55	NA	113	140	244.5987023	5.499618918		0	0	0	0	0	0	0	1	0
13637327	41071	24759604	39139102	76	1	13.21	3.29	3	87.46153846	122.7777778	50	71.44444444	20.81481481	NA	95.79166667	127.875	1	1	0	0	0	1	0	1	0	0	10	156.06	16.32	822.12	8.25	171.5	11.15	7.8	107	137	85.97333333	4.454037171		0	0	0	0	1	0	0	1	0
13639456	41071	23999833	37776066	89	0	10.83	4.02	3	71.32	101.84	61.2	70.96	21.76	36.13	94.6	123	1	0	0	1	0	0	0	1	0	0	8	76.25	48.8	480.07	12.2	133.5	5.1	8.65	105	138.5	307.2448	5.727644824	134	0	0	0	0	0	0	0	1	0
13641933	41071	28263289	30891404	76	1	5.91	5.95	3	86.4137931	108.7857143	57.35714286	67.60752688	20.17241379	37.21428571	95.03448276	116	1	1	0	1	0	0	0	0	1	0	10	248.2	81.76	1113.98	14.95	214.5	14.35	8.15	98	134.5	366.9581176	5.905247721	16	1	1	0	1	0	1	0	1	0
13642966	I214	23251600	39555696	59	0	46.36	46.44	4	94.34482759	131.4615385	60.26923077	79.84615385	16.58333333	36.738	98.20689655	134.8571429	0	0	0	0	0	0	0	1	0	0	6	2.71	1.86	17.76	8.15	164.5	20.9	8.15	112.5	144	12.1895203	2.50057659	46	0	1	0	1	0	0	0	0	0
13645029	41071	29585819	32784602	83	0	4.03	2.06	3	70.86956522	122.7	67.35	80.15	17.60869565	36.9	96.21052632	112	0	0	0	0	0	0	0	0	0	0	5	132.3	67.62	766.36	13.8	287	9.8	8.7	104.5	139.5	391.6951111	5.970483759		0	0	0	0	0	1	0	0	0
13651712	I214	26103463	31913662	65	1	7.95	1.23	3	85.26666667	121.5945946	54.72972973	73.37837838	20.75806452	36.76	94.96774194	133.125	0	0	0	1	0	1	0	0	0	0	6	3.69	0.73	7.92	9.45	167.5	16.9	8.2	109.5	144	1.566829268	0.449054003		0	0	0	0	0	1	0	1	0
13651997	41071	26300320	38688694	81	1	3.85	1.91	3	84.30434783	129.42	48.58	77.32051282	18.04347826	35.8	99.13043478	145.6315789	0	0	0	0	0	0	0	0	0	0	5	90.87	40.25	529.65	9.8	141	7.9	7.7	103.5	136	234.603417	5.457896501		0	0	0	0	0	0	1	1	0
13657623	I214	23444650	39579689	84	1	4.94	0.81	3	88.52631579	139.4210526	86.57894737	99.15789474	23.21052632	36.766	96.84210526	201	1	0	0	0	0	1	0	0	0	0	7	0.86	0.385	5.995	12.85	301.5	7.35	9.85	104	143	2.68380814	0.987236734		0	0	0	0	0	1	0	1	0
13659868	41071	25425920	35322841	85	0	3.38	1.67	3	89.04545455	127.95	63	81.14285714	23.13636364	36.44333333	95.36363636	174.6666667	1	0	0	1	0	0	0	0	0	0	6	37.06	15.47	540.77	11.1	262.5	5.95	8.95	102.5	137.5	225.7342661	5.419358494		0	0	0	0	0	0	0	1	0
13660391	I214	25211068	31978419	59	1	15.17	1.16	2	83.30434783	100.92	50.82	66.92	16.66	36.75263158	99.125	118.2941176	0	0	0	0	0	1	0	0	0	0	6	2.6	0.68	12.33	10.7	189.5	17.7	8.3	108	136	3.224769231	1.170861391		0	0	0	0	0	1	0	1	0
13660560	I2129	25211516	37408112	61	1	0.5	0.52	4	81.225	106.1071429	62.07142857	66.12318841	31.14285714	NA	46.6	213.5	1	1	0	1	0	1	0	0	0	0	8	5.7	0.86	21.95	10.9	187	26.5	10.2	110.5	150.5	3.311754386	1.197478075	1	1	1	0	1	0	0	0	1	0
13662907	41071	22758128	30102451	35	0	0.74	0.82	3	113.6	135.52	54.36	84.38888889	23.02	37.12923077	88.65	263.5	0	1	0	0	0	0	0	0	0	0	3	177.38	60.03	1614.4	12.65	59.5	18.5	8.05	109.5	151	546.3548991	6.303268763	1	1	1	0	1	0	0	0	0	0
13663953	41071	27956084	38990719	57	1	4.8	1.28	3	112.5609756	131.8333333	68.52777778	83.38888889	18.53846154	36.87625	99.04878049	223.2	0	0	0	0	0	1	0	0	0	0	6	205.74	75.33	486.81	9.85	171.5	7.6	8.4	112.5	141	178.2414567	5.183139129		0	0	0	0	0	0	0	0	0
13669897	41071	21723287	32674577	75	0	10.87	5.04	4	68.25806452	110.0294118	53.23529412	66.64705882	20.46969697	36.96166667	97.42424242	83.46153846	0	0	0	0	0	0	0	0	0	0	6	1.16	0.46	21.48	9.4	89	19.5	6.05	109.5	142.5	8.517931034	2.142173475		0	0	0	1	0	1	0	0	0
13670977	41061	26908370	37689463	59	1	6.37	5.58	3	66.28571429	168.75	104.75	100.4814815	29.3	35.06	99.42307692	200	1	0	0	0	0	1	0	0	0	0	5	133.33	59.7	1781.05	14.2	280	13.6	7.55	103	132.5	797.4850746	6.681463119	6	1	1	0	1	1	0	0	0	0
13672605	I2109	28180315	39327431	54	1	2.47	0.59	3	90.55	131.5333333	93.13333333	104.6	22.89473684	36.8625	96.69230769	105.5	1	0	0	0	0	0	0	0	0	0	4	1.66	0.89	11.95	15.5	253.5	13.05	8.95	103.5	138	6.406927711	1.85737986		0	0	0	0	0	0	1	1	0
13673478	I214	25073426	36224570	68	1	3.4	0.92	3	61.125	123.9230769	53.15384615	74.96153846	18.75	36.66833333	94.66666667	159.5	1	0	0	1	0	1	0	0	0	0	8	1.55	0.96	18.4	12.1	189	14.25	8.6	105	141	11.39612903	2.433273739		0	0	0	0	0	0	0	0	0
13675208	41041	20598098	35109836	68	0	2.81	0.71	4	66.36842105	120	57.86666667	72.73333333	19.84210526	36.7525	97.42105263	108.6666667	0	0	0	0	0	0	0	0	0	0	4	2.44	1.15	8.41	14.15	210.5	11.7	9	102	138	3.963729508	1.377185377		0	0	0	0	0	1	0	1	0
13675932	I214	23148914	30822744	77	1	9.79	0.65	3	59.37142857	108.125	47.78125	62	14.34285714	36.70333333	94.47222222	159	0	1	0	0	0	0	0	0	0	0	6	122.85	61.95	846.3	11.65	145.5	9.9	8.7	105.5	140	426.7666667	6.056237416		0	0	0	0	0	1	0	1	1
13680152	I214	22145795	36046814	35	1	2.66	0.65	1	68.6875	99.86666667	56.53333333	66.53333333	20.25	36.61	95.8125	NA	0	0	0	0	0	0	0	0	0	0	1	2.45	0.66	8.54	14.5	247	11.9	5.4	106	139	2.300571429	0.833157539		0	0	0	0	0	0	0	1	0
13680462	I2119	27509640	37745876	52	0	5.17	5.27	4	75.5	104.5131579	67.07894737	84.11788618	16.57692308	36.74333333	97.07692308	105.5	0	0	0	0	0	0	0	0	0	0	3	1.78	0.52	4.88	11	253	9.5	8.5	101.5	139.5	1.425617978	0.354605388		0	0	0	0	0	1	0	1	1
13680739	I214	26169313	34259210	75	0	6.48	2.36	3	91.19230769	113.04	48.28	63.84	25.36	36.69857143	95.76923077	199.4285714	1	1	0	0	0	1	0	0	0	0	9	0.68	1.54	19.06	12.95	163	17.55	8.25	104	141.5	43.16529412	3.765036795		0	0	0	0	0	0	0	1	0
13684752	41072	27196810	36436673	81	1	9.98	1.89	3	63.51351351	106.5833333	44.97222222	59.33333333	16.359375	36.97928571	99.56756757	136.1666667	0	0	0	0	0	1	0	0	1	0	9	292.52	144.84	2394.12	9.45	391	25.1	8.6	106.5	126	1185.438058	7.077867655	235	0	0	0	0	0	1	0	1	0
13686987	I214	28951353	39035629	77	1	3.25	2.89	3	71.40625	102.1935484	64.25806452	76.6	17.25	36.64538462	97.5483871	220	0	0	0	0	0	0	0	0	1	0	11	0.2	0.28	0.28	7.25	20	0.65	7	99	140	0.392	-0.936493439	4	1	1	0	0	0	0	0	0	0
13688351	I214	26460706	39422872	22	1	11.23	7.39	4	83.68	114.88	74.04	87.68	19.4	37.37833333	98.28	119.8571429	0	0	0	1	0	0	0	0	0	0	2	1.13	0.855	15.78	12	168	18.05	7.9	112	151	11.93973451	2.479871873		0	0	0	1	0	0	0	1	0
13689520	41071	29066614	33098276	61	1	2.68	1.79	3	92.35849057	112.875	62.625	74.33333333	15.21153846	37.08421053	98.05660377	120	0	0	0	0	0	0	0	0	0	0	5	145.07	37.38	693.31	9.95	102.5	9.1	7.6	106	138	178.6442945	5.185396647		0	0	0	0	0	0	0	0	0
13691634	41071	21508440	35414508	63	0	8.37	0.8	3	96.26315789	103.3157895	58.73684211	69.89473684	18	36.24166667	99.73684211	118	0	0	0	0	0	0	0	0	0	1	13	151.9	34.1	422.22	8.55	76	6.25	7.1	89.5	123	94.78408163	4.55160148	9	1	1	0	1	0	0	0	1	0
13693738	I214	26107829	32803706	73	0	10.82	0.87	2	103.45	144.2631579	76.57894737	92.94736842	21.85	36.74	99.11111111	79.5	1	1	0	0	0	0	0	1	0	0	9	1.48	1.345	10.395	10	335	14.35	8.2	100.5	137	9.446807432	2.245676847		0	0	0	0	0	0	0	1	0
13706415	I214	22827997	33361952	77	0	6.2	3.49	3	72.73913043	125.7619048	60.23809524	78.42857143	16.47826087	36.805	96.34782609	95.5	1	0	0	0	0	0	0	0	0	0	6	0.92	0.87	4.38	11.3	247	6.4	8.75	82	121.5	4.141956522	1.421168266		0	0	0	0	0	0	0	1	0
13706880	41071	22159839	30901911	56	0	1.68	0.82	3	67	120.5833333	71.97222222	82.47222222	14.94117647	36.446	97.76470588	105	0	0	0	0	0	0	0	0	0	0	3	253.89	283.65	382.23	12.4	180.5	11	8.7	108	140.5	427.0335165	6.056862503		0	0	0	0	0	0	0	1	0
13712956	41041	21520740	34004091	68	1	2.92	2.05	4	54	102.64	54.84	68.78846154	18.08	36.102	94.64	NA	0	0	0	0	0	0	0	0	0	0	4	178.2	37.4	873.4	14.65	171.5	11.05	NA	103.5	135	183.3061728	5.21115783		0	0	1	0	0	1	0	0	0
13713209	I214	25473918	32786383	58	1	8.48	0.51	4	72.66666667	108.2222222	65.22222222	71.5	18.45454545	36.98333333	95.16666667	200.5	1	0	0	1	0	1	0	1	0	0	10	0.27	0.27	6.16	11.3	157	6.7	NA	94	133	6.16	1.818076778	590	0	0	1	0	0	0	0	1	0
13713539	41041	21997327	39677468	73	0	0.81	1.01	4	107.3913043	91.79487179	57.33333333	67.25641026	23.82	36.5275	87.6	152.3333333	1	1	0	1	0	0	0	1	0	0	10	0.56	1.09	12.9	14.3	249	14.7	9.2	92	134	25.10892857	3.223223503	1	1	1	0	0	0	0	0	1	0
13716312	41071	29510390	32877298	64	0	3.07	1.13	3	91.625	112.6428571	62	73.64285714	20.375	36.748	99.47826087	115.6666667	0	0	0	0	0	0	0	0	0	0	4	213.9	34.5	407.1	13.8	263.5	7.4	9.65	99.5	139	65.66129032	4.184509563	113	0	0	0	0	0	0	0	0	0
[truncated: 2,637 more rows]
